# Supplementary material for: Proteomics reveals differentially regulated pathways when comparing grade 2 and 4 astrocytomas
Source: PLoS One. 2023 Nov 15;18(11):e0290087. doi: 10.1371/journal.pone.0290087 (PMC10651032; doi:10.1371/journal.pone.0290087)
Supplement: S1 Table — The table provides the full list of proteins identified in each tumor grade, including the 748 proteins exclusive to grade 4 astrocytomas, the 174 proteins exclusive to grade 2 astrocytomas, and the 2658 proteins common to both tumor types. (XLSX) [file pone.0290087.s001.xlsx]

## Sheet: Grade 2
Sequential Number	Protein Index	Name	ExperimentsFound	ReplicateCount	Total Signal	Description
1	80	O75711	106 (20191218_67219_Denildo_Sample106_1.sqt::20191218_67219_Denildo_Sample106_2.sqt)( BAIXOGRAU:1778007.9) :: 11 (20191218_67619_Denildo_Sample11_2.sqt::20191218_67619_Denildo_Sample11_1.sqt)( BAIXOGRAU:1789884.85) :: 113 (20191218_67419_Denildo_Sample113_1.sqt::20191218_67419_Denildo_Sample113_2.sqt)( BAIXOGRAU:271696.15) :: 31 (20191218_66619_Denildo_Sample31_2.sqt::20191218_66619_Denildo_Sampl…	5	4.21165e+06	Scrapie-responsive protein 1 OS=Homo sapiens OX=9606 GN=SCRG1 PE=1 SV=1
2	102	P19021	11 (20191218_67619_Denildo_Sample11_2.sqt::20191218_67619_Denildo_Sample11_1.sqt)( BAIXOGRAU:33925.2) :: 113 (20191218_67419_Denildo_Sample113_1.sqt::20191218_67419_Denildo_Sample113_2.sqt)( BAIXOGRAU:292520.75) :: 31 (20191218_66619_Denildo_Sample31_2.sqt::20191218_66619_Denildo_Sample31_1.sqt)( BAIXOGRAU:1091393.25) :: 48 (20191218_66819_Denildo_Sample48_1.sqt::20191218_66819_Denildo_Sample48_2…	4	1.76875e+06	Peptidyl-glycine alpha-amidating monooxygenase OS=Homo sapiens OX=9606 GN=PAM PE=1 SV=2
3	160	P54105	106 (20191218_67219_Denildo_Sample106_1.sqt::20191218_67219_Denildo_Sample106_2.sqt)( BAIXOGRAU:260108.25) :: 11 (20191218_67619_Denildo_Sample11_2.sqt::20191218_67619_Denildo_Sample11_1.sqt)( BAIXOGRAU:366507.55) :: 113 (20191218_67419_Denildo_Sample113_1.sqt::20191218_67419_Denildo_Sample113_2.sqt)( BAIXOGRAU:540528.5) :: 48 (20191218_66819_Denildo_Sample48_1.sqt::20191218_66819_Denildo_Sample4…	5	2.76983e+06	Methylosome subunit pICln OS=Homo sapiens OX=9606 GN=CLNS1A PE=1 SV=1
4	301	Q9Y6V0	11 (20191218_67619_Denildo_Sample11_2.sqt::20191218_67619_Denildo_Sample11_1.sqt)( BAIXOGRAU:12505.5) :: 113 (20191218_67419_Denildo_Sample113_1.sqt::20191218_67419_Denildo_Sample113_2.sqt)( BAIXOGRAU:1622054.4) :: 31 (20191218_66619_Denildo_Sample31_2.sqt::20191218_66619_Denildo_Sample31_1.sqt)( BAIXOGRAU:636668.55) :: 48 (20191218_66819_Denildo_Sample48_1.sqt::20191218_66819_Denildo_Sample48_2.…	4	2.64298e+06	Protein piccolo OS=Homo sapiens OX=9606 GN=PCLO PE=1 SV=5
5	306	P49247	106 (20191218_67219_Denildo_Sample106_1.sqt::20191218_67219_Denildo_Sample106_2.sqt)( BAIXOGRAU:394736.55) :: 113 (20191218_67419_Denildo_Sample113_1.sqt::20191218_67419_Denildo_Sample113_2.sqt)( BAIXOGRAU:99863.6) :: 48 (20191218_66819_Denildo_Sample48_1.sqt::20191218_66819_Denildo_Sample48_2.sqt)( BAIXOGRAU:258828.1) :: 95 (20191218_67019_Denildo_Sample95_2.sqt::20191218_67019_Denildo_Sample95_…	4	846508	Ribose-5-phosphate isomerase OS=Homo sapiens OX=9606 GN=RPIA PE=1 SV=3
6	329	Q99435	106 (20191218_67219_Denildo_Sample106_1.sqt::20191218_67219_Denildo_Sample106_2.sqt)( BAIXOGRAU:222066.25) :: 11 (20191218_67619_Denildo_Sample11_2.sqt::20191218_67619_Denildo_Sample11_1.sqt)( BAIXOGRAU:199260.95) :: 113 (20191218_67419_Denildo_Sample113_1.sqt::20191218_67419_Denildo_Sample113_2.sqt)( BAIXOGRAU:69466.7) :: 31 (20191218_66619_Denildo_Sample31_2.sqt::20191218_66619_Denildo_Sample31…	4	975449	Protein kinase C-binding protein NELL2 OS=Homo sapiens OX=9606 GN=NELL2 PE=1 SV=1
7	333	Q09019	106 (20191218_67219_Denildo_Sample106_1.sqt::20191218_67219_Denildo_Sample106_2.sqt)( BAIXOGRAU:89819.4) :: 11 (20191218_67619_Denildo_Sample11_2.sqt::20191218_67619_Denildo_Sample11_1.sqt)( BAIXOGRAU:93772.45) :: 113 (20191218_67419_Denildo_Sample113_1.sqt::20191218_67419_Denildo_Sample113_2.sqt)( BAIXOGRAU:113678) :: 31 (20191218_66619_Denildo_Sample31_2.sqt::20191218_66619_Denildo_Sample31_1.s…	5	541828	Dystrophia myotonica WD repeat-containing protein OS=Homo sapiens OX=9606 GN=DMWD PE=1 SV=3
8	374	Q9H1V8	11 (20191218_67619_Denildo_Sample11_2.sqt::20191218_67619_Denildo_Sample11_1.sqt)( BAIXOGRAU:547599.45) :: 113 (20191218_67419_Denildo_Sample113_1.sqt::20191218_67419_Denildo_Sample113_2.sqt)( BAIXOGRAU:2017706.55) :: 31 (20191218_66619_Denildo_Sample31_2.sqt::20191218_66619_Denildo_Sample31_1.sqt)( BAIXOGRAU:1332615.65) :: 48 (20191218_66819_Denildo_Sample48_1.sqt::20191218_66819_Denildo_Sample4…	4	1.25797e+07	Sodium-dependent neutral amino acid transporter SLC6A17 OS=Homo sapiens OX=9606 GN=SLC6A17 PE=1 SV=3
9	409	Q9C0H9	106 (20191218_67219_Denildo_Sample106_1.sqt::20191218_67219_Denildo_Sample106_2.sqt)( BAIXOGRAU:229275.45) :: 11 (20191218_67619_Denildo_Sample11_2.sqt::20191218_67619_Denildo_Sample11_1.sqt)( BAIXOGRAU:57943.95) :: 113 (20191218_67419_Denildo_Sample113_1.sqt::20191218_67419_Denildo_Sample113_2.sqt)( BAIXOGRAU:665889.15) :: 31 (20191218_66619_Denildo_Sample31_2.sqt::20191218_66619_Denildo_Sample3…	5	1.44197e+06	SRC kinase signaling inhibitor 1 OS=Homo sapiens OX=9606 GN=SRCIN1 PE=1 SV=4
10	436	Q8N8R5	106 (20191218_67219_Denildo_Sample106_1.sqt::20191218_67219_Denildo_Sample106_2.sqt)( BAIXOGRAU:219843.9) :: 113 (20191218_67419_Denildo_Sample113_1.sqt::20191218_67419_Denildo_Sample113_2.sqt)( BAIXOGRAU:213112.95) :: 31 (20191218_66619_Denildo_Sample31_2.sqt::20191218_66619_Denildo_Sample31_1.sqt)( BAIXOGRAU:338522.15) :: 48 (20191218_66819_Denildo_Sample48_1.sqt::20191218_66819_Denildo_Sample4…	5	1.24151e+06	UPF0565 protein C2orf69 OS=Homo sapiens OX=9606 GN=C2orf69 PE=1 SV=1
11	439	Q86YM7	106 (20191218_67219_Denildo_Sample106_1.sqt::20191218_67219_Denildo_Sample106_2.sqt)( BAIXOGRAU:162550.2) :: 11 (20191218_67619_Denildo_Sample11_2.sqt::20191218_67619_Denildo_Sample11_1.sqt)( BAIXOGRAU:235080.15) :: 113 (20191218_67419_Denildo_Sample113_1.sqt::20191218_67419_Denildo_Sample113_2.sqt)( BAIXOGRAU:550365.8) :: 31 (20191218_66619_Denildo_Sample31_2.sqt::20191218_66619_Denildo_Sample31…	5	3.75093e+06	Homer protein homolog 1 OS=Homo sapiens OX=9606 GN=HOMER1 PE=1 SV=2
12	496	Q6F5E8	106 (20191218_67219_Denildo_Sample106_1.sqt::20191218_67219_Denildo_Sample106_2.sqt)( BAIXOGRAU:478943.95) :: 113 (20191218_67419_Denildo_Sample113_1.sqt::20191218_67419_Denildo_Sample113_2.sqt)( BAIXOGRAU:240221.75) :: 31 (20191218_66619_Denildo_Sample31_2.sqt::20191218_66619_Denildo_Sample31_1.sqt)( BAIXOGRAU:4431899.9) :: 48 (20191218_66819_Denildo_Sample48_1.sqt::20191218_66819_Denildo_Sample…	4	5214015	Capping protein, Arp2/3 and myosin-I linker protein 2 OS=Homo sapiens OX=9606 GN=CARMIL2 PE=1 SV=2
13	542	Q5MNZ6	106 (20191218_67219_Denildo_Sample106_1.sqt::20191218_67219_Denildo_Sample106_2.sqt)( BAIXOGRAU:287058.9) :: 113 (20191218_67419_Denildo_Sample113_1.sqt::20191218_67419_Denildo_Sample113_2.sqt)( BAIXOGRAU:90468.4) :: 31 (20191218_66619_Denildo_Sample31_2.sqt::20191218_66619_Denildo_Sample31_1.sqt)( BAIXOGRAU:42009.2) :: 48 (20191218_66819_Denildo_Sample48_1.sqt::20191218_66819_Denildo_Sample48_2.…	4	487366	WD repeat domain phosphoinositide-interacting protein 3 OS=Homo sapiens OX=9606 GN=WDR45B PE=1 SV=2
14	595	P47972	11 (20191218_67619_Denildo_Sample11_2.sqt::20191218_67619_Denildo_Sample11_1.sqt)( BAIXOGRAU:670910.3) :: 113 (20191218_67419_Denildo_Sample113_1.sqt::20191218_67419_Denildo_Sample113_2.sqt)( BAIXOGRAU:629389.05) :: 31 (20191218_66619_Denildo_Sample31_2.sqt::20191218_66619_Denildo_Sample31_1.sqt)( BAIXOGRAU:682173.35) :: 48 (20191218_66819_Denildo_Sample48_1.sqt::20191218_66819_Denildo_Sample48_2…	4	3.00051e+06	Neuronal pentraxin-2 OS=Homo sapiens OX=9606 GN=NPTX2 PE=1 SV=2
15	600	Q8IWQ3	106 (20191218_67219_Denildo_Sample106_1.sqt::20191218_67219_Denildo_Sample106_2.sqt)( BAIXOGRAU:58659.45) :: 11 (20191218_67619_Denildo_Sample11_2.sqt::20191218_67619_Denildo_Sample11_1.sqt)( BAIXOGRAU:67284.1) :: 113 (20191218_67419_Denildo_Sample113_1.sqt::20191218_67419_Denildo_Sample113_2.sqt)( BAIXOGRAU:333085.9) :: 31 (20191218_66619_Denildo_Sample31_2.sqt::20191218_66619_Denildo_Sample31_1…	5	1.44291e+06	Serine/threonine-protein kinase BRSK2 OS=Homo sapiens OX=9606 GN=BRSK2 PE=1 SV=3
16	630	Q9BSF0	106 (20191218_67219_Denildo_Sample106_1.sqt::20191218_67219_Denildo_Sample106_2.sqt)( BAIXOGRAU:1721680.7) :: 113 (20191218_67419_Denildo_Sample113_1.sqt::20191218_67419_Denildo_Sample113_2.sqt)( BAIXOGRAU:225670.85) :: 48 (20191218_66819_Denildo_Sample48_1.sqt::20191218_66819_Denildo_Sample48_2.sqt)( BAIXOGRAU:325723.95) :: 95 (20191218_67019_Denildo_Sample95_2.sqt::20191218_67019_Denildo_Sample…	4	3.08369e+06	Small membrane A-kinase anchor protein OS=Homo sapiens OX=9606 GN=C2orf88 PE=1 SV=2
17	641	O75689	106 (20191218_67219_Denildo_Sample106_1.sqt::20191218_67219_Denildo_Sample106_2.sqt)( BAIXOGRAU:388526.6) :: 11 (20191218_67619_Denildo_Sample11_2.sqt::20191218_67619_Denildo_Sample11_1.sqt)( BAIXOGRAU:112125.85) :: 113 (20191218_67419_Denildo_Sample113_1.sqt::20191218_67419_Denildo_Sample113_2.sqt)( BAIXOGRAU:8306583.4) :: 31 (20191218_66619_Denildo_Sample31_2.sqt::20191218_66619_Denildo_Sample3…	5	1.09012e+07	Arf-GAP with dual PH domain-containing protein 1 OS=Homo sapiens OX=9606 GN=ADAP1 PE=1 SV=2
18	653	O43716	106 (20191218_67219_Denildo_Sample106_1.sqt::20191218_67219_Denildo_Sample106_2.sqt)( BAIXOGRAU:314167.4) :: 31 (20191218_66619_Denildo_Sample31_2.sqt::20191218_66619_Denildo_Sample31_1.sqt)( BAIXOGRAU:286240.3) :: 48 (20191218_66819_Denildo_Sample48_1.sqt::20191218_66819_Denildo_Sample48_2.sqt)( BAIXOGRAU:67182.9) :: 95 (20191218_67019_Denildo_Sample95_2.sqt::20191218_67019_Denildo_Sample95_1.sq…	4	1.0841e+06	Glutamyl-tRNA(Gln) amidotransferase subunit C, mitochondrial OS=Homo sapiens OX=9606 GN=GATC PE=1 SV=1
19	654	Q13522	106 (20191218_67219_Denildo_Sample106_1.sqt::20191218_67219_Denildo_Sample106_2.sqt)( BAIXOGRAU:422129.5) :: 113 (20191218_67419_Denildo_Sample113_1.sqt::20191218_67419_Denildo_Sample113_2.sqt)( BAIXOGRAU:1166876.3) :: 31 (20191218_66619_Denildo_Sample31_2.sqt::20191218_66619_Denildo_Sample31_1.sqt)( BAIXOGRAU:823698.1) :: 95 (20191218_67019_Denildo_Sample95_2.sqt::20191218_67019_Denildo_Sample95…	4	2527187	Protein phosphatase 1 regulatory subunit 1A OS=Homo sapiens OX=9606 GN=PPP1R1A PE=1 SV=2
20	655	P49815	106 (20191218_67219_Denildo_Sample106_1.sqt::20191218_67219_Denildo_Sample106_2.sqt)( BAIXOGRAU:84720.7) :: 11 (20191218_67619_Denildo_Sample11_2.sqt::20191218_67619_Denildo_Sample11_1.sqt)( BAIXOGRAU:19253.6) :: 113 (20191218_67419_Denildo_Sample113_1.sqt::20191218_67419_Denildo_Sample113_2.sqt)( BAIXOGRAU:464791.95) :: 31 (20191218_66619_Denildo_Sample31_2.sqt::20191218_66619_Denildo_Sample31_1…	5	1.71319e+06	Tuberin OS=Homo sapiens OX=9606 GN=TSC2 PE=1 SV=2
21	662	Q9NZJ6	106 (20191218_67219_Denildo_Sample106_1.sqt::20191218_67219_Denildo_Sample106_2.sqt)( BAIXOGRAU:856919.35) :: 113 (20191218_67419_Denildo_Sample113_1.sqt::20191218_67419_Denildo_Sample113_2.sqt)( BAIXOGRAU:304931.05) :: 31 (20191218_66619_Denildo_Sample31_2.sqt::20191218_66619_Denildo_Sample31_1.sqt)( BAIXOGRAU:15505215.7) :: 48 (20191218_66819_Denildo_Sample48_1.sqt::20191218_66819_Denildo_Sampl…	4	1.77419e+07	Ubiquinone biosynthesis O-methyltransferase, mitochondrial OS=Homo sapiens OX=9606 GN=COQ3 PE=1 SV=3
22	723	P48539	106 (20191218_67219_Denildo_Sample106_1.sqt::20191218_67219_Denildo_Sample106_2.sqt)( BAIXOGRAU:203519.7) :: 11 (20191218_67619_Denildo_Sample11_2.sqt::20191218_67619_Denildo_Sample11_1.sqt)( BAIXOGRAU:42508.3) :: 113 (20191218_67419_Denildo_Sample113_1.sqt::20191218_67419_Denildo_Sample113_2.sqt)( BAIXOGRAU:391507.7) :: 31 (20191218_66619_Denildo_Sample31_2.sqt::20191218_66619_Denildo_Sample31_1…	5	4.23631e+06	Calmodulin regulator protein PCP4 OS=Homo sapiens OX=9606 GN=PCP4 PE=1 SV=3
23	746	O75508	106 (20191218_67219_Denildo_Sample106_1.sqt::20191218_67219_Denildo_Sample106_2.sqt)( BAIXOGRAU:1209335.05) :: 11 (20191218_67619_Denildo_Sample11_2.sqt::20191218_67619_Denildo_Sample11_1.sqt)( BAIXOGRAU:740505.5) :: 113 (20191218_67419_Denildo_Sample113_1.sqt::20191218_67419_Denildo_Sample113_2.sqt)( BAIXOGRAU:350618.1) :: 48 (20191218_66819_Denildo_Sample48_1.sqt::20191218_66819_Denildo_Sample4…	4	3.03979e+06	Claudin-11 OS=Homo sapiens OX=9606 GN=CLDN11 PE=1 SV=2
24	751	O60883	106 (20191218_67219_Denildo_Sample106_1.sqt::20191218_67219_Denildo_Sample106_2.sqt)( BAIXOGRAU:821642.4) :: 11 (20191218_67619_Denildo_Sample11_2.sqt::20191218_67619_Denildo_Sample11_1.sqt)( BAIXOGRAU:2697514.05) :: 113 (20191218_67419_Denildo_Sample113_1.sqt::20191218_67419_Denildo_Sample113_2.sqt)( BAIXOGRAU:513831.3) :: 31 (20191218_66619_Denildo_Sample31_2.sqt::20191218_66619_Denildo_Sample3…	5	5.24758e+06	G-protein coupled receptor 37-like 1 OS=Homo sapiens OX=9606 GN=GPR37L1 PE=1 SV=2
25	758	Q96DD7	106 (20191218_67219_Denildo_Sample106_1.sqt::20191218_67219_Denildo_Sample106_2.sqt)( BAIXOGRAU:504756.2) :: 11 (20191218_67619_Denildo_Sample11_2.sqt::20191218_67619_Denildo_Sample11_1.sqt)( BAIXOGRAU:736378.55) :: 113 (20191218_67419_Denildo_Sample113_1.sqt::20191218_67419_Denildo_Sample113_2.sqt)( BAIXOGRAU:269479.4) :: 31 (20191218_66619_Denildo_Sample31_2.sqt::20191218_66619_Denildo_Sample31…	4	2.15115e+06	Protein shisa-4 OS=Homo sapiens OX=9606 GN=SHISA4 PE=2 SV=3
26	760	Q15172	106 (20191218_67219_Denildo_Sample106_1.sqt::20191218_67219_Denildo_Sample106_2.sqt)( BAIXOGRAU:3290239.2) :: 113 (20191218_67419_Denildo_Sample113_1.sqt::20191218_67419_Denildo_Sample113_2.sqt)( BAIXOGRAU:1193342.8) :: 31 (20191218_66619_Denildo_Sample31_2.sqt::20191218_66619_Denildo_Sample31_1.sqt)( BAIXOGRAU:387774.2) :: 48 (20191218_66819_Denildo_Sample48_1.sqt::20191218_66819_Denildo_Sample4…	5	8.40984e+06	Serine/threonine-protein phosphatase 2A 56 kDa regulatory subunit alpha isoform OS=Homo sapiens OX=9606 GN=PPP2R5A PE=1 SV=1
27	762	Q15599	106 (20191218_67219_Denildo_Sample106_1.sqt::20191218_67219_Denildo_Sample106_2.sqt)( BAIXOGRAU:693206.1) :: 113 (20191218_67419_Denildo_Sample113_1.sqt::20191218_67419_Denildo_Sample113_2.sqt)( BAIXOGRAU:195915.25) :: 31 (20191218_66619_Denildo_Sample31_2.sqt::20191218_66619_Denildo_Sample31_1.sqt)( BAIXOGRAU:144374.4) :: 48 (20191218_66819_Denildo_Sample48_1.sqt::20191218_66819_Denildo_Sample48…	4	1.21279e+06	Na(+)/H(+) exchange regulatory cofactor NHE-RF2 OS=Homo sapiens OX=9606 GN=SLC9A3R2 PE=1 SV=2
28	770	Q9H6K5	106 (20191218_67219_Denildo_Sample106_1.sqt::20191218_67219_Denildo_Sample106_2.sqt)( BAIXOGRAU:137324.6) :: 11 (20191218_67619_Denildo_Sample11_2.sqt::20191218_67619_Denildo_Sample11_1.sqt)( BAIXOGRAU:72649.9) :: 113 (20191218_67419_Denildo_Sample113_1.sqt::20191218_67419_Denildo_Sample113_2.sqt)( BAIXOGRAU:326995.45) :: 31 (20191218_66619_Denildo_Sample31_2.sqt::20191218_66619_Denildo_Sample31_…	4	897877	Proline-rich protein 36 OS=Homo sapiens OX=9606 GN=PRR36 PE=1 SV=2
29	773	Q8ND24	106 (20191218_67219_Denildo_Sample106_1.sqt::20191218_67219_Denildo_Sample106_2.sqt)( BAIXOGRAU:100579.15) :: 11 (20191218_67619_Denildo_Sample11_2.sqt::20191218_67619_Denildo_Sample11_1.sqt)( BAIXOGRAU:35065.3) :: 113 (20191218_67419_Denildo_Sample113_1.sqt::20191218_67419_Denildo_Sample113_2.sqt)( BAIXOGRAU:168652.95) :: 31 (20191218_66619_Denildo_Sample31_2.sqt::20191218_66619_Denildo_Sample31…	4	341006	RING finger protein 214 OS=Homo sapiens OX=9606 GN=RNF214 PE=1 SV=2
30	855	Q9NPD7	11 (20191218_67619_Denildo_Sample11_2.sqt::20191218_67619_Denildo_Sample11_1.sqt)( BAIXOGRAU:346928.15) :: 113 (20191218_67419_Denildo_Sample113_1.sqt::20191218_67419_Denildo_Sample113_2.sqt)( BAIXOGRAU:1449454.35) :: 31 (20191218_66619_Denildo_Sample31_2.sqt::20191218_66619_Denildo_Sample31_1.sqt)( BAIXOGRAU:626119.65) :: 48 (20191218_66819_Denildo_Sample48_1.sqt::20191218_66819_Denildo_Sample48…	4	3.04047e+06	Neuritin OS=Homo sapiens OX=9606 GN=NRN1 PE=2 SV=1
31	889	O95057	106 (20191218_67219_Denildo_Sample106_1.sqt::20191218_67219_Denildo_Sample106_2.sqt)( BAIXOGRAU:238033.9) :: 11 (20191218_67619_Denildo_Sample11_2.sqt::20191218_67619_Denildo_Sample11_1.sqt)( BAIXOGRAU:349435.4) :: 113 (20191218_67419_Denildo_Sample113_1.sqt::20191218_67419_Denildo_Sample113_2.sqt)( BAIXOGRAU:296358.1) :: 31 (20191218_66619_Denildo_Sample31_2.sqt::20191218_66619_Denildo_Sample31_…	5	2.6218e+06	GTP-binding protein Di-Ras1 OS=Homo sapiens OX=9606 GN=DIRAS1 PE=1 SV=1
32	942	O94910	11 (20191218_67619_Denildo_Sample11_2.sqt::20191218_67619_Denildo_Sample11_1.sqt)( BAIXOGRAU:133769.2) :: 113 (20191218_67419_Denildo_Sample113_1.sqt::20191218_67419_Denildo_Sample113_2.sqt)( BAIXOGRAU:389056.95) :: 31 (20191218_66619_Denildo_Sample31_2.sqt::20191218_66619_Denildo_Sample31_1.sqt)( BAIXOGRAU:430162.6) :: 48 (20191218_66819_Denildo_Sample48_1.sqt::20191218_66819_Denildo_Sample48_2.…	4	1.03047e+06	Adhesion G protein-coupled receptor L1 OS=Homo sapiens OX=9606 GN=ADGRL1 PE=1 SV=1
33	974	Q9Y4G8	106 (20191218_67219_Denildo_Sample106_1.sqt::20191218_67219_Denildo_Sample106_2.sqt)( BAIXOGRAU:114914.3) :: 11 (20191218_67619_Denildo_Sample11_2.sqt::20191218_67619_Denildo_Sample11_1.sqt)( BAIXOGRAU:75327.15) :: 113 (20191218_67419_Denildo_Sample113_1.sqt::20191218_67419_Denildo_Sample113_2.sqt)( BAIXOGRAU:356651.6) :: 31 (20191218_66619_Denildo_Sample31_2.sqt::20191218_66619_Denildo_Sample31_…	5	3.66111e+06	Rap guanine nucleotide exchange factor 2 OS=Homo sapiens OX=9606 GN=RAPGEF2 PE=1 SV=1
34	981	Q9UKU0	106 (20191218_67219_Denildo_Sample106_1.sqt::20191218_67219_Denildo_Sample106_2.sqt)( BAIXOGRAU:3845472.35) :: 11 (20191218_67619_Denildo_Sample11_2.sqt::20191218_67619_Denildo_Sample11_1.sqt)( BAIXOGRAU:38814.85) :: 113 (20191218_67419_Denildo_Sample113_1.sqt::20191218_67419_Denildo_Sample113_2.sqt)( BAIXOGRAU:1403066.85) :: 31 (20191218_66619_Denildo_Sample31_2.sqt::20191218_66619_Denildo_Sampl…	6	9.98744e+06	Long-chain-fatty-acid--CoA ligase 6 OS=Homo sapiens OX=9606 GN=ACSL6 PE=1 SV=4
35	1109	P41586	106 (20191218_67219_Denildo_Sample106_1.sqt::20191218_67219_Denildo_Sample106_2.sqt)( BAIXOGRAU:2587650.5) :: 113 (20191218_67419_Denildo_Sample113_1.sqt::20191218_67419_Denildo_Sample113_2.sqt)( BAIXOGRAU:867205.5) :: 31 (20191218_66619_Denildo_Sample31_2.sqt::20191218_66619_Denildo_Sample31_1.sqt)( BAIXOGRAU:460042.75) :: 95 (20191218_67019_Denildo_Sample95_2.sqt::20191218_67019_Denildo_Sample9…	4	4.08565e+06	Pituitary adenylate cyclase-activating polypeptide type I receptor OS=Homo sapiens OX=9606 GN=ADCYAP1R1 PE=1 SV=1
36	1153	Q99784	11 (20191218_67619_Denildo_Sample11_2.sqt::20191218_67619_Denildo_Sample11_1.sqt)( BAIXOGRAU:66845.05) :: 113 (20191218_67419_Denildo_Sample113_1.sqt::20191218_67419_Denildo_Sample113_2.sqt)( BAIXOGRAU:105642.5) :: 31 (20191218_66619_Denildo_Sample31_2.sqt::20191218_66619_Denildo_Sample31_1.sqt)( BAIXOGRAU:556262.2) :: 48 (20191218_66819_Denildo_Sample48_1.sqt::20191218_66819_Denildo_Sample48_2.s…	4	1.12078e+06	Noelin OS=Homo sapiens OX=9606 GN=OLFM1 PE=1 SV=4
37	1169	Q99726	11 (20191218_67619_Denildo_Sample11_2.sqt::20191218_67619_Denildo_Sample11_1.sqt)( BAIXOGRAU:171746.05) :: 113 (20191218_67419_Denildo_Sample113_1.sqt::20191218_67419_Denildo_Sample113_2.sqt)( BAIXOGRAU:893230.05) :: 31 (20191218_66619_Denildo_Sample31_2.sqt::20191218_66619_Denildo_Sample31_1.sqt)( BAIXOGRAU:2989024.5) :: 48 (20191218_66819_Denildo_Sample48_1.sqt::20191218_66819_Denildo_Sample48_…	4	4.61938e+06	Zinc transporter 3 OS=Homo sapiens OX=9606 GN=SLC30A3 PE=1 SV=2
38	1180	Q8N461	106 (20191218_67219_Denildo_Sample106_1.sqt::20191218_67219_Denildo_Sample106_2.sqt)( BAIXOGRAU:34996.2) :: 113 (20191218_67419_Denildo_Sample113_1.sqt::20191218_67419_Denildo_Sample113_2.sqt)( BAIXOGRAU:725333.7) :: 31 (20191218_66619_Denildo_Sample31_2.sqt::20191218_66619_Denildo_Sample31_1.sqt)( BAIXOGRAU:4205447.2) :: 48 (20191218_66819_Denildo_Sample48_1.sqt::20191218_66819_Denildo_Sample48_…	4	5141638	F-box/LRR-repeat protein 16 OS=Homo sapiens OX=9606 GN=FBXL16 PE=2 SV=2
39	1181	P27449	106 (20191218_67219_Denildo_Sample106_1.sqt::20191218_67219_Denildo_Sample106_2.sqt)( BAIXOGRAU:66071.1) :: 11 (20191218_67619_Denildo_Sample11_2.sqt::20191218_67619_Denildo_Sample11_1.sqt)( BAIXOGRAU:233966.4) :: 113 (20191218_67419_Denildo_Sample113_1.sqt::20191218_67419_Denildo_Sample113_2.sqt)( BAIXOGRAU:1717147.85) :: 31 (20191218_66619_Denildo_Sample31_2.sqt::20191218_66619_Denildo_Sample31…	5	5.61703e+06	V-type proton ATPase 16 kDa proteolipid subunit OS=Homo sapiens OX=9606 GN=ATP6V0C PE=1 SV=1
40	1190	Q96QE2	11 (20191218_67619_Denildo_Sample11_2.sqt::20191218_67619_Denildo_Sample11_1.sqt)( BAIXOGRAU:792980.6) :: 113 (20191218_67419_Denildo_Sample113_1.sqt::20191218_67419_Denildo_Sample113_2.sqt)( BAIXOGRAU:986723.55) :: 31 (20191218_66619_Denildo_Sample31_2.sqt::20191218_66619_Denildo_Sample31_1.sqt)( BAIXOGRAU:591368.85) :: 48 (20191218_66819_Denildo_Sample48_1.sqt::20191218_66819_Denildo_Sample48_2…	4	3.06615e+06	Proton myo-inositol cotransporter OS=Homo sapiens OX=9606 GN=SLC2A13 PE=1 SV=3
41	1193	Q9P1Y5	11 (20191218_67619_Denildo_Sample11_2.sqt::20191218_67619_Denildo_Sample11_1.sqt)( BAIXOGRAU:60892.9) :: 113 (20191218_67419_Denildo_Sample113_1.sqt::20191218_67419_Denildo_Sample113_2.sqt)( BAIXOGRAU:106845.9) :: 31 (20191218_66619_Denildo_Sample31_2.sqt::20191218_66619_Denildo_Sample31_1.sqt)( BAIXOGRAU:223090.55) :: 48 (20191218_66819_Denildo_Sample48_1.sqt::20191218_66819_Denildo_Sample48_2.s…	4	501722	Calmodulin-regulated spectrin-associated protein 3 OS=Homo sapiens OX=9606 GN=CAMSAP3 PE=1 SV=2
42	1200	Q8NHG7	106 (20191218_67219_Denildo_Sample106_1.sqt::20191218_67219_Denildo_Sample106_2.sqt)( BAIXOGRAU:690724.55) :: 11 (20191218_67619_Denildo_Sample11_2.sqt::20191218_67619_Denildo_Sample11_1.sqt)( BAIXOGRAU:127706.5) :: 31 (20191218_66619_Denildo_Sample31_2.sqt::20191218_66619_Denildo_Sample31_1.sqt)( BAIXOGRAU:538983) :: 48 (20191218_66819_Denildo_Sample48_1.sqt::20191218_66819_Denildo_Sample48_2.sq…	4	1.53736e+06	Small VCP/p97-interacting protein OS=Homo sapiens OX=9606 GN=SVIP PE=1 SV=1
43	1202	Q9HAR2	106 (20191218_67219_Denildo_Sample106_1.sqt::20191218_67219_Denildo_Sample106_2.sqt)( BAIXOGRAU:316431.5) :: 11 (20191218_67619_Denildo_Sample11_2.sqt::20191218_67619_Denildo_Sample11_1.sqt)( BAIXOGRAU:571693.7) :: 113 (20191218_67419_Denildo_Sample113_1.sqt::20191218_67419_Denildo_Sample113_2.sqt)( BAIXOGRAU:1087930.7) :: 31 (20191218_66619_Denildo_Sample31_2.sqt::20191218_66619_Denildo_Sample31…	6	6.36502e+06	Adhesion G protein-coupled receptor L3 OS=Homo sapiens OX=9606 GN=ADGRL3 PE=1 SV=2
44	1308	Q96PV0	11 (20191218_67619_Denildo_Sample11_2.sqt::20191218_67619_Denildo_Sample11_1.sqt)( BAIXOGRAU:513119.9) :: 113 (20191218_67419_Denildo_Sample113_1.sqt::20191218_67419_Denildo_Sample113_2.sqt)( BAIXOGRAU:173500.4) :: 31 (20191218_66619_Denildo_Sample31_2.sqt::20191218_66619_Denildo_Sample31_1.sqt)( BAIXOGRAU:183794.3) :: 48 (20191218_66819_Denildo_Sample48_1.sqt::20191218_66819_Denildo_Sample48_2.s…	4	1.58494e+06	Ras/Rap GTPase-activating protein SynGAP OS=Homo sapiens OX=9606 GN=SYNGAP1 PE=1 SV=4
45	1331	Q9UKF7	106 (20191218_67219_Denildo_Sample106_1.sqt::20191218_67219_Denildo_Sample106_2.sqt)( BAIXOGRAU:1104244.8) :: 11 (20191218_67619_Denildo_Sample11_2.sqt::20191218_67619_Denildo_Sample11_1.sqt)( BAIXOGRAU:250024.9) :: 113 (20191218_67419_Denildo_Sample113_1.sqt::20191218_67419_Denildo_Sample113_2.sqt)( BAIXOGRAU:118410.5) :: 31 (20191218_66619_Denildo_Sample31_2.sqt::20191218_66619_Denildo_Sample31…	4	1.63854e+06	Cytoplasmic phosphatidylinositol transfer protein 1 OS=Homo sapiens OX=9606 GN=PITPNC1 PE=1 SV=3
46	1407	Q14183	11 (20191218_67619_Denildo_Sample11_2.sqt::20191218_67619_Denildo_Sample11_1.sqt)( BAIXOGRAU:246028.05) :: 113 (20191218_67419_Denildo_Sample113_1.sqt::20191218_67419_Denildo_Sample113_2.sqt)( BAIXOGRAU:160136.3) :: 31 (20191218_66619_Denildo_Sample31_2.sqt::20191218_66619_Denildo_Sample31_1.sqt)( BAIXOGRAU:127626.6) :: 48 (20191218_66819_Denildo_Sample48_1.sqt::20191218_66819_Denildo_Sample48_2.…	4	797815	Double C2-like domain-containing protein alpha OS=Homo sapiens OX=9606 GN=DOC2A PE=1 SV=5
47	1413	Q68D91	11 (20191218_67619_Denildo_Sample11_2.sqt::20191218_67619_Denildo_Sample11_1.sqt)( BAIXOGRAU:484366.1) :: 113 (20191218_67419_Denildo_Sample113_1.sqt::20191218_67419_Denildo_Sample113_2.sqt)( BAIXOGRAU:727096.85) :: 31 (20191218_66619_Denildo_Sample31_2.sqt::20191218_66619_Denildo_Sample31_1.sqt)( BAIXOGRAU:1811896.85) :: 48 (20191218_66819_Denildo_Sample48_1.sqt::20191218_66819_Denildo_Sample48_…	4	3.3854e+06	Metallo-beta-lactamase domain-containing protein 2 OS=Homo sapiens OX=9606 GN=MBLAC2 PE=1 SV=3
48	1432	O15034	11 (20191218_67619_Denildo_Sample11_2.sqt::20191218_67619_Denildo_Sample11_1.sqt)( BAIXOGRAU:49075.9) :: 113 (20191218_67419_Denildo_Sample113_1.sqt::20191218_67419_Denildo_Sample113_2.sqt)( BAIXOGRAU:157022) :: 31 (20191218_66619_Denildo_Sample31_2.sqt::20191218_66619_Denildo_Sample31_1.sqt)( BAIXOGRAU:430466.55) :: 48 (20191218_66819_Denildo_Sample48_1.sqt::20191218_66819_Denildo_Sample48_2.sqt…	4	842133	RIMS-binding protein 2 OS=Homo sapiens OX=9606 GN=RIMBP2 PE=1 SV=3
49	1510	O14525	106 (20191218_67219_Denildo_Sample106_1.sqt::20191218_67219_Denildo_Sample106_2.sqt)( BAIXOGRAU:93496.75) :: 11 (20191218_67619_Denildo_Sample11_2.sqt::20191218_67619_Denildo_Sample11_1.sqt)( BAIXOGRAU:151426.65) :: 31 (20191218_66619_Denildo_Sample31_2.sqt::20191218_66619_Denildo_Sample31_1.sqt)( BAIXOGRAU:122639.7) :: 48 (20191218_66819_Denildo_Sample48_1.sqt::20191218_66819_Denildo_Sample48_2.…	4	767111	Astrotactin-1 OS=Homo sapiens OX=9606 GN=ASTN1 PE=2 SV=3
50	1546	Q5T5C0	11 (20191218_67619_Denildo_Sample11_2.sqt::20191218_67619_Denildo_Sample11_1.sqt)( BAIXOGRAU:81449.65) :: 113 (20191218_67419_Denildo_Sample113_1.sqt::20191218_67419_Denildo_Sample113_2.sqt)( BAIXOGRAU:253682.55) :: 31 (20191218_66619_Denildo_Sample31_2.sqt::20191218_66619_Denildo_Sample31_1.sqt)( BAIXOGRAU:824988.5) :: 48 (20191218_66819_Denildo_Sample48_1.sqt::20191218_66819_Denildo_Sample48_2.…	4	1.45169e+06	Syntaxin-binding protein 5 OS=Homo sapiens OX=9606 GN=STXBP5 PE=1 SV=1
51	1552	Q9UJY1	106 (20191218_67219_Denildo_Sample106_1.sqt::20191218_67219_Denildo_Sample106_2.sqt)( BAIXOGRAU:4348444.9) :: 11 (20191218_67619_Denildo_Sample11_2.sqt::20191218_67619_Denildo_Sample11_1.sqt)( BAIXOGRAU:644514.15) :: 113 (20191218_67419_Denildo_Sample113_1.sqt::20191218_67419_Denildo_Sample113_2.sqt)( BAIXOGRAU:902608.6) :: 48 (20191218_66819_Denildo_Sample48_1.sqt::20191218_66819_Denildo_Sample4…	4	8.55472e+06	Heat shock protein beta-8 OS=Homo sapiens OX=9606 GN=HSPB8 PE=1 SV=1
52	1560	Q8TD22	106 (20191218_67219_Denildo_Sample106_1.sqt::20191218_67219_Denildo_Sample106_2.sqt)( BAIXOGRAU:2927488.1) :: 11 (20191218_67619_Denildo_Sample11_2.sqt::20191218_67619_Denildo_Sample11_1.sqt)( BAIXOGRAU:674296.95) :: 48 (20191218_66819_Denildo_Sample48_1.sqt::20191218_66819_Denildo_Sample48_2.sqt)( BAIXOGRAU:529037.4) :: 95 (20191218_67019_Denildo_Sample95_2.sqt::20191218_67019_Denildo_Sample95_1…	4	5.73076e+06	Sideroflexin-5 OS=Homo sapiens OX=9606 GN=SFXN5 PE=1 SV=1
53	1563	Q8TBG9	106 (20191218_67219_Denildo_Sample106_1.sqt::20191218_67219_Denildo_Sample106_2.sqt)( BAIXOGRAU:1831983.5) :: 11 (20191218_67619_Denildo_Sample11_2.sqt::20191218_67619_Denildo_Sample11_1.sqt)( BAIXOGRAU:619554.95) :: 113 (20191218_67419_Denildo_Sample113_1.sqt::20191218_67419_Denildo_Sample113_2.sqt)( BAIXOGRAU:1895347.75) :: 31 (20191218_66619_Denildo_Sample31_2.sqt::20191218_66619_Denildo_Sampl…	4	5.92735e+06	Synaptoporin OS=Homo sapiens OX=9606 GN=SYNPR PE=1 SV=1
54	1590	Q9UHC6	106 (20191218_67219_Denildo_Sample106_1.sqt::20191218_67219_Denildo_Sample106_2.sqt)( BAIXOGRAU:52739.8) :: 11 (20191218_67619_Denildo_Sample11_2.sqt::20191218_67619_Denildo_Sample11_1.sqt)( BAIXOGRAU:681781.2) :: 113 (20191218_67419_Denildo_Sample113_1.sqt::20191218_67419_Denildo_Sample113_2.sqt)( BAIXOGRAU:2258349.5) :: 31 (20191218_66619_Denildo_Sample31_2.sqt::20191218_66619_Denildo_Sample31_…	5	6.91302e+06	Contactin-associated protein-like 2 OS=Homo sapiens OX=9606 GN=CNTNAP2 PE=1 SV=1
55	1750	O75077	106 (20191218_67219_Denildo_Sample106_1.sqt::20191218_67219_Denildo_Sample106_2.sqt)( BAIXOGRAU:151249.5) :: 11 (20191218_67619_Denildo_Sample11_2.sqt::20191218_67619_Denildo_Sample11_1.sqt)( BAIXOGRAU:192463.8) :: 31 (20191218_66619_Denildo_Sample31_2.sqt::20191218_66619_Denildo_Sample31_1.sqt)( BAIXOGRAU:187346) :: 48 (20191218_66819_Denildo_Sample48_1.sqt::20191218_66819_Denildo_Sample48_2.sqt…	4	734837	Disintegrin and metalloproteinase domain-containing protein 23 OS=Homo sapiens OX=9606 GN=ADAM23 PE=1 SV=1
56	1751	Q8TCA0	106 (20191218_67219_Denildo_Sample106_1.sqt::20191218_67219_Denildo_Sample106_2.sqt)( BAIXOGRAU:92271.6) :: 113 (20191218_67419_Denildo_Sample113_1.sqt::20191218_67419_Denildo_Sample113_2.sqt)( BAIXOGRAU:136931.9) :: 31 (20191218_66619_Denildo_Sample31_2.sqt::20191218_66619_Denildo_Sample31_1.sqt)( BAIXOGRAU:527497.2) :: 48 (20191218_66819_Denildo_Sample48_1.sqt::20191218_66819_Denildo_Sample48_2…	4	793742	Leucine-rich repeat-containing protein 20 OS=Homo sapiens OX=9606 GN=LRRC20 PE=1 SV=1
57	1758	Q9UBS5	106 (20191218_67219_Denildo_Sample106_1.sqt::20191218_67219_Denildo_Sample106_2.sqt)( BAIXOGRAU:209861.5) :: 11 (20191218_67619_Denildo_Sample11_2.sqt::20191218_67619_Denildo_Sample11_1.sqt)( BAIXOGRAU:61924.9) :: 113 (20191218_67419_Denildo_Sample113_1.sqt::20191218_67419_Denildo_Sample113_2.sqt)( BAIXOGRAU:1474267.4) :: 31 (20191218_66619_Denildo_Sample31_2.sqt::20191218_66619_Denildo_Sample31_…	5	2174241	Gamma-aminobutyric acid type B receptor subunit 1 OS=Homo sapiens OX=9606 GN=GABBR1 PE=1 SV=1
58	1800	P01213	11 (20191218_67619_Denildo_Sample11_2.sqt::20191218_67619_Denildo_Sample11_1.sqt)( BAIXOGRAU:27897.1) :: 113 (20191218_67419_Denildo_Sample113_1.sqt::20191218_67419_Denildo_Sample113_2.sqt)( BAIXOGRAU:879326.95) :: 31 (20191218_66619_Denildo_Sample31_2.sqt::20191218_66619_Denildo_Sample31_1.sqt)( BAIXOGRAU:5370162.6) :: 48 (20191218_66819_Denildo_Sample48_1.sqt::20191218_66819_Denildo_Sample48_2.…	4	1.1586e+07	Proenkephalin-B OS=Homo sapiens OX=9606 GN=PDYN PE=1 SV=1
59	1813	Q15223	106 (20191218_67219_Denildo_Sample106_1.sqt::20191218_67219_Denildo_Sample106_2.sqt)( BAIXOGRAU:139580) :: 11 (20191218_67619_Denildo_Sample11_2.sqt::20191218_67619_Denildo_Sample11_1.sqt)( BAIXOGRAU:508221.05) :: 113 (20191218_67419_Denildo_Sample113_1.sqt::20191218_67419_Denildo_Sample113_2.sqt)( BAIXOGRAU:2396363.2) :: 31 (20191218_66619_Denildo_Sample31_2.sqt::20191218_66619_Denildo_Sample31_…	5	5.23593e+06	Nectin-1 OS=Homo sapiens OX=9606 GN=NECTIN1 PE=1 SV=3
60	1843	Q8NI08	11 (20191218_67619_Denildo_Sample11_2.sqt::20191218_67619_Denildo_Sample11_1.sqt)( BAIXOGRAU:2118723.6) :: 113 (20191218_67419_Denildo_Sample113_1.sqt::20191218_67419_Denildo_Sample113_2.sqt)( BAIXOGRAU:528858.05) :: 31 (20191218_66619_Denildo_Sample31_2.sqt::20191218_66619_Denildo_Sample31_1.sqt)( BAIXOGRAU:3724825.7) :: 48 (20191218_66819_Denildo_Sample48_1.sqt::20191218_66819_Denildo_Sample48_…	4	6.82657e+06	Nuclear receptor coactivator 7 OS=Homo sapiens OX=9606 GN=NCOA7 PE=1 SV=2
61	1984	P0C870	106 (20191218_67219_Denildo_Sample106_1.sqt::20191218_67219_Denildo_Sample106_2.sqt)( BAIXOGRAU:59402.9) :: 11 (20191218_67619_Denildo_Sample11_2.sqt::20191218_67619_Denildo_Sample11_1.sqt)( BAIXOGRAU:23566.7) :: 113 (20191218_67419_Denildo_Sample113_1.sqt::20191218_67419_Denildo_Sample113_2.sqt)( BAIXOGRAU:66235.45) :: 31 (20191218_66619_Denildo_Sample31_2.sqt::20191218_66619_Denildo_Sample31_1.…	5	677876	Bifunctional peptidase and (3S)-lysyl hydroxylase JMJD7 OS=Homo sapiens OX=9606 GN=JMJD7 PE=1 SV=1
62	1985	O95970	106 (20191218_67219_Denildo_Sample106_1.sqt::20191218_67219_Denildo_Sample106_2.sqt)( BAIXOGRAU:191520.8) :: 11 (20191218_67619_Denildo_Sample11_2.sqt::20191218_67619_Denildo_Sample11_1.sqt)( BAIXOGRAU:56750.7) :: 113 (20191218_67419_Denildo_Sample113_1.sqt::20191218_67419_Denildo_Sample113_2.sqt)( BAIXOGRAU:126352.6) :: 31 (20191218_66619_Denildo_Sample31_2.sqt::20191218_66619_Denildo_Sample31_1…	5	2.17774e+06	Leucine-rich glioma-inactivated protein 1 OS=Homo sapiens OX=9606 GN=LGI1 PE=1 SV=1
63	2050	O43924	106 (20191218_67219_Denildo_Sample106_1.sqt::20191218_67219_Denildo_Sample106_2.sqt)( BAIXOGRAU:1414660.1) :: 11 (20191218_67619_Denildo_Sample11_2.sqt::20191218_67619_Denildo_Sample11_1.sqt)( BAIXOGRAU:129751.9) :: 113 (20191218_67419_Denildo_Sample113_1.sqt::20191218_67419_Denildo_Sample113_2.sqt)( BAIXOGRAU:176773) :: 31 (20191218_66619_Denildo_Sample31_2.sqt::20191218_66619_Denildo_Sample31_1…	4	2.35672e+06	Retinal rod rhodopsin-sensitive cGMP 3',5'-cyclic phosphodiesterase subunit delta OS=Homo sapiens OX=9606 GN=PDE6D PE=1 SV=1
64	2087	Q16890	11 (20191218_67619_Denildo_Sample11_2.sqt::20191218_67619_Denildo_Sample11_1.sqt)( BAIXOGRAU:258605.55) :: 113 (20191218_67419_Denildo_Sample113_1.sqt::20191218_67419_Denildo_Sample113_2.sqt)( BAIXOGRAU:301869.1) :: 31 (20191218_66619_Denildo_Sample31_2.sqt::20191218_66619_Denildo_Sample31_1.sqt)( BAIXOGRAU:436501) :: 48 (20191218_66819_Denildo_Sample48_1.sqt::20191218_66819_Denildo_Sample48_2.sq…	4	2.60481e+06	Tumor protein D53 OS=Homo sapiens OX=9606 GN=TPD52L1 PE=1 SV=1
65	2156	O15079	106 (20191218_67219_Denildo_Sample106_1.sqt::20191218_67219_Denildo_Sample106_2.sqt)( BAIXOGRAU:400294.25) :: 11 (20191218_67619_Denildo_Sample11_2.sqt::20191218_67619_Denildo_Sample11_1.sqt)( BAIXOGRAU:234744.3) :: 113 (20191218_67419_Denildo_Sample113_1.sqt::20191218_67419_Denildo_Sample113_2.sqt)( BAIXOGRAU:285277.2) :: 31 (20191218_66619_Denildo_Sample31_2.sqt::20191218_66619_Denildo_Sample31…	5	1.39863e+06	Syntaphilin OS=Homo sapiens OX=9606 GN=SNPH PE=1 SV=2
66	2244	Q8N4T8	106 (20191218_67219_Denildo_Sample106_1.sqt::20191218_67219_Denildo_Sample106_2.sqt)( BAIXOGRAU:1217489.7) :: 11 (20191218_67619_Denildo_Sample11_2.sqt::20191218_67619_Denildo_Sample11_1.sqt)( BAIXOGRAU:184129.7) :: 113 (20191218_67419_Denildo_Sample113_1.sqt::20191218_67419_Denildo_Sample113_2.sqt)( BAIXOGRAU:421977.95) :: 31 (20191218_66619_Denildo_Sample31_2.sqt::20191218_66619_Denildo_Sample3…	6	5.17684e+06	Carbonyl reductase family member 4 OS=Homo sapiens OX=9606 GN=CBR4 PE=1 SV=3
67	2279	P10746	106 (20191218_67219_Denildo_Sample106_1.sqt::20191218_67219_Denildo_Sample106_2.sqt)( BAIXOGRAU:804551.3) :: 11 (20191218_67619_Denildo_Sample11_2.sqt::20191218_67619_Denildo_Sample11_1.sqt)( BAIXOGRAU:195301.4) :: 113 (20191218_67419_Denildo_Sample113_1.sqt::20191218_67419_Denildo_Sample113_2.sqt)( BAIXOGRAU:151162.4) :: 31 (20191218_66619_Denildo_Sample31_2.sqt::20191218_66619_Denildo_Sample31_…	5	2.03578e+06	Uroporphyrinogen-III synthase OS=Homo sapiens OX=9606 GN=UROS PE=1 SV=1
68	2338	Q8N987	106 (20191218_67219_Denildo_Sample106_1.sqt::20191218_67219_Denildo_Sample106_2.sqt)( BAIXOGRAU:31285.7) :: 11 (20191218_67619_Denildo_Sample11_2.sqt::20191218_67619_Denildo_Sample11_1.sqt)( BAIXOGRAU:176984.4) :: 113 (20191218_67419_Denildo_Sample113_1.sqt::20191218_67419_Denildo_Sample113_2.sqt)( BAIXOGRAU:2640098.05) :: 31 (20191218_66619_Denildo_Sample31_2.sqt::20191218_66619_Denildo_Sample31…	5	1.46421e+07	N-terminal EF-hand calcium-binding protein 1 OS=Homo sapiens OX=9606 GN=NECAB1 PE=1 SV=1
69	2373	Q99946	106 (20191218_67219_Denildo_Sample106_1.sqt::20191218_67219_Denildo_Sample106_2.sqt)( BAIXOGRAU:176089.45) :: 113 (20191218_67419_Denildo_Sample113_1.sqt::20191218_67419_Denildo_Sample113_2.sqt)( BAIXOGRAU:297136.1) :: 31 (20191218_66619_Denildo_Sample31_2.sqt::20191218_66619_Denildo_Sample31_1.sqt)( BAIXOGRAU:844943.35) :: 48 (20191218_66819_Denildo_Sample48_1.sqt::20191218_66819_Denildo_Sample4…	4	1.7461e+06	Proline-rich transmembrane protein 1 OS=Homo sapiens OX=9606 GN=PRRT1 PE=2 SV=2
70	2418	Q13303	106 (20191218_67219_Denildo_Sample106_1.sqt::20191218_67219_Denildo_Sample106_2.sqt)( BAIXOGRAU:329614.8) :: 11 (20191218_67619_Denildo_Sample11_2.sqt::20191218_67619_Denildo_Sample11_1.sqt)( BAIXOGRAU:99316.95) :: 113 (20191218_67419_Denildo_Sample113_1.sqt::20191218_67419_Denildo_Sample113_2.sqt)( BAIXOGRAU:390553.7) :: 31 (20191218_66619_Denildo_Sample31_2.sqt::20191218_66619_Denildo_Sample31_…	5	2.41949e+06	Voltage-gated potassium channel subunit beta-2 OS=Homo sapiens OX=9606 GN=KCNAB2 PE=1 SV=2
71	2435	Q7Z6G3	106 (20191218_67219_Denildo_Sample106_1.sqt::20191218_67219_Denildo_Sample106_2.sqt)( BAIXOGRAU:169788.2) :: 11 (20191218_67619_Denildo_Sample11_2.sqt::20191218_67619_Denildo_Sample11_1.sqt)( BAIXOGRAU:1225441.2) :: 113 (20191218_67419_Denildo_Sample113_1.sqt::20191218_67419_Denildo_Sample113_2.sqt)( BAIXOGRAU:14851332.85) :: 31 (20191218_66619_Denildo_Sample31_2.sqt::20191218_66619_Denildo_Sampl…	5	3.1933e+07	N-terminal EF-hand calcium-binding protein 2 OS=Homo sapiens OX=9606 GN=NECAB2 PE=1 SV=1
72	2587	Q8IVF5	106 (20191218_67219_Denildo_Sample106_1.sqt::20191218_67219_Denildo_Sample106_2.sqt)( BAIXOGRAU:30882.1) :: 11 (20191218_67619_Denildo_Sample11_2.sqt::20191218_67619_Denildo_Sample11_1.sqt)( BAIXOGRAU:187845.55) :: 113 (20191218_67419_Denildo_Sample113_1.sqt::20191218_67419_Denildo_Sample113_2.sqt)( BAIXOGRAU:139253.25) :: 31 (20191218_66619_Denildo_Sample31_2.sqt::20191218_66619_Denildo_Sample31…	5	1.99585e+06	T-lymphoma invasion and metastasis-inducing protein 2 OS=Homo sapiens OX=9606 GN=TIAM2 PE=2 SV=4
73	2591	Q86UX6	11 (20191218_67619_Denildo_Sample11_2.sqt::20191218_67619_Denildo_Sample11_1.sqt)( BAIXOGRAU:176221.9) :: 113 (20191218_67419_Denildo_Sample113_1.sqt::20191218_67419_Denildo_Sample113_2.sqt)( BAIXOGRAU:580947.1) :: 31 (20191218_66619_Denildo_Sample31_2.sqt::20191218_66619_Denildo_Sample31_1.sqt)( BAIXOGRAU:1607886.55) :: 48 (20191218_66819_Denildo_Sample48_1.sqt::20191218_66819_Denildo_Sample48_2…	4	2.56647e+06	Serine/threonine-protein kinase 32C OS=Homo sapiens OX=9606 GN=STK32C PE=1 SV=1
74	2596	Q9GZV7	106 (20191218_67219_Denildo_Sample106_1.sqt::20191218_67219_Denildo_Sample106_2.sqt)( BAIXOGRAU:37673916.45) :: 11 (20191218_67619_Denildo_Sample11_2.sqt::20191218_67619_Denildo_Sample11_1.sqt)( BAIXOGRAU:1619632.6) :: 113 (20191218_67419_Denildo_Sample113_1.sqt::20191218_67419_Denildo_Sample113_2.sqt)( BAIXOGRAU:2533303.8) :: 31 (20191218_66619_Denildo_Sample31_2.sqt::20191218_66619_Denildo_Samp…	5	6.87495e+07	Hyaluronan and proteoglycan link protein 2 OS=Homo sapiens OX=9606 GN=HAPLN2 PE=2 SV=1
75	2598	P24588	11 (20191218_67619_Denildo_Sample11_2.sqt::20191218_67619_Denildo_Sample11_1.sqt)( BAIXOGRAU:237990.35) :: 113 (20191218_67419_Denildo_Sample113_1.sqt::20191218_67419_Denildo_Sample113_2.sqt)( BAIXOGRAU:501414.9) :: 31 (20191218_66619_Denildo_Sample31_2.sqt::20191218_66619_Denildo_Sample31_1.sqt)( BAIXOGRAU:1731891.35) :: 48 (20191218_66819_Denildo_Sample48_1.sqt::20191218_66819_Denildo_Sample48_…	4	2.7082e+06	A-kinase anchor protein 5 OS=Homo sapiens OX=9606 GN=AKAP5 PE=1 SV=3
76	2603	O75153	106 (20191218_67219_Denildo_Sample106_1.sqt::20191218_67219_Denildo_Sample106_2.sqt)( BAIXOGRAU:153224.35) :: 113 (20191218_67419_Denildo_Sample113_1.sqt::20191218_67419_Denildo_Sample113_2.sqt)( BAIXOGRAU:214632.85) :: 31 (20191218_66619_Denildo_Sample31_2.sqt::20191218_66619_Denildo_Sample31_1.sqt)( BAIXOGRAU:292227.1) :: 48 (20191218_66819_Denildo_Sample48_1.sqt::20191218_66819_Denildo_Sample4…	4	777030	Clustered mitochondria protein homolog OS=Homo sapiens OX=9606 GN=CLUH PE=1 SV=2
77	2611	Q8TBB6	11 (20191218_67619_Denildo_Sample11_2.sqt::20191218_67619_Denildo_Sample11_1.sqt)( BAIXOGRAU:148838.7) :: 113 (20191218_67419_Denildo_Sample113_1.sqt::20191218_67419_Denildo_Sample113_2.sqt)( BAIXOGRAU:378661.95) :: 31 (20191218_66619_Denildo_Sample31_2.sqt::20191218_66619_Denildo_Sample31_1.sqt)( BAIXOGRAU:114813.8) :: 48 (20191218_66819_Denildo_Sample48_1.sqt::20191218_66819_Denildo_Sample48_2.…	4	851878	Probable cationic amino acid transporter OS=Homo sapiens OX=9606 GN=SLC7A14 PE=2 SV=3
78	2613	Q6NV74	11 (20191218_67619_Denildo_Sample11_2.sqt::20191218_67619_Denildo_Sample11_1.sqt)( BAIXOGRAU:39205.85) :: 113 (20191218_67419_Denildo_Sample113_1.sqt::20191218_67419_Denildo_Sample113_2.sqt)( BAIXOGRAU:557637.8) :: 31 (20191218_66619_Denildo_Sample31_2.sqt::20191218_66619_Denildo_Sample31_1.sqt)( BAIXOGRAU:1019058.5) :: 48 (20191218_66819_Denildo_Sample48_1.sqt::20191218_66819_Denildo_Sample48_2.…	4	1.79302e+06	Uncharacterized protein KIAA1211-like OS=Homo sapiens OX=9606 GN=KIAA1211L PE=1 SV=3
79	2616	Q15119	106 (20191218_67219_Denildo_Sample106_1.sqt::20191218_67219_Denildo_Sample106_2.sqt)( BAIXOGRAU:966516.5) :: 113 (20191218_67419_Denildo_Sample113_1.sqt::20191218_67419_Denildo_Sample113_2.sqt)( BAIXOGRAU:663444.6) :: 31 (20191218_66619_Denildo_Sample31_2.sqt::20191218_66619_Denildo_Sample31_1.sqt)( BAIXOGRAU:2364495.05) :: 48 (20191218_66819_Denildo_Sample48_1.sqt::20191218_66819_Denildo_Sample4…	5	4.6197e+06	[Pyruvate dehydrogenase (acetyl-transferring)] kinase isozyme 2, mitochondrial OS=Homo sapiens OX=9606 GN=PDK2 PE=1 SV=2
80	2621	P02008	106 (20191218_67219_Denildo_Sample106_1.sqt::20191218_67219_Denildo_Sample106_2.sqt)( BAIXOGRAU:234227.55) :: 113 (20191218_67419_Denildo_Sample113_1.sqt::20191218_67419_Denildo_Sample113_2.sqt)( BAIXOGRAU:92281.2) :: 48 (20191218_66819_Denildo_Sample48_1.sqt::20191218_66819_Denildo_Sample48_2.sqt)( BAIXOGRAU:92411.7) :: 95 (20191218_67019_Denildo_Sample95_2.sqt::20191218_67019_Denildo_Sample95_1…	4	593033	Hemoglobin subunit zeta OS=Homo sapiens OX=9606 GN=HBZ PE=1 SV=2
81	2657	Q66LE6	106 (20191218_67219_Denildo_Sample106_1.sqt::20191218_67219_Denildo_Sample106_2.sqt)( BAIXOGRAU:157912.4) :: 113 (20191218_67419_Denildo_Sample113_1.sqt::20191218_67419_Denildo_Sample113_2.sqt)( BAIXOGRAU:478434.1) :: 31 (20191218_66619_Denildo_Sample31_2.sqt::20191218_66619_Denildo_Sample31_1.sqt)( BAIXOGRAU:154172.5) :: 48 (20191218_66819_Denildo_Sample48_1.sqt::20191218_66819_Denildo_Sample48_…	4	1.12529e+06	Serine/threonine-protein phosphatase 2A 55 kDa regulatory subunit B delta isoform OS=Homo sapiens OX=9606 GN=PPP2R2D PE=1 SV=1
82	2661	P05129	106 (20191218_67219_Denildo_Sample106_1.sqt::20191218_67219_Denildo_Sample106_2.sqt)( BAIXOGRAU:242771.05) :: 11 (20191218_67619_Denildo_Sample11_2.sqt::20191218_67619_Denildo_Sample11_1.sqt)( BAIXOGRAU:657788.35) :: 113 (20191218_67419_Denildo_Sample113_1.sqt::20191218_67419_Denildo_Sample113_2.sqt)( BAIXOGRAU:3720611.5) :: 31 (20191218_66619_Denildo_Sample31_2.sqt::20191218_66619_Denildo_Sample…	5	1.08176e+07	Protein kinase C gamma type OS=Homo sapiens OX=9606 GN=PRKCG PE=1 SV=3
83	2707	P54764	106 (20191218_67219_Denildo_Sample106_1.sqt::20191218_67219_Denildo_Sample106_2.sqt)( BAIXOGRAU:227655.85) :: 113 (20191218_67419_Denildo_Sample113_1.sqt::20191218_67419_Denildo_Sample113_2.sqt)( BAIXOGRAU:232560.2) :: 31 (20191218_66619_Denildo_Sample31_2.sqt::20191218_66619_Denildo_Sample31_1.sqt)( BAIXOGRAU:1864441.5) :: 48 (20191218_66819_Denildo_Sample48_1.sqt::20191218_66819_Denildo_Sample4…	4	2.79871e+06	Ephrin type-A receptor 4 OS=Homo sapiens OX=9606 GN=EPHA4 PE=1 SV=1; Additional IDs concatenated into MaxParsimony group: P29320
84	2716	Q15349	106 (20191218_67219_Denildo_Sample106_1.sqt::20191218_67219_Denildo_Sample106_2.sqt)( BAIXOGRAU:635307.45) :: 11 (20191218_67619_Denildo_Sample11_2.sqt::20191218_67619_Denildo_Sample11_1.sqt)( BAIXOGRAU:684761.4) :: 113 (20191218_67419_Denildo_Sample113_1.sqt::20191218_67419_Denildo_Sample113_2.sqt)( BAIXOGRAU:683808.8) :: 31 (20191218_66619_Denildo_Sample31_2.sqt::20191218_66619_Denildo_Sample31…	5	3.50079e+06	Ribosomal protein S6 kinase alpha-2 OS=Homo sapiens OX=9606 GN=RPS6KA2 PE=1 SV=2
85	2724	P42262	11 (20191218_67619_Denildo_Sample11_2.sqt::20191218_67619_Denildo_Sample11_1.sqt)( BAIXOGRAU:3541588.2) :: 113 (20191218_67419_Denildo_Sample113_1.sqt::20191218_67419_Denildo_Sample113_2.sqt)( BAIXOGRAU:24716.1) :: 31 (20191218_66619_Denildo_Sample31_2.sqt::20191218_66619_Denildo_Sample31_1.sqt)( BAIXOGRAU:205670.3) :: 48 (20191218_66819_Denildo_Sample48_1.sqt::20191218_66819_Denildo_Sample48_2.s…	4	4.05323e+06	Glutamate receptor 2 OS=Homo sapiens OX=9606 GN=GRIA2 PE=1 SV=3; Additional IDs concatenated into MaxParsimony group: P48058, P42263
86	2726	Q5TF21	106 (20191218_67219_Denildo_Sample106_1.sqt::20191218_67219_Denildo_Sample106_2.sqt)( BAIXOGRAU:289508.85) :: 11 (20191218_67619_Denildo_Sample11_2.sqt::20191218_67619_Denildo_Sample11_1.sqt)( BAIXOGRAU:95465.05) :: 113 (20191218_67419_Denildo_Sample113_1.sqt::20191218_67419_Denildo_Sample113_2.sqt)( BAIXOGRAU:1406133.25) :: 31 (20191218_66619_Denildo_Sample31_2.sqt::20191218_66619_Denildo_Sample…	5	3.29242e+06	Protein SOGA3 OS=Homo sapiens OX=9606 GN=SOGA3 PE=3 SV=1; Additional IDs concatenated into MaxParsimony group: Q9Y4B5
87	2765	Q68DU8	11 (20191218_67619_Denildo_Sample11_2.sqt::20191218_67619_Denildo_Sample11_1.sqt)( BAIXOGRAU:41659.6) :: 113 (20191218_67419_Denildo_Sample113_1.sqt::20191218_67419_Denildo_Sample113_2.sqt)( BAIXOGRAU:163834.3) :: 31 (20191218_66619_Denildo_Sample31_2.sqt::20191218_66619_Denildo_Sample31_1.sqt)( BAIXOGRAU:2003943.2) :: 48 (20191218_66819_Denildo_Sample48_1.sqt::20191218_66819_Denildo_Sample48_2.s…	4	2.57863e+06	BTB/POZ domain-containing protein KCTD16 OS=Homo sapiens OX=9606 GN=KCTD16 PE=1 SV=1
88	2768	Q9BSH5	106 (20191218_67219_Denildo_Sample106_1.sqt::20191218_67219_Denildo_Sample106_2.sqt)( BAIXOGRAU:79046.1) :: 113 (20191218_67419_Denildo_Sample113_1.sqt::20191218_67419_Denildo_Sample113_2.sqt)( BAIXOGRAU:147539.05) :: 31 (20191218_66619_Denildo_Sample31_2.sqt::20191218_66619_Denildo_Sample31_1.sqt)( BAIXOGRAU:2007994.9) :: 48 (20191218_66819_Denildo_Sample48_1.sqt::20191218_66819_Denildo_Sample48…	4	2.42815e+06	Haloacid dehalogenase-like hydrolase domain-containing protein 3 OS=Homo sapiens OX=9606 GN=HDHD3 PE=1 SV=1
89	2780	Q9BS92	106 (20191218_67219_Denildo_Sample106_1.sqt::20191218_67219_Denildo_Sample106_2.sqt)( BAIXOGRAU:576348.5) :: 11 (20191218_67619_Denildo_Sample11_2.sqt::20191218_67619_Denildo_Sample11_1.sqt)( BAIXOGRAU:193078.9) :: 113 (20191218_67419_Denildo_Sample113_1.sqt::20191218_67419_Denildo_Sample113_2.sqt)( BAIXOGRAU:835433.4) :: 31 (20191218_66619_Denildo_Sample31_2.sqt::20191218_66619_Denildo_Sample31_…	6	2.57253e+06	Protein NipSnap homolog 3B OS=Homo sapiens OX=9606 GN=NIPSNAP3B PE=2 SV=1
90	2783	Q86WG3	11 (20191218_67619_Denildo_Sample11_2.sqt::20191218_67619_Denildo_Sample11_1.sqt)( BAIXOGRAU:1178568.1) :: 113 (20191218_67419_Denildo_Sample113_1.sqt::20191218_67419_Denildo_Sample113_2.sqt)( BAIXOGRAU:545386.6) :: 31 (20191218_66619_Denildo_Sample31_2.sqt::20191218_66619_Denildo_Sample31_1.sqt)( BAIXOGRAU:1109226.9) :: 48 (20191218_66819_Denildo_Sample48_1.sqt::20191218_66819_Denildo_Sample48_2…	4	3.06187e+06	Caytaxin OS=Homo sapiens OX=9606 GN=ATCAY PE=1 SV=2; Additional IDs concatenated into MaxParsimony group: Q12982
91	2823	P48454	106 (20191218_67219_Denildo_Sample106_1.sqt::20191218_67219_Denildo_Sample106_2.sqt)( BAIXOGRAU:171121.1) :: 11 (20191218_67619_Denildo_Sample11_2.sqt::20191218_67619_Denildo_Sample11_1.sqt)( BAIXOGRAU:24720.5) :: 113 (20191218_67419_Denildo_Sample113_1.sqt::20191218_67419_Denildo_Sample113_2.sqt)( BAIXOGRAU:64122.2) :: 31 (20191218_66619_Denildo_Sample31_2.sqt::20191218_66619_Denildo_Sample31_1.…	4	621853	Serine/threonine-protein phosphatase 2B catalytic subunit gamma isoform OS=Homo sapiens OX=9606 GN=PPP3CC PE=1 SV=3
92	2831	P63096	106 (20191218_67219_Denildo_Sample106_1.sqt::20191218_67219_Denildo_Sample106_2.sqt)( BAIXOGRAU:253111) :: 11 (20191218_67619_Denildo_Sample11_2.sqt::20191218_67619_Denildo_Sample11_1.sqt)( BAIXOGRAU:137198.4) :: 113 (20191218_67419_Denildo_Sample113_1.sqt::20191218_67419_Denildo_Sample113_2.sqt)( BAIXOGRAU:3055315.9) :: 31 (20191218_66619_Denildo_Sample31_2.sqt::20191218_66619_Denildo_Sample31_1…	5	5.05516e+06	Guanine nucleotide-binding protein G(i) subunit alpha-1 OS=Homo sapiens OX=9606 GN=GNAI1 PE=1 SV=2
93	2837	O75914	106 (20191218_67219_Denildo_Sample106_1.sqt::20191218_67219_Denildo_Sample106_2.sqt)( BAIXOGRAU:96844.75) :: 11 (20191218_67619_Denildo_Sample11_2.sqt::20191218_67619_Denildo_Sample11_1.sqt)( BAIXOGRAU:199034.45) :: 113 (20191218_67419_Denildo_Sample113_1.sqt::20191218_67419_Denildo_Sample113_2.sqt)( BAIXOGRAU:1368760.3) :: 31 (20191218_66619_Denildo_Sample31_2.sqt::20191218_66619_Denildo_Sample3…	5	7.72599e+06	Serine/threonine-protein kinase PAK 3 OS=Homo sapiens OX=9606 GN=PAK3 PE=1 SV=2
94	2845	O15523	106 (20191218_67219_Denildo_Sample106_1.sqt::20191218_67219_Denildo_Sample106_2.sqt)( BAIXOGRAU:169815.7) :: 11 (20191218_67619_Denildo_Sample11_2.sqt::20191218_67619_Denildo_Sample11_1.sqt)( BAIXOGRAU:48997.8) :: 113 (20191218_67419_Denildo_Sample113_1.sqt::20191218_67419_Denildo_Sample113_2.sqt)( BAIXOGRAU:39862.05) :: 48 (20191218_66819_Denildo_Sample48_1.sqt::20191218_66819_Denildo_Sample48_2…	4	309188	ATP-dependent RNA helicase DDX3Y OS=Homo sapiens OX=9606 GN=DDX3Y PE=1 SV=2
95	2872	Q99767	106 (20191218_67219_Denildo_Sample106_1.sqt::20191218_67219_Denildo_Sample106_2.sqt)( BAIXOGRAU:28033.4) :: 11 (20191218_67619_Denildo_Sample11_2.sqt::20191218_67619_Denildo_Sample11_1.sqt)( BAIXOGRAU:19469.9) :: 113 (20191218_67419_Denildo_Sample113_1.sqt::20191218_67419_Denildo_Sample113_2.sqt)( BAIXOGRAU:123459.45) :: 31 (20191218_66619_Denildo_Sample31_2.sqt::20191218_66619_Denildo_Sample31_1…	4	502774	Amyloid-beta A4 precursor protein-binding family A member 2 OS=Homo sapiens OX=9606 GN=APBA2 PE=1 SV=3; Additional IDs concatenated into MaxParsimony group: Q02410
96	2910	Q92796	106 (20191218_67219_Denildo_Sample106_1.sqt::20191218_67219_Denildo_Sample106_2.sqt)( BAIXOGRAU:109092.5) :: 11 (20191218_67619_Denildo_Sample11_2.sqt::20191218_67619_Denildo_Sample11_1.sqt)( BAIXOGRAU:99743.6) :: 113 (20191218_67419_Denildo_Sample113_1.sqt::20191218_67419_Denildo_Sample113_2.sqt)( BAIXOGRAU:488077.35) :: 31 (20191218_66619_Denildo_Sample31_2.sqt::20191218_66619_Denildo_Sample31_…	5	6.63489e+06	Disks large homolog 3 OS=Homo sapiens OX=9606 GN=DLG3 PE=1 SV=2
97	2912	Q15700	106 (20191218_67219_Denildo_Sample106_1.sqt::20191218_67219_Denildo_Sample106_2.sqt)( BAIXOGRAU:93358.1) :: 11 (20191218_67619_Denildo_Sample11_2.sqt::20191218_67619_Denildo_Sample11_1.sqt)( BAIXOGRAU:575441.65) :: 113 (20191218_67419_Denildo_Sample113_1.sqt::20191218_67419_Denildo_Sample113_2.sqt)( BAIXOGRAU:1787117) :: 31 (20191218_66619_Denildo_Sample31_2.sqt::20191218_66619_Denildo_Sample31_1…	5	1.09938e+07	Disks large homolog 2 OS=Homo sapiens OX=9606 GN=DLG2 PE=1 SV=3
98	2926	P54750	106 (20191218_67219_Denildo_Sample106_1.sqt::20191218_67219_Denildo_Sample106_2.sqt)( BAIXOGRAU:601334.2) :: 11 (20191218_67619_Denildo_Sample11_2.sqt::20191218_67619_Denildo_Sample11_1.sqt)( BAIXOGRAU:205046.5) :: 113 (20191218_67419_Denildo_Sample113_1.sqt::20191218_67419_Denildo_Sample113_2.sqt)( BAIXOGRAU:2379150.5) :: 31 (20191218_66619_Denildo_Sample31_2.sqt::20191218_66619_Denildo_Sample31…	5	1.31074e+07	Calcium/calmodulin-dependent 3',5'-cyclic nucleotide phosphodiesterase 1A OS=Homo sapiens OX=9606 GN=PDE1A PE=1 SV=2; Additional IDs concatenated into MaxParsimony group: Q01064
99	2987	Q96FE5	106 (20191218_67219_Denildo_Sample106_1.sqt::20191218_67219_Denildo_Sample106_2.sqt)( BAIXOGRAU:148941.3) :: 11 (20191218_67619_Denildo_Sample11_2.sqt::20191218_67619_Denildo_Sample11_1.sqt)( BAIXOGRAU:398513.1) :: 113 (20191218_67419_Denildo_Sample113_1.sqt::20191218_67419_Denildo_Sample113_2.sqt)( BAIXOGRAU:1277444.25) :: 31 (20191218_66619_Denildo_Sample31_2.sqt::20191218_66619_Denildo_Sample3…	5	1.10534e+07	Leucine-rich repeat and immunoglobulin-like domain-containing nogo receptor-interacting protein 1 OS=Homo sapiens OX=9606 GN=LINGO1 PE=1 SV=2; Additional IDs concatenated into MaxParsimony group: Q7L985
100	2990	Q3SY69	106 (20191218_67219_Denildo_Sample106_1.sqt::20191218_67219_Denildo_Sample106_2.sqt)( BAIXOGRAU:1075226.1) :: 11 (20191218_67619_Denildo_Sample11_2.sqt::20191218_67619_Denildo_Sample11_1.sqt)( BAIXOGRAU:227278.85) :: 113 (20191218_67419_Denildo_Sample113_1.sqt::20191218_67419_Denildo_Sample113_2.sqt)( BAIXOGRAU:165133.9) :: 95 (20191218_67019_Denildo_Sample95_2.sqt::20191218_67019_Denildo_Sample9…	4	1.71481e+06	Mitochondrial 10-formyltetrahydrofolate dehydrogenase OS=Homo sapiens OX=9606 GN=ALDH1L2 PE=1 SV=2
101	3090	Q7L1I2	106 (20191218_67219_Denildo_Sample106_1.sqt::20191218_67219_Denildo_Sample106_2.sqt)( BAIXOGRAU:277897.35) :: 11 (20191218_67619_Denildo_Sample11_2.sqt::20191218_67619_Denildo_Sample11_1.sqt)( BAIXOGRAU:2537603.1) :: 113 (20191218_67419_Denildo_Sample113_1.sqt::20191218_67419_Denildo_Sample113_2.sqt)( BAIXOGRAU:10450700.85) :: 31 (20191218_66619_Denildo_Sample31_2.sqt::20191218_66619_Denildo_Samp…	6	2.84062e+07	Synaptic vesicle glycoprotein 2B OS=Homo sapiens OX=9606 GN=SV2B PE=1 SV=1; Additional IDs concatenated into MaxParsimony group: Q496J9
102	3093	Q9Y243	106 (20191218_67219_Denildo_Sample106_1.sqt::20191218_67219_Denildo_Sample106_2.sqt)( BAIXOGRAU:57027.5) :: 113 (20191218_67419_Denildo_Sample113_1.sqt::20191218_67419_Denildo_Sample113_2.sqt)( BAIXOGRAU:234096.6) :: 31 (20191218_66619_Denildo_Sample31_2.sqt::20191218_66619_Denildo_Sample31_1.sqt)( BAIXOGRAU:1078250.2) :: 48 (20191218_66819_Denildo_Sample48_1.sqt::20191218_66819_Denildo_Sample48_…	4	1.4844e+06	RAC-gamma serine/threonine-protein kinase OS=Homo sapiens OX=9606 GN=AKT3 PE=1 SV=1
103	3098	Q9UKE5	106 (20191218_67219_Denildo_Sample106_1.sqt::20191218_67219_Denildo_Sample106_2.sqt)( BAIXOGRAU:415247.2) :: 113 (20191218_67419_Denildo_Sample113_1.sqt::20191218_67419_Denildo_Sample113_2.sqt)( BAIXOGRAU:288176.15) :: 31 (20191218_66619_Denildo_Sample31_2.sqt::20191218_66619_Denildo_Sample31_1.sqt)( BAIXOGRAU:197913) :: 48 (20191218_66819_Denildo_Sample48_1.sqt::20191218_66819_Denildo_Sample48_2…	4	6.65783e+06	TRAF2 and NCK-interacting protein kinase OS=Homo sapiens OX=9606 GN=TNIK PE=1 SV=1; Additional IDs concatenated into MaxParsimony group: Q8N4C8, O95819
104	3201	O60551	106 (20191218_67219_Denildo_Sample106_1.sqt::20191218_67219_Denildo_Sample106_2.sqt)( BAIXOGRAU:249273.05) :: 113 (20191218_67419_Denildo_Sample113_1.sqt::20191218_67419_Denildo_Sample113_2.sqt)( BAIXOGRAU:65694.25) :: 31 (20191218_66619_Denildo_Sample31_2.sqt::20191218_66619_Denildo_Sample31_1.sqt)( BAIXOGRAU:80746.2) :: 48 (20191218_66819_Denildo_Sample48_1.sqt::20191218_66819_Denildo_Sample48_…	4	443280	Glycylpeptide N-tetradecanoyltransferase 2 OS=Homo sapiens OX=9606 GN=NMT2 PE=1 SV=1
105	3235	Q6BCY4	106 (20191218_67219_Denildo_Sample106_1.sqt::20191218_67219_Denildo_Sample106_2.sqt)( BAIXOGRAU:456673.3) :: 113 (20191218_67419_Denildo_Sample113_1.sqt::20191218_67419_Denildo_Sample113_2.sqt)( BAIXOGRAU:372144.15) :: 31 (20191218_66619_Denildo_Sample31_2.sqt::20191218_66619_Denildo_Sample31_1.sqt)( BAIXOGRAU:1508050.85) :: 48 (20191218_66819_Denildo_Sample48_1.sqt::20191218_66819_Denildo_Sample…	4	2.3912e+06	NADH-cytochrome b5 reductase 2 OS=Homo sapiens OX=9606 GN=CYB5R2 PE=1 SV=1
106	3244	P31321	106 (20191218_67219_Denildo_Sample106_1.sqt::20191218_67219_Denildo_Sample106_2.sqt)( BAIXOGRAU:118990.5) :: 11 (20191218_67619_Denildo_Sample11_2.sqt::20191218_67619_Denildo_Sample11_1.sqt)( BAIXOGRAU:69827.6) :: 113 (20191218_67419_Denildo_Sample113_1.sqt::20191218_67419_Denildo_Sample113_2.sqt)( BAIXOGRAU:659863.8) :: 31 (20191218_66619_Denildo_Sample31_2.sqt::20191218_66619_Denildo_Sample31_1…	5	3.01688e+06	cAMP-dependent protein kinase type I-beta regulatory subunit OS=Homo sapiens OX=9606 GN=PRKAR1B PE=1 SV=4
107	3270	Q9UN37	106 (20191218_67219_Denildo_Sample106_1.sqt::20191218_67219_Denildo_Sample106_2.sqt)( BAIXOGRAU:419193) :: 11 (20191218_67619_Denildo_Sample11_2.sqt::20191218_67619_Denildo_Sample11_1.sqt)( BAIXOGRAU:401990.6) :: 113 (20191218_67419_Denildo_Sample113_1.sqt::20191218_67419_Denildo_Sample113_2.sqt)( BAIXOGRAU:1861307.5) :: 48 (20191218_66819_Denildo_Sample48_1.sqt::20191218_66819_Denildo_Sample48_2…	5	3.12276e+06	Vacuolar protein sorting-associated protein 4A OS=Homo sapiens OX=9606 GN=VPS4A PE=1 SV=1
108	3299	Q13332	106 (20191218_67219_Denildo_Sample106_1.sqt::20191218_67219_Denildo_Sample106_2.sqt)( BAIXOGRAU:95855.4) :: 11 (20191218_67619_Denildo_Sample11_2.sqt::20191218_67619_Denildo_Sample11_1.sqt)( BAIXOGRAU:34678.45) :: 113 (20191218_67419_Denildo_Sample113_1.sqt::20191218_67419_Denildo_Sample113_2.sqt)( BAIXOGRAU:420295.85) :: 31 (20191218_66619_Denildo_Sample31_2.sqt::20191218_66619_Denildo_Sample31_…	5	2.13594e+06	Receptor-type tyrosine-protein phosphatase S OS=Homo sapiens OX=9606 GN=PTPRS PE=1 SV=3
109	3300	P23468	106 (20191218_67219_Denildo_Sample106_1.sqt::20191218_67219_Denildo_Sample106_2.sqt)( BAIXOGRAU:373648.3) :: 11 (20191218_67619_Denildo_Sample11_2.sqt::20191218_67619_Denildo_Sample11_1.sqt)( BAIXOGRAU:208030.35) :: 113 (20191218_67419_Denildo_Sample113_1.sqt::20191218_67419_Denildo_Sample113_2.sqt)( BAIXOGRAU:661493.3) :: 31 (20191218_66619_Denildo_Sample31_2.sqt::20191218_66619_Denildo_Sample31…	5	1.87315e+06	Receptor-type tyrosine-protein phosphatase delta OS=Homo sapiens OX=9606 GN=PTPRD PE=1 SV=2
110	3320	Q9ULB1	106 (20191218_67219_Denildo_Sample106_1.sqt::20191218_67219_Denildo_Sample106_2.sqt)( BAIXOGRAU:185563) :: 11 (20191218_67619_Denildo_Sample11_2.sqt::20191218_67619_Denildo_Sample11_1.sqt)( BAIXOGRAU:372404.1) :: 113 (20191218_67419_Denildo_Sample113_1.sqt::20191218_67419_Denildo_Sample113_2.sqt)( BAIXOGRAU:1053537.6) :: 31 (20191218_66619_Denildo_Sample31_2.sqt::20191218_66619_Denildo_Sample31_1…	4	2.61068e+06	Neurexin-1 OS=Homo sapiens OX=9606 GN=NRXN1 PE=2 SV=1
111	3332	P09488	106 (20191218_67219_Denildo_Sample106_1.sqt::20191218_67219_Denildo_Sample106_2.sqt)( BAIXOGRAU:1129170.6) :: 11 (20191218_67619_Denildo_Sample11_2.sqt::20191218_67619_Denildo_Sample11_1.sqt)( BAIXOGRAU:718278.7) :: 113 (20191218_67419_Denildo_Sample113_1.sqt::20191218_67419_Denildo_Sample113_2.sqt)( BAIXOGRAU:7314990.4) :: 31 (20191218_66619_Denildo_Sample31_2.sqt::20191218_66619_Denildo_Sample3…	5	1.21812e+07	Glutathione S-transferase Mu 1 OS=Homo sapiens OX=9606 GN=GSTM1 PE=1 SV=3
112	3441	O43920	106 (20191218_67219_Denildo_Sample106_1.sqt::20191218_67219_Denildo_Sample106_2.sqt)( BAIXOGRAU:152565) :: 11 (20191218_67619_Denildo_Sample11_2.sqt::20191218_67619_Denildo_Sample11_1.sqt)( BAIXOGRAU:2171206.25) :: 31 (20191218_66619_Denildo_Sample31_2.sqt::20191218_66619_Denildo_Sample31_1.sqt)( BAIXOGRAU:233067.3) :: 48 (20191218_66819_Denildo_Sample48_1.sqt::20191218_66819_Denildo_Sample48_2.s…	4	2.99474e+06	NADH dehydrogenase [ubiquinone] iron-sulfur protein 5 OS=Homo sapiens OX=9606 GN=NDUFS5 PE=1 SV=3
113	3460	Q9BSH4	113 (20191218_67419_Denildo_Sample113_1.sqt::20191218_67419_Denildo_Sample113_2.sqt)( BAIXOGRAU:109302.8) :: 31 (20191218_66619_Denildo_Sample31_2.sqt::20191218_66619_Denildo_Sample31_1.sqt)( BAIXOGRAU:176019.85) :: 48 (20191218_66819_Denildo_Sample48_1.sqt::20191218_66819_Denildo_Sample48_2.sqt)( BAIXOGRAU:72917.5) :: 95 (20191218_67019_Denildo_Sample95_2.sqt::20191218_67019_Denildo_Sample95_1.s…	4	652823	Translational activator of cytochrome c oxidase 1 OS=Homo sapiens OX=9606 GN=TACO1 PE=1 SV=1
114	3476	Q53FT3	106 (20191218_67219_Denildo_Sample106_1.sqt::20191218_67219_Denildo_Sample106_2.sqt)( BAIXOGRAU:82855.1) :: 11 (20191218_67619_Denildo_Sample11_2.sqt::20191218_67619_Denildo_Sample11_1.sqt)( BAIXOGRAU:45395.8) :: 113 (20191218_67419_Denildo_Sample113_1.sqt::20191218_67419_Denildo_Sample113_2.sqt)( BAIXOGRAU:229579.15) :: 31 (20191218_66619_Denildo_Sample31_2.sqt::20191218_66619_Denildo_Sample31_1…	4	710747	Protein Hikeshi OS=Homo sapiens OX=9606 GN=HIKESHI PE=1 SV=2
115	3567	Q8NBJ4	11 (20191218_67619_Denildo_Sample11_2.sqt::20191218_67619_Denildo_Sample11_1.sqt)( BAIXOGRAU:177906.6) :: 113 (20191218_67419_Denildo_Sample113_1.sqt::20191218_67419_Denildo_Sample113_2.sqt)( BAIXOGRAU:70763.7) :: 31 (20191218_66619_Denildo_Sample31_2.sqt::20191218_66619_Denildo_Sample31_1.sqt)( BAIXOGRAU:82886.55) :: 95 (20191218_67019_Denildo_Sample95_2.sqt::20191218_67019_Denildo_Sample95_1.sq…	4	353679	Golgi membrane protein 1 OS=Homo sapiens OX=9606 GN=GOLM1 PE=1 SV=1
116	3579	Q9Y3A3	106 (20191218_67219_Denildo_Sample106_1.sqt::20191218_67219_Denildo_Sample106_2.sqt)( BAIXOGRAU:39847.3) :: 11 (20191218_67619_Denildo_Sample11_2.sqt::20191218_67619_Denildo_Sample11_1.sqt)( BAIXOGRAU:266743.2) :: 113 (20191218_67419_Denildo_Sample113_1.sqt::20191218_67419_Denildo_Sample113_2.sqt)( BAIXOGRAU:51858.4) :: 31 (20191218_66619_Denildo_Sample31_2.sqt::20191218_66619_Denildo_Sample31_1.…	4	1.3211e+06	MOB-like protein phocein OS=Homo sapiens OX=9606 GN=MOB4 PE=1 SV=1
117	3586	Q99570	11 (20191218_67619_Denildo_Sample11_2.sqt::20191218_67619_Denildo_Sample11_1.sqt)( BAIXOGRAU:325090.2) :: 113 (20191218_67419_Denildo_Sample113_1.sqt::20191218_67419_Denildo_Sample113_2.sqt)( BAIXOGRAU:81508.8) :: 31 (20191218_66619_Denildo_Sample31_2.sqt::20191218_66619_Denildo_Sample31_1.sqt)( BAIXOGRAU:164259.2) :: 48 (20191218_66819_Denildo_Sample48_1.sqt::20191218_66819_Denildo_Sample48_2.sq…	4	801959	Phosphoinositide 3-kinase regulatory subunit 4 OS=Homo sapiens OX=9606 GN=PIK3R4 PE=1 SV=3
118	3604	Q9H425	106 (20191218_67219_Denildo_Sample106_1.sqt::20191218_67219_Denildo_Sample106_2.sqt)( BAIXOGRAU:1029482.3) :: 113 (20191218_67419_Denildo_Sample113_1.sqt::20191218_67419_Denildo_Sample113_2.sqt)( BAIXOGRAU:2224429.7) :: 31 (20191218_66619_Denildo_Sample31_2.sqt::20191218_66619_Denildo_Sample31_1.sqt)( BAIXOGRAU:64129.4) :: 95 (20191218_67019_Denildo_Sample95_2.sqt::20191218_67019_Denildo_Sample95…	4	3.73848e+06	Uncharacterized protein C1orf198 OS=Homo sapiens OX=9606 GN=C1orf198 PE=1 SV=1
119	3637	P07093	106 (20191218_67219_Denildo_Sample106_1.sqt::20191218_67219_Denildo_Sample106_2.sqt)( BAIXOGRAU:51338.7) :: 11 (20191218_67619_Denildo_Sample11_2.sqt::20191218_67619_Denildo_Sample11_1.sqt)( BAIXOGRAU:2784665.45) :: 113 (20191218_67419_Denildo_Sample113_1.sqt::20191218_67419_Denildo_Sample113_2.sqt)( BAIXOGRAU:308399.55) :: 48 (20191218_66819_Denildo_Sample48_1.sqt::20191218_66819_Denildo_Sample4…	4	3.58218e+06	Glia-derived nexin OS=Homo sapiens OX=9606 GN=SERPINE2 PE=1 SV=1
120	3721	Q9GZY8	11 (20191218_67619_Denildo_Sample11_2.sqt::20191218_67619_Denildo_Sample11_1.sqt)( BAIXOGRAU:151766) :: 113 (20191218_67419_Denildo_Sample113_1.sqt::20191218_67419_Denildo_Sample113_2.sqt)( BAIXOGRAU:135406.6) :: 31 (20191218_66619_Denildo_Sample31_2.sqt::20191218_66619_Denildo_Sample31_1.sqt)( BAIXOGRAU:523126.25) :: 48 (20191218_66819_Denildo_Sample48_1.sqt::20191218_66819_Denildo_Sample48_2.sq…	5	982002	Mitochondrial fission factor OS=Homo sapiens OX=9606 GN=MFF PE=1 SV=1
121	3806	P28907	106 (20191218_67219_Denildo_Sample106_1.sqt::20191218_67219_Denildo_Sample106_2.sqt)( BAIXOGRAU:14580408.2) :: 11 (20191218_67619_Denildo_Sample11_2.sqt::20191218_67619_Denildo_Sample11_1.sqt)( BAIXOGRAU:2416525.45) :: 113 (20191218_67419_Denildo_Sample113_1.sqt::20191218_67419_Denildo_Sample113_2.sqt)( BAIXOGRAU:4549570.55) :: 31 (20191218_66619_Denildo_Sample31_2.sqt::20191218_66619_Denildo_Sam…	6	2.75479e+07	ADP-ribosyl cyclase/cyclic ADP-ribose hydrolase 1 OS=Homo sapiens OX=9606 GN=CD38 PE=1 SV=2
122	3853	Q5QJ74	113 (20191218_67419_Denildo_Sample113_1.sqt::20191218_67419_Denildo_Sample113_2.sqt)( BAIXOGRAU:316174.4) :: 31 (20191218_66619_Denildo_Sample31_2.sqt::20191218_66619_Denildo_Sample31_1.sqt)( BAIXOGRAU:850830.8) :: 48 (20191218_66819_Denildo_Sample48_1.sqt::20191218_66819_Denildo_Sample48_2.sqt)( BAIXOGRAU:63335.5) :: 95 (20191218_67019_Denildo_Sample95_2.sqt::20191218_67019_Denildo_Sample95_1.sq…	4	1.29312e+06	Tubulin-specific chaperone cofactor E-like protein OS=Homo sapiens OX=9606 GN=TBCEL PE=1 SV=2
123	3876	Q96TC7	106 (20191218_67219_Denildo_Sample106_1.sqt::20191218_67219_Denildo_Sample106_2.sqt)( BAIXOGRAU:1445569.85) :: 11 (20191218_67619_Denildo_Sample11_2.sqt::20191218_67619_Denildo_Sample11_1.sqt)( BAIXOGRAU:392080.5) :: 113 (20191218_67419_Denildo_Sample113_1.sqt::20191218_67419_Denildo_Sample113_2.sqt)( BAIXOGRAU:263195) :: 31 (20191218_66619_Denildo_Sample31_2.sqt::20191218_66619_Denildo_Sample31_…	5	2.62675e+06	Regulator of microtubule dynamics protein 3 OS=Homo sapiens OX=9606 GN=RMDN3 PE=1 SV=2
124	3886	Q13496	106 (20191218_67219_Denildo_Sample106_1.sqt::20191218_67219_Denildo_Sample106_2.sqt)( BAIXOGRAU:4018140.6) :: 113 (20191218_67419_Denildo_Sample113_1.sqt::20191218_67419_Denildo_Sample113_2.sqt)( BAIXOGRAU:66212.1) :: 31 (20191218_66619_Denildo_Sample31_2.sqt::20191218_66619_Denildo_Sample31_1.sqt)( BAIXOGRAU:44475.65) :: 48 (20191218_66819_Denildo_Sample48_1.sqt::20191218_66819_Denildo_Sample48_…	4	4.40421e+06	Myotubularin OS=Homo sapiens OX=9606 GN=MTM1 PE=1 SV=2
125	3896	Q96JA1	106 (20191218_67219_Denildo_Sample106_1.sqt::20191218_67219_Denildo_Sample106_2.sqt)( BAIXOGRAU:660001.35) :: 113 (20191218_67419_Denildo_Sample113_1.sqt::20191218_67419_Denildo_Sample113_2.sqt)( BAIXOGRAU:116877.35) :: 48 (20191218_66819_Denildo_Sample48_1.sqt::20191218_66819_Denildo_Sample48_2.sqt)( BAIXOGRAU:69955.75) :: 95 (20191218_67019_Denildo_Sample95_2.sqt::20191218_67019_Denildo_Sample9…	4	954732	Leucine-rich repeats and immunoglobulin-like domains protein 1 OS=Homo sapiens OX=9606 GN=LRIG1 PE=1 SV=2; Additional IDs concatenated into MaxParsimony group: Q6UXM1
126	3904	Q6U841	106 (20191218_67219_Denildo_Sample106_1.sqt::20191218_67219_Denildo_Sample106_2.sqt)( BAIXOGRAU:28085.9) :: 11 (20191218_67619_Denildo_Sample11_2.sqt::20191218_67619_Denildo_Sample11_1.sqt)( BAIXOGRAU:71896.9) :: 113 (20191218_67419_Denildo_Sample113_1.sqt::20191218_67419_Denildo_Sample113_2.sqt)( BAIXOGRAU:202858.7) :: 31 (20191218_66619_Denildo_Sample31_2.sqt::20191218_66619_Denildo_Sample31_1.…	5	960027	Sodium-driven chloride bicarbonate exchanger OS=Homo sapiens OX=9606 GN=SLC4A10 PE=1 SV=1
127	4012	Q9Y5J7	106 (20191218_67219_Denildo_Sample106_1.sqt::20191218_67219_Denildo_Sample106_2.sqt)( BAIXOGRAU:940624.05) :: 11 (20191218_67619_Denildo_Sample11_2.sqt::20191218_67619_Denildo_Sample11_1.sqt)( BAIXOGRAU:41476.7) :: 113 (20191218_67419_Denildo_Sample113_1.sqt::20191218_67419_Denildo_Sample113_2.sqt)( BAIXOGRAU:80084.45) :: 31 (20191218_66619_Denildo_Sample31_2.sqt::20191218_66619_Denildo_Sample31_…	4	2.52326e+06	Mitochondrial import inner membrane translocase subunit Tim9 OS=Homo sapiens OX=9606 GN=TIMM9 PE=1 SV=1
128	4017	Q15173	106 (20191218_67219_Denildo_Sample106_1.sqt::20191218_67219_Denildo_Sample106_2.sqt)( BAIXOGRAU:218840.7) :: 11 (20191218_67619_Denildo_Sample11_2.sqt::20191218_67619_Denildo_Sample11_1.sqt)( BAIXOGRAU:58191.9) :: 113 (20191218_67419_Denildo_Sample113_1.sqt::20191218_67419_Denildo_Sample113_2.sqt)( BAIXOGRAU:89408.7) :: 31 (20191218_66619_Denildo_Sample31_2.sqt::20191218_66619_Denildo_Sample31_1.…	5	1.15035e+06	Serine/threonine-protein phosphatase 2A 56 kDa regulatory subunit beta isoform OS=Homo sapiens OX=9606 GN=PPP2R5B PE=1 SV=1
129	4021	P33402	106 (20191218_67219_Denildo_Sample106_1.sqt::20191218_67219_Denildo_Sample106_2.sqt)( BAIXOGRAU:38646.3) :: 113 (20191218_67419_Denildo_Sample113_1.sqt::20191218_67419_Denildo_Sample113_2.sqt)( BAIXOGRAU:66403.5) :: 31 (20191218_66619_Denildo_Sample31_2.sqt::20191218_66619_Denildo_Sample31_1.sqt)( BAIXOGRAU:2335587.2) :: 48 (20191218_66819_Denildo_Sample48_1.sqt::20191218_66819_Denildo_Sample48_2…	4	2.65196e+06	Guanylate cyclase soluble subunit alpha-2 OS=Homo sapiens OX=9606 GN=GUCY1A2 PE=1 SV=1
130	4022	Q5T2E6	106 (20191218_67219_Denildo_Sample106_1.sqt::20191218_67219_Denildo_Sample106_2.sqt)( BAIXOGRAU:81568.5) :: 11 (20191218_67619_Denildo_Sample11_2.sqt::20191218_67619_Denildo_Sample11_1.sqt)( BAIXOGRAU:110385.9) :: 31 (20191218_66619_Denildo_Sample31_2.sqt::20191218_66619_Denildo_Sample31_1.sqt)( BAIXOGRAU:131153.2) :: 48 (20191218_66819_Denildo_Sample48_1.sqt::20191218_66819_Denildo_Sample48_2.sq…	4	450022	Armadillo-like helical domain-containing protein 3 OS=Homo sapiens OX=9606 GN=ARMH3 PE=1 SV=1
131	4023	Q8N9I9	106 (20191218_67219_Denildo_Sample106_1.sqt::20191218_67219_Denildo_Sample106_2.sqt)( BAIXOGRAU:123746.95) :: 113 (20191218_67419_Denildo_Sample113_1.sqt::20191218_67419_Denildo_Sample113_2.sqt)( BAIXOGRAU:246348.85) :: 31 (20191218_66619_Denildo_Sample31_2.sqt::20191218_66619_Denildo_Sample31_1.sqt)( BAIXOGRAU:255320.3) :: 48 (20191218_66819_Denildo_Sample48_1.sqt::20191218_66819_Denildo_Sample4…	5	847728	Probable E3 ubiquitin-protein ligase DTX3 OS=Homo sapiens OX=9606 GN=DTX3 PE=1 SV=2
132	4029	Q8IYB8	106 (20191218_67219_Denildo_Sample106_1.sqt::20191218_67219_Denildo_Sample106_2.sqt)( BAIXOGRAU:49276) :: 113 (20191218_67419_Denildo_Sample113_1.sqt::20191218_67419_Denildo_Sample113_2.sqt)( BAIXOGRAU:40231.2) :: 31 (20191218_66619_Denildo_Sample31_2.sqt::20191218_66619_Denildo_Sample31_1.sqt)( BAIXOGRAU:350994.3) :: 48 (20191218_66819_Denildo_Sample48_1.sqt::20191218_66819_Denildo_Sample48_2.sq…	5	706116	ATP-dependent RNA helicase SUPV3L1, mitochondrial OS=Homo sapiens OX=9606 GN=SUPV3L1 PE=1 SV=1
133	4032	Q4G176	106 (20191218_67219_Denildo_Sample106_1.sqt::20191218_67219_Denildo_Sample106_2.sqt)( BAIXOGRAU:385657.85) :: 113 (20191218_67419_Denildo_Sample113_1.sqt::20191218_67419_Denildo_Sample113_2.sqt)( BAIXOGRAU:128253.5) :: 31 (20191218_66619_Denildo_Sample31_2.sqt::20191218_66619_Denildo_Sample31_1.sqt)( BAIXOGRAU:753430.1) :: 48 (20191218_66819_Denildo_Sample48_1.sqt::20191218_66819_Denildo_Sample48…	5	2.03261e+06	Malonate--CoA ligase ACSF3, mitochondrial OS=Homo sapiens OX=9606 GN=ACSF3 PE=1 SV=3
134	4037	Q00059	106 (20191218_67219_Denildo_Sample106_1.sqt::20191218_67219_Denildo_Sample106_2.sqt)( BAIXOGRAU:3534177.3) :: 11 (20191218_67619_Denildo_Sample11_2.sqt::20191218_67619_Denildo_Sample11_1.sqt)( BAIXOGRAU:534902.55) :: 48 (20191218_66819_Denildo_Sample48_1.sqt::20191218_66819_Denildo_Sample48_2.sqt)( BAIXOGRAU:474104.3) :: 95 (20191218_67019_Denildo_Sample95_2.sqt::20191218_67019_Denildo_Sample95_1…	4	5.02291e+06	Transcription factor A, mitochondrial OS=Homo sapiens OX=9606 GN=TFAM PE=1 SV=1
135	4038	O94772	11 (20191218_67619_Denildo_Sample11_2.sqt::20191218_67619_Denildo_Sample11_1.sqt)( BAIXOGRAU:3236850.3) :: 113 (20191218_67419_Denildo_Sample113_1.sqt::20191218_67419_Denildo_Sample113_2.sqt)( BAIXOGRAU:5324708.25) :: 31 (20191218_66619_Denildo_Sample31_2.sqt::20191218_66619_Denildo_Sample31_1.sqt)( BAIXOGRAU:138921.8) :: 48 (20191218_66819_Denildo_Sample48_1.sqt::20191218_66819_Denildo_Sample48_…	4	8.76506e+06	Lymphocyte antigen 6H OS=Homo sapiens OX=9606 GN=LY6H PE=1 SV=1
136	4044	Q6PI78	106 (20191218_67219_Denildo_Sample106_1.sqt::20191218_67219_Denildo_Sample106_2.sqt)( BAIXOGRAU:2270185.4) :: 11 (20191218_67619_Denildo_Sample11_2.sqt::20191218_67619_Denildo_Sample11_1.sqt)( BAIXOGRAU:1612895.7) :: 31 (20191218_66619_Denildo_Sample31_2.sqt::20191218_66619_Denildo_Sample31_1.sqt)( BAIXOGRAU:525320.6) :: 48 (20191218_66819_Denildo_Sample48_1.sqt::20191218_66819_Denildo_Sample48_2…	5	5.66945e+06	Transmembrane protein 65 OS=Homo sapiens OX=9606 GN=TMEM65 PE=1 SV=2
137	4049	Q9Y3I1	106 (20191218_67219_Denildo_Sample106_1.sqt::20191218_67219_Denildo_Sample106_2.sqt)( BAIXOGRAU:373951.35) :: 113 (20191218_67419_Denildo_Sample113_1.sqt::20191218_67419_Denildo_Sample113_2.sqt)( BAIXOGRAU:171502.7) :: 48 (20191218_66819_Denildo_Sample48_1.sqt::20191218_66819_Denildo_Sample48_2.sqt)( BAIXOGRAU:321562.6) :: 95 (20191218_67019_Denildo_Sample95_2.sqt::20191218_67019_Denildo_Sample95…	4	1.80123e+06	F-box only protein 7 OS=Homo sapiens OX=9606 GN=FBXO7 PE=1 SV=1
138	4053	Q9P0J0	106 (20191218_67219_Denildo_Sample106_1.sqt::20191218_67219_Denildo_Sample106_2.sqt)( BAIXOGRAU:187477.8) :: 11 (20191218_67619_Denildo_Sample11_2.sqt::20191218_67619_Denildo_Sample11_1.sqt)( BAIXOGRAU:458106.7) :: 113 (20191218_67419_Denildo_Sample113_1.sqt::20191218_67419_Denildo_Sample113_2.sqt)( BAIXOGRAU:71756.1) :: 31 (20191218_66619_Denildo_Sample31_2.sqt::20191218_66619_Denildo_Sample31_1…	5	1.0439e+06	NADH dehydrogenase [ubiquinone] 1 alpha subcomplex subunit 13 OS=Homo sapiens OX=9606 GN=NDUFA13 PE=1 SV=3
139	4059	Q16602	106 (20191218_67219_Denildo_Sample106_1.sqt::20191218_67219_Denildo_Sample106_2.sqt)( BAIXOGRAU:1639629.1) :: 11 (20191218_67619_Denildo_Sample11_2.sqt::20191218_67619_Denildo_Sample11_1.sqt)( BAIXOGRAU:247386.95) :: 113 (20191218_67419_Denildo_Sample113_1.sqt::20191218_67419_Denildo_Sample113_2.sqt)( BAIXOGRAU:541223.45) :: 48 (20191218_66819_Denildo_Sample48_1.sqt::20191218_66819_Denildo_Sample…	5	3.74575e+06	Calcitonin gene-related peptide type 1 receptor OS=Homo sapiens OX=9606 GN=CALCRL PE=1 SV=2
140	4060	Q9Y3D7	11 (20191218_67619_Denildo_Sample11_2.sqt::20191218_67619_Denildo_Sample11_1.sqt)( BAIXOGRAU:123944.1) :: 31 (20191218_66619_Denildo_Sample31_2.sqt::20191218_66619_Denildo_Sample31_1.sqt)( BAIXOGRAU:107802.3) :: 48 (20191218_66819_Denildo_Sample48_1.sqt::20191218_66819_Denildo_Sample48_2.sqt)( BAIXOGRAU:240129.7) :: 95 (20191218_67019_Denildo_Sample95_2.sqt::20191218_67019_Denildo_Sample95_1.sqt)…	4	664878	Mitochondrial import inner membrane translocase subunit TIM16 OS=Homo sapiens OX=9606 GN=PAM16 PE=1 SV=2
141	4061	Q5XKP0	106 (20191218_67219_Denildo_Sample106_1.sqt::20191218_67219_Denildo_Sample106_2.sqt)( BAIXOGRAU:326803.3) :: 11 (20191218_67619_Denildo_Sample11_2.sqt::20191218_67619_Denildo_Sample11_1.sqt)( BAIXOGRAU:482563.3) :: 31 (20191218_66619_Denildo_Sample31_2.sqt::20191218_66619_Denildo_Sample31_1.sqt)( BAIXOGRAU:204838.6) :: 48 (20191218_66819_Denildo_Sample48_1.sqt::20191218_66819_Denildo_Sample48_2.s…	5	1.30492e+06	MICOS complex subunit MIC13 OS=Homo sapiens OX=9606 GN=MICOS13 PE=1 SV=1
142	4065	Q9NZJ7	106 (20191218_67219_Denildo_Sample106_1.sqt::20191218_67219_Denildo_Sample106_2.sqt)( BAIXOGRAU:492989.3) :: 11 (20191218_67619_Denildo_Sample11_2.sqt::20191218_67619_Denildo_Sample11_1.sqt)( BAIXOGRAU:2538850.55) :: 48 (20191218_66819_Denildo_Sample48_1.sqt::20191218_66819_Denildo_Sample48_2.sqt)( BAIXOGRAU:280569.7) :: 95 (20191218_67019_Denildo_Sample95_2.sqt::20191218_67019_Denildo_Sample95_1…	4	4.07401e+06	Mitochondrial carrier homolog 1 OS=Homo sapiens OX=9606 GN=MTCH1 PE=1 SV=1
143	4076	Q9NQ79	106 (20191218_67219_Denildo_Sample106_1.sqt::20191218_67219_Denildo_Sample106_2.sqt)( BAIXOGRAU:6293452.85) :: 11 (20191218_67619_Denildo_Sample11_2.sqt::20191218_67619_Denildo_Sample11_1.sqt)( BAIXOGRAU:138878.3) :: 113 (20191218_67419_Denildo_Sample113_1.sqt::20191218_67419_Denildo_Sample113_2.sqt)( BAIXOGRAU:325825.3) :: 31 (20191218_66619_Denildo_Sample31_2.sqt::20191218_66619_Denildo_Sample3…	4	6.97428e+06	Cartilage acidic protein 1 OS=Homo sapiens OX=9606 GN=CRTAC1 PE=1 SV=2
144	4087	Q9P0K1	106 (20191218_67219_Denildo_Sample106_1.sqt::20191218_67219_Denildo_Sample106_2.sqt)( BAIXOGRAU:27497.1) :: 11 (20191218_67619_Denildo_Sample11_2.sqt::20191218_67619_Denildo_Sample11_1.sqt)( BAIXOGRAU:84013.1) :: 113 (20191218_67419_Denildo_Sample113_1.sqt::20191218_67419_Denildo_Sample113_2.sqt)( BAIXOGRAU:15642) :: 31 (20191218_66619_Denildo_Sample31_2.sqt::20191218_66619_Denildo_Sample31_1.sqt…	5	1.06205e+06	Disintegrin and metalloproteinase domain-containing protein 22 OS=Homo sapiens OX=9606 GN=ADAM22 PE=1 SV=1
145	4088	Q8N111	11 (20191218_67619_Denildo_Sample11_2.sqt::20191218_67619_Denildo_Sample11_1.sqt)( BAIXOGRAU:277206.45) :: 113 (20191218_67419_Denildo_Sample113_1.sqt::20191218_67419_Denildo_Sample113_2.sqt)( BAIXOGRAU:3508328.7) :: 31 (20191218_66619_Denildo_Sample31_2.sqt::20191218_66619_Denildo_Sample31_1.sqt)( BAIXOGRAU:162119.7) :: 48 (20191218_66819_Denildo_Sample48_1.sqt::20191218_66819_Denildo_Sample48_2…	4	4.17294e+06	Cell cycle exit and neuronal differentiation protein 1 OS=Homo sapiens OX=9606 GN=CEND1 PE=1 SV=1
146	4089	Q9BXM9	11 (20191218_67619_Denildo_Sample11_2.sqt::20191218_67619_Denildo_Sample11_1.sqt)( BAIXOGRAU:1935090.05) :: 113 (20191218_67419_Denildo_Sample113_1.sqt::20191218_67419_Denildo_Sample113_2.sqt)( BAIXOGRAU:841203.35) :: 31 (20191218_66619_Denildo_Sample31_2.sqt::20191218_66619_Denildo_Sample31_1.sqt)( BAIXOGRAU:3794824.4) :: 48 (20191218_66819_Denildo_Sample48_1.sqt::20191218_66819_Denildo_Sample48…	4	7.40305e+06	FSD1-like protein OS=Homo sapiens OX=9606 GN=FSD1L PE=1 SV=2
147	4091	Q86TP1	113 (20191218_67419_Denildo_Sample113_1.sqt::20191218_67419_Denildo_Sample113_2.sqt)( BAIXOGRAU:189375.25) :: 31 (20191218_66619_Denildo_Sample31_2.sqt::20191218_66619_Denildo_Sample31_1.sqt)( BAIXOGRAU:473969.25) :: 48 (20191218_66819_Denildo_Sample48_1.sqt::20191218_66819_Denildo_Sample48_2.sqt)( BAIXOGRAU:104946.9) :: 95 (20191218_67019_Denildo_Sample95_2.sqt::20191218_67019_Denildo_Sample95_1…	4	799126	Exopolyphosphatase PRUNE1 OS=Homo sapiens OX=9606 GN=PRUNE1 PE=1 SV=2
148	4099	Q86Y39	106 (20191218_67219_Denildo_Sample106_1.sqt::20191218_67219_Denildo_Sample106_2.sqt)( BAIXOGRAU:95320.1) :: 11 (20191218_67619_Denildo_Sample11_2.sqt::20191218_67619_Denildo_Sample11_1.sqt)( BAIXOGRAU:702752.1) :: 113 (20191218_67419_Denildo_Sample113_1.sqt::20191218_67419_Denildo_Sample113_2.sqt)( BAIXOGRAU:51675.1) :: 48 (20191218_66819_Denildo_Sample48_1.sqt::20191218_66819_Denildo_Sample48_2.…	4	905862	NADH dehydrogenase [ubiquinone] 1 alpha subcomplex subunit 11 OS=Homo sapiens OX=9606 GN=NDUFA11 PE=1 SV=3
149	4110	P11182	106 (20191218_67219_Denildo_Sample106_1.sqt::20191218_67219_Denildo_Sample106_2.sqt)( BAIXOGRAU:679238.65) :: 113 (20191218_67419_Denildo_Sample113_1.sqt::20191218_67419_Denildo_Sample113_2.sqt)( BAIXOGRAU:125347.55) :: 31 (20191218_66619_Denildo_Sample31_2.sqt::20191218_66619_Denildo_Sample31_1.sqt)( BAIXOGRAU:338370.5) :: 95 (20191218_67019_Denildo_Sample95_2.sqt::20191218_67019_Denildo_Sample9…	4	1.19216e+06	Lipoamide acyltransferase component of branched-chain alpha-keto acid dehydrogenase complex, mitochondrial OS=Homo sapiens OX=9606 GN=DBT PE=1 SV=3
150	4119	P26992	106 (20191218_67219_Denildo_Sample106_1.sqt::20191218_67219_Denildo_Sample106_2.sqt)( BAIXOGRAU:266365.45) :: 113 (20191218_67419_Denildo_Sample113_1.sqt::20191218_67419_Denildo_Sample113_2.sqt)( BAIXOGRAU:1049030.9) :: 31 (20191218_66619_Denildo_Sample31_2.sqt::20191218_66619_Denildo_Sample31_1.sqt)( BAIXOGRAU:297724.2) :: 48 (20191218_66819_Denildo_Sample48_1.sqt::20191218_66819_Denildo_Sample4…	4	1.67787e+06	Ciliary neurotrophic factor receptor subunit alpha OS=Homo sapiens OX=9606 GN=CNTFR PE=1 SV=2
151	4138	A5YM72	106 (20191218_67219_Denildo_Sample106_1.sqt::20191218_67219_Denildo_Sample106_2.sqt)( BAIXOGRAU:2348199.5) :: 113 (20191218_67419_Denildo_Sample113_1.sqt::20191218_67419_Denildo_Sample113_2.sqt)( BAIXOGRAU:189855.8) :: 31 (20191218_66619_Denildo_Sample31_2.sqt::20191218_66619_Denildo_Sample31_1.sqt)( BAIXOGRAU:1044590.15) :: 48 (20191218_66819_Denildo_Sample48_1.sqt::20191218_66819_Denildo_Sample…	4	4.05195e+06	Carnosine synthase 1 OS=Homo sapiens OX=9606 GN=CARNS1 PE=1 SV=3
152	4141	Q14168	106 (20191218_67219_Denildo_Sample106_1.sqt::20191218_67219_Denildo_Sample106_2.sqt)( BAIXOGRAU:699923.6) :: 11 (20191218_67619_Denildo_Sample11_2.sqt::20191218_67619_Denildo_Sample11_1.sqt)( BAIXOGRAU:438478.85) :: 113 (20191218_67419_Denildo_Sample113_1.sqt::20191218_67419_Denildo_Sample113_2.sqt)( BAIXOGRAU:426482.95) :: 31 (20191218_66619_Denildo_Sample31_2.sqt::20191218_66619_Denildo_Sample3…	5	5.46593e+06	MAGUK p55 subfamily member 2 OS=Homo sapiens OX=9606 GN=MPP2 PE=1 SV=3
153	4186	P41594	106 (20191218_67219_Denildo_Sample106_1.sqt::20191218_67219_Denildo_Sample106_2.sqt)( BAIXOGRAU:102388.7) :: 11 (20191218_67619_Denildo_Sample11_2.sqt::20191218_67619_Denildo_Sample11_1.sqt)( BAIXOGRAU:2965959.8) :: 113 (20191218_67419_Denildo_Sample113_1.sqt::20191218_67419_Denildo_Sample113_2.sqt)( BAIXOGRAU:78338.75) :: 31 (20191218_66619_Denildo_Sample31_2.sqt::20191218_66619_Denildo_Sample31…	5	3.67413e+06	Metabotropic glutamate receptor 5 OS=Homo sapiens OX=9606 GN=GRM5 PE=1 SV=2
154	4194	O14523	11 (20191218_67619_Denildo_Sample11_2.sqt::20191218_67619_Denildo_Sample11_1.sqt)( BAIXOGRAU:53317.85) :: 113 (20191218_67419_Denildo_Sample113_1.sqt::20191218_67419_Denildo_Sample113_2.sqt)( BAIXOGRAU:379250.95) :: 31 (20191218_66619_Denildo_Sample31_2.sqt::20191218_66619_Denildo_Sample31_1.sqt)( BAIXOGRAU:540449.7) :: 48 (20191218_66819_Denildo_Sample48_1.sqt::20191218_66819_Denildo_Sample48_2.…	4	1.17795e+06	Phospholipid transfer protein C2CD2L OS=Homo sapiens OX=9606 GN=C2CD2L PE=1 SV=3
155	4196	Q92551	106 (20191218_67219_Denildo_Sample106_1.sqt::20191218_67219_Denildo_Sample106_2.sqt)( BAIXOGRAU:291958.7) :: 31 (20191218_66619_Denildo_Sample31_2.sqt::20191218_66619_Denildo_Sample31_1.sqt)( BAIXOGRAU:264282.45) :: 48 (20191218_66819_Denildo_Sample48_1.sqt::20191218_66819_Denildo_Sample48_2.sqt)( BAIXOGRAU:159870.45) :: 95 (20191218_67019_Denildo_Sample95_2.sqt::20191218_67019_Denildo_Sample95_1…	4	838420	Inositol hexakisphosphate kinase 1 OS=Homo sapiens OX=9606 GN=IP6K1 PE=1 SV=3
156	4197	Q02108	106 (20191218_67219_Denildo_Sample106_1.sqt::20191218_67219_Denildo_Sample106_2.sqt)( BAIXOGRAU:69515.05) :: 11 (20191218_67619_Denildo_Sample11_2.sqt::20191218_67619_Denildo_Sample11_1.sqt)( BAIXOGRAU:287144.1) :: 113 (20191218_67419_Denildo_Sample113_1.sqt::20191218_67419_Denildo_Sample113_2.sqt)( BAIXOGRAU:115672.1) :: 31 (20191218_66619_Denildo_Sample31_2.sqt::20191218_66619_Denildo_Sample31_…	4	1.9454e+06	Guanylate cyclase soluble subunit alpha-1 OS=Homo sapiens OX=9606 GN=GUCY1A1 PE=1 SV=2
157	4200	Q7L592	113 (20191218_67419_Denildo_Sample113_1.sqt::20191218_67419_Denildo_Sample113_2.sqt)( BAIXOGRAU:44718.8) :: 31 (20191218_66619_Denildo_Sample31_2.sqt::20191218_66619_Denildo_Sample31_1.sqt)( BAIXOGRAU:47455.3) :: 48 (20191218_66819_Denildo_Sample48_1.sqt::20191218_66819_Denildo_Sample48_2.sqt)( BAIXOGRAU:83191.1) :: 95 (20191218_67019_Denildo_Sample95_2.sqt::20191218_67019_Denildo_Sample95_1.sqt)…	4	667463	Protein arginine methyltransferase NDUFAF7, mitochondrial OS=Homo sapiens OX=9606 GN=NDUFAF7 PE=1 SV=1
158	4212	Q15111	106 (20191218_67219_Denildo_Sample106_1.sqt::20191218_67219_Denildo_Sample106_2.sqt)( BAIXOGRAU:310339.55) :: 113 (20191218_67419_Denildo_Sample113_1.sqt::20191218_67419_Denildo_Sample113_2.sqt)( BAIXOGRAU:373990) :: 31 (20191218_66619_Denildo_Sample31_2.sqt::20191218_66619_Denildo_Sample31_1.sqt)( BAIXOGRAU:2508139) :: 48 (20191218_66819_Denildo_Sample48_1.sqt::20191218_66819_Denildo_Sample48_2.…	5	3.89108e+06	Inactive phospholipase C-like protein 1 OS=Homo sapiens OX=9606 GN=PLCL1 PE=1 SV=3
159	4216	Q9NQW6	106 (20191218_67219_Denildo_Sample106_1.sqt::20191218_67219_Denildo_Sample106_2.sqt)( BAIXOGRAU:4907227.3) :: 113 (20191218_67419_Denildo_Sample113_1.sqt::20191218_67419_Denildo_Sample113_2.sqt)( BAIXOGRAU:2229244.95) :: 31 (20191218_66619_Denildo_Sample31_2.sqt::20191218_66619_Denildo_Sample31_1.sqt)( BAIXOGRAU:4155175.8) :: 48 (20191218_66819_Denildo_Sample48_1.sqt::20191218_66819_Denildo_Sampl…	4	1.72663e+07	Anillin OS=Homo sapiens OX=9606 GN=ANLN PE=1 SV=2
160	4219	Q9BRK0	11 (20191218_67619_Denildo_Sample11_2.sqt::20191218_67619_Denildo_Sample11_1.sqt)( BAIXOGRAU:29283.9) :: 113 (20191218_67419_Denildo_Sample113_1.sqt::20191218_67419_Denildo_Sample113_2.sqt)( BAIXOGRAU:50416.3) :: 31 (20191218_66619_Denildo_Sample31_2.sqt::20191218_66619_Denildo_Sample31_1.sqt)( BAIXOGRAU:3743219.85) :: 48 (20191218_66819_Denildo_Sample48_1.sqt::20191218_66819_Denildo_Sample48_2.s…	4	6.82332e+06	Receptor expression-enhancing protein 2 OS=Homo sapiens OX=9606 GN=REEP2 PE=1 SV=2
161	4224	Q9Y296	106 (20191218_67219_Denildo_Sample106_1.sqt::20191218_67219_Denildo_Sample106_2.sqt)( BAIXOGRAU:320278.1) :: 11 (20191218_67619_Denildo_Sample11_2.sqt::20191218_67619_Denildo_Sample11_1.sqt)( BAIXOGRAU:155085.5) :: 113 (20191218_67419_Denildo_Sample113_1.sqt::20191218_67419_Denildo_Sample113_2.sqt)( BAIXOGRAU:154287.9) :: 31 (20191218_66619_Denildo_Sample31_2.sqt::20191218_66619_Denildo_Sample31_…	4	1.04358e+06	Trafficking protein particle complex subunit 4 OS=Homo sapiens OX=9606 GN=TRAPPC4 PE=1 SV=1
162	4232	Q8IYB4	106 (20191218_67219_Denildo_Sample106_1.sqt::20191218_67219_Denildo_Sample106_2.sqt)( BAIXOGRAU:198143.05) :: 113 (20191218_67419_Denildo_Sample113_1.sqt::20191218_67419_Denildo_Sample113_2.sqt)( BAIXOGRAU:499261.55) :: 31 (20191218_66619_Denildo_Sample31_2.sqt::20191218_66619_Denildo_Sample31_1.sqt)( BAIXOGRAU:15948821.6) :: 48 (20191218_66819_Denildo_Sample48_1.sqt::20191218_66819_Denildo_Sampl…	4	1.73963e+07	PEX5-related protein OS=Homo sapiens OX=9606 GN=PEX5L PE=1 SV=2
163	4235	Q9Y534	106 (20191218_67219_Denildo_Sample106_1.sqt::20191218_67219_Denildo_Sample106_2.sqt)( BAIXOGRAU:2034795.75) :: 113 (20191218_67419_Denildo_Sample113_1.sqt::20191218_67419_Denildo_Sample113_2.sqt)( BAIXOGRAU:66149.4) :: 31 (20191218_66619_Denildo_Sample31_2.sqt::20191218_66619_Denildo_Sample31_1.sqt)( BAIXOGRAU:725847.15) :: 95 (20191218_67019_Denildo_Sample95_2.sqt::20191218_67019_Denildo_Sample9…	4	2.88916e+06	Cold shock domain-containing protein C2 OS=Homo sapiens OX=9606 GN=CSDC2 PE=1 SV=1
164	4237	Q16566	11 (20191218_67619_Denildo_Sample11_2.sqt::20191218_67619_Denildo_Sample11_1.sqt)( BAIXOGRAU:27593) :: 113 (20191218_67419_Denildo_Sample113_1.sqt::20191218_67419_Denildo_Sample113_2.sqt)( BAIXOGRAU:142997.8) :: 31 (20191218_66619_Denildo_Sample31_2.sqt::20191218_66619_Denildo_Sample31_1.sqt)( BAIXOGRAU:2136050.95) :: 48 (20191218_66819_Denildo_Sample48_1.sqt::20191218_66819_Denildo_Sample48_2.sq…	4	2.3866e+06	Calcium/calmodulin-dependent protein kinase type IV OS=Homo sapiens OX=9606 GN=CAMK4 PE=1 SV=1
165	4242	Q8ND76	11 (20191218_67619_Denildo_Sample11_2.sqt::20191218_67619_Denildo_Sample11_1.sqt)( BAIXOGRAU:46574) :: 113 (20191218_67419_Denildo_Sample113_1.sqt::20191218_67419_Denildo_Sample113_2.sqt)( BAIXOGRAU:446451.15) :: 31 (20191218_66619_Denildo_Sample31_2.sqt::20191218_66619_Denildo_Sample31_1.sqt)( BAIXOGRAU:608872.55) :: 48 (20191218_66819_Denildo_Sample48_1.sqt::20191218_66819_Denildo_Sample48_2.sq…	4	1.73015e+06	Cyclin-Y OS=Homo sapiens OX=9606 GN=CCNY PE=1 SV=2; Additional IDs concatenated into MaxParsimony group: Q8N7R7, Q5T2Q4
166	4244	Q8N5S9	106 (20191218_67219_Denildo_Sample106_1.sqt::20191218_67219_Denildo_Sample106_2.sqt)( BAIXOGRAU:174841) :: 113 (20191218_67419_Denildo_Sample113_1.sqt::20191218_67419_Denildo_Sample113_2.sqt)( BAIXOGRAU:72379) :: 31 (20191218_66619_Denildo_Sample31_2.sqt::20191218_66619_Denildo_Sample31_1.sqt)( BAIXOGRAU:7424850.65) :: 48 (20191218_66819_Denildo_Sample48_1.sqt::20191218_66819_Denildo_Sample48_2.s…	4	7.96751e+06	Calcium/calmodulin-dependent protein kinase kinase 1 OS=Homo sapiens OX=9606 GN=CAMKK1 PE=1 SV=2
167	4249	Q8NBU5	11 (20191218_67619_Denildo_Sample11_2.sqt::20191218_67619_Denildo_Sample11_1.sqt)( BAIXOGRAU:843173.65) :: 113 (20191218_67419_Denildo_Sample113_1.sqt::20191218_67419_Denildo_Sample113_2.sqt)( BAIXOGRAU:5929.9) :: 31 (20191218_66619_Denildo_Sample31_2.sqt::20191218_66619_Denildo_Sample31_1.sqt)( BAIXOGRAU:66793.7) :: 95 (20191218_67019_Denildo_Sample95_2.sqt::20191218_67019_Denildo_Sample95_1.sqt…	4	1.0607e+06	ATPase family AAA domain-containing protein 1 OS=Homo sapiens OX=9606 GN=ATAD1 PE=1 SV=1
168	4289	Q3SXM5	106 (20191218_67219_Denildo_Sample106_1.sqt::20191218_67219_Denildo_Sample106_2.sqt)( BAIXOGRAU:284632.65) :: 11 (20191218_67619_Denildo_Sample11_2.sqt::20191218_67619_Denildo_Sample11_1.sqt)( BAIXOGRAU:193716.9) :: 113 (20191218_67419_Denildo_Sample113_1.sqt::20191218_67419_Denildo_Sample113_2.sqt)( BAIXOGRAU:80819.4) :: 31 (20191218_66619_Denildo_Sample31_2.sqt::20191218_66619_Denildo_Sample31_…	4	1.05721e+06	Inactive hydroxysteroid dehydrogenase-like protein 1 OS=Homo sapiens OX=9606 GN=HSDL1 PE=1 SV=3
169	4319	Q9BYB0	106 (20191218_67219_Denildo_Sample106_1.sqt::20191218_67219_Denildo_Sample106_2.sqt)( BAIXOGRAU:49329) :: 11 (20191218_67619_Denildo_Sample11_2.sqt::20191218_67619_Denildo_Sample11_1.sqt)( BAIXOGRAU:70407.75) :: 31 (20191218_66619_Denildo_Sample31_2.sqt::20191218_66619_Denildo_Sample31_1.sqt)( BAIXOGRAU:38252) :: 48 (20191218_66819_Denildo_Sample48_1.sqt::20191218_66819_Denildo_Sample48_2.sqt)( B…	4	212042	SH3 and multiple ankyrin repeat domains protein 3 OS=Homo sapiens OX=9606 GN=SHANK3 PE=1 SV=3
170	4334	Q7Z7H8	106 (20191218_67219_Denildo_Sample106_1.sqt::20191218_67219_Denildo_Sample106_2.sqt)( BAIXOGRAU:589252.3) :: 113 (20191218_67419_Denildo_Sample113_1.sqt::20191218_67419_Denildo_Sample113_2.sqt)( BAIXOGRAU:42112) :: 48 (20191218_66819_Denildo_Sample48_1.sqt::20191218_66819_Denildo_Sample48_2.sqt)( BAIXOGRAU:231853.25) :: 95 (20191218_67019_Denildo_Sample95_2.sqt::20191218_67019_Denildo_Sample95_1.…	4	1.05137e+06	39S ribosomal protein L10, mitochondrial OS=Homo sapiens OX=9606 GN=MRPL10 PE=1 SV=3
171	4339	Q8NI60	106 (20191218_67219_Denildo_Sample106_1.sqt::20191218_67219_Denildo_Sample106_2.sqt)( BAIXOGRAU:328729.1) :: 11 (20191218_67619_Denildo_Sample11_2.sqt::20191218_67619_Denildo_Sample11_1.sqt)( BAIXOGRAU:22930) :: 113 (20191218_67419_Denildo_Sample113_1.sqt::20191218_67419_Denildo_Sample113_2.sqt)( BAIXOGRAU:919532.4) :: 31 (20191218_66619_Denildo_Sample31_2.sqt::20191218_66619_Denildo_Sample31_1.s…	6	3.6224e+06	Atypical kinase COQ8A, mitochondrial OS=Homo sapiens OX=9606 GN=COQ8A PE=1 SV=1
172	4380	Q9H9J2	106 (20191218_67219_Denildo_Sample106_1.sqt::20191218_67219_Denildo_Sample106_2.sqt)( BAIXOGRAU:23212) :: 113 (20191218_67419_Denildo_Sample113_1.sqt::20191218_67419_Denildo_Sample113_2.sqt)( BAIXOGRAU:38763.5) :: 48 (20191218_66819_Denildo_Sample48_1.sqt::20191218_66819_Denildo_Sample48_2.sqt)( BAIXOGRAU:47580.1) :: 95 (20191218_67019_Denildo_Sample95_2.sqt::20191218_67019_Denildo_Sample95_1.sqt…	4	231514	39S ribosomal protein L44, mitochondrial OS=Homo sapiens OX=9606 GN=MRPL44 PE=1 SV=1
173	4389	Q8IWT6	106 (20191218_67219_Denildo_Sample106_1.sqt::20191218_67219_Denildo_Sample106_2.sqt)( BAIXOGRAU:260286.95) :: 11 (20191218_67619_Denildo_Sample11_2.sqt::20191218_67619_Denildo_Sample11_1.sqt)( BAIXOGRAU:59147.5) :: 113 (20191218_67419_Denildo_Sample113_1.sqt::20191218_67419_Denildo_Sample113_2.sqt)( BAIXOGRAU:94923.8) :: 31 (20191218_66619_Denildo_Sample31_2.sqt::20191218_66619_Denildo_Sample31_1…	5	908042	Volume-regulated anion channel subunit LRRC8A OS=Homo sapiens OX=9606 GN=LRRC8A PE=1 SV=1
174	4445	Q69YW2	11 (20191218_67619_Denildo_Sample11_2.sqt::20191218_67619_Denildo_Sample11_1.sqt)( BAIXOGRAU:118502.7) :: 113 (20191218_67419_Denildo_Sample113_1.sqt::20191218_67419_Denildo_Sample113_2.sqt)( BAIXOGRAU:1642220.3) :: 31 (20191218_66619_Denildo_Sample31_2.sqt::20191218_66619_Denildo_Sample31_1.sqt)( BAIXOGRAU:1365257.5) :: 48 (20191218_66819_Denildo_Sample48_1.sqt::20191218_66819_Denildo_Sample48_2…	4	3.54702e+06	Protein stum homolog OS=Homo sapiens OX=9606 GN=STUM PE=2 SV=1

## Sheet: Grade 4
Sequential Number	Protein Index	Name	ExperimentsFound	ReplicateCount	Total Signal	Description
1	25	P04424	108 (20191218_67519_Denildo_Sample108_2.sqt::20191218_67519_Denildo_Sample108_1.sqt)( ALTOGRAU:4555627.75) :: 112 (20191218_67819_Denildo_Sample112_2.sqt::20191218_67819_Denildo_Sample112_1.sqt)( ALTOGRAU:143632.85) :: 25 (20191218_67719_Denildo_Sample25_1.sqt::20191218_67719_Denildo_Sample25_2.sqt)( ALTOGRAU:263085.65) :: 26 (20191218_66219_Denildo_Sample26_2.sqt::20191218_66219_Denildo_Sample26…	10	1.48443e+07	Argininosuccinate lyase OS=Homo sapiens OX=9606 GN=ASL PE=1 SV=4
2	55	Q9Y478	108 (20191218_67519_Denildo_Sample108_2.sqt::20191218_67519_Denildo_Sample108_1.sqt)( ALTOGRAU:2509834.35) :: 112 (20191218_67819_Denildo_Sample112_2.sqt::20191218_67819_Denildo_Sample112_1.sqt)( ALTOGRAU:15355.5) :: 29 (20191218_67919_Denildo_Sample29_2.sqt::20191218_67919_Denildo_Sample29_1.sqt)( ALTOGRAU:24701.85) :: 46 (20191218_67319_Denildo_Sample46_2.sqt::20191218_67319_Denildo_Sample46_1.…	5	2.82691e+06	5'-AMP-activated protein kinase subunit beta-1 OS=Homo sapiens OX=9606 GN=PRKAB1 PE=1 SV=4
3	61	O14772	108 (20191218_67519_Denildo_Sample108_2.sqt::20191218_67519_Denildo_Sample108_1.sqt)( ALTOGRAU:312211.55) :: 112 (20191218_67819_Denildo_Sample112_2.sqt::20191218_67819_Denildo_Sample112_1.sqt)( ALTOGRAU:36270.2) :: 26 (20191218_66219_Denildo_Sample26_2.sqt::20191218_66219_Denildo_Sample26_1.sqt)( ALTOGRAU:229589.65) :: 29 (20191218_67919_Denildo_Sample29_2.sqt::20191218_67919_Denildo_Sample29_1.…	9	2014231	Fucose-1-phosphate guanylyltransferase OS=Homo sapiens OX=9606 GN=FPGT PE=1 SV=3
4	69	P33241	108 (20191218_67519_Denildo_Sample108_2.sqt::20191218_67519_Denildo_Sample108_1.sqt)( ALTOGRAU:1023633) :: 112 (20191218_67819_Denildo_Sample112_2.sqt::20191218_67819_Denildo_Sample112_1.sqt)( ALTOGRAU:862059.65) :: 25 (20191218_67719_Denildo_Sample25_1.sqt::20191218_67719_Denildo_Sample25_2.sqt)( ALTOGRAU:3204668.05) :: 26 (20191218_66219_Denildo_Sample26_2.sqt::20191218_66219_Denildo_Sample26_1…	8	7.09859e+06	Lymphocyte-specific protein 1 OS=Homo sapiens OX=9606 GN=LSP1 PE=1 SV=1
5	70	Q9BXR0	108 (20191218_67519_Denildo_Sample108_2.sqt::20191218_67519_Denildo_Sample108_1.sqt)( ALTOGRAU:95136.5) :: 112 (20191218_67819_Denildo_Sample112_2.sqt::20191218_67819_Denildo_Sample112_1.sqt)( ALTOGRAU:169715.9) :: 26 (20191218_66219_Denildo_Sample26_2.sqt::20191218_66219_Denildo_Sample26_1.sqt)( ALTOGRAU:49040.8) :: 29 (20191218_67919_Denildo_Sample29_2.sqt::20191218_67919_Denildo_Sample29_1.sqt…	6	892037	Queuine tRNA-ribosyltransferase catalytic subunit 1 OS=Homo sapiens OX=9606 GN=QTRT1 PE=1 SV=3
6	71	Q6ZPD9	108 (20191218_67519_Denildo_Sample108_2.sqt::20191218_67519_Denildo_Sample108_1.sqt)( ALTOGRAU:128904.7) :: 112 (20191218_67819_Denildo_Sample112_2.sqt::20191218_67819_Denildo_Sample112_1.sqt)( ALTOGRAU:228911.55) :: 26 (20191218_66219_Denildo_Sample26_2.sqt::20191218_66219_Denildo_Sample26_1.sqt)( ALTOGRAU:161050.3) :: 29 (20191218_67919_Denildo_Sample29_2.sqt::20191218_67919_Denildo_Sample29_1.…	5	1.35819e+06	Probable C-mannosyltransferase DPY19L3 OS=Homo sapiens OX=9606 GN=DPY19L3 PE=2 SV=1
7	74	P54687	108 (20191218_67519_Denildo_Sample108_2.sqt::20191218_67519_Denildo_Sample108_1.sqt)( ALTOGRAU:155703.5) :: 112 (20191218_67819_Denildo_Sample112_2.sqt::20191218_67819_Denildo_Sample112_1.sqt)( ALTOGRAU:1442571.95) :: 25 (20191218_67719_Denildo_Sample25_1.sqt::20191218_67719_Denildo_Sample25_2.sqt)( ALTOGRAU:55872.3) :: 26 (20191218_66219_Denildo_Sample26_2.sqt::20191218_66219_Denildo_Sample26_1.…	10	2.34947e+07	Branched-chain-amino-acid aminotransferase, cytosolic OS=Homo sapiens OX=9606 GN=BCAT1 PE=1 SV=3
8	76	Q96M27	108 (20191218_67519_Denildo_Sample108_2.sqt::20191218_67519_Denildo_Sample108_1.sqt)( ALTOGRAU:383073) :: 112 (20191218_67819_Denildo_Sample112_2.sqt::20191218_67819_Denildo_Sample112_1.sqt)( ALTOGRAU:106809.75) :: 25 (20191218_67719_Denildo_Sample25_1.sqt::20191218_67719_Denildo_Sample25_2.sqt)( ALTOGRAU:24623.9) :: 26 (20191218_66219_Denildo_Sample26_2.sqt::20191218_66219_Denildo_Sample26_1.sqt…	9	4.92985e+06	Protein PRRC1 OS=Homo sapiens OX=9606 GN=PRRC1 PE=1 SV=1
9	78	P01033	108 (20191218_67519_Denildo_Sample108_2.sqt::20191218_67519_Denildo_Sample108_1.sqt)( ALTOGRAU:149518.1) :: 112 (20191218_67819_Denildo_Sample112_2.sqt::20191218_67819_Denildo_Sample112_1.sqt)( ALTOGRAU:391030.6) :: 25 (20191218_67719_Denildo_Sample25_1.sqt::20191218_67719_Denildo_Sample25_2.sqt)( ALTOGRAU:13479311.6) :: 29 (20191218_67919_Denildo_Sample29_2.sqt::20191218_67919_Denildo_Sample29_1…	7	4.05075e+07	Metalloproteinase inhibitor 1 OS=Homo sapiens OX=9606 GN=TIMP1 PE=1 SV=1
10	81	P07358	108 (20191218_67519_Denildo_Sample108_2.sqt::20191218_67519_Denildo_Sample108_1.sqt)( ALTOGRAU:141905.5) :: 112 (20191218_67819_Denildo_Sample112_2.sqt::20191218_67819_Denildo_Sample112_1.sqt)( ALTOGRAU:22159.2) :: 25 (20191218_67719_Denildo_Sample25_1.sqt::20191218_67719_Denildo_Sample25_2.sqt)( ALTOGRAU:696867.2) :: 26 (20191218_66219_Denildo_Sample26_2.sqt::20191218_66219_Denildo_Sample26_1.sq…	8	2.72035e+06	Complement component C8 beta chain OS=Homo sapiens OX=9606 GN=C8B PE=1 SV=3
11	82	Q14520	108 (20191218_67519_Denildo_Sample108_2.sqt::20191218_67519_Denildo_Sample108_1.sqt)( ALTOGRAU:274341.6) :: 112 (20191218_67819_Denildo_Sample112_2.sqt::20191218_67819_Denildo_Sample112_1.sqt)( ALTOGRAU:607339.9) :: 25 (20191218_67719_Denildo_Sample25_1.sqt::20191218_67719_Denildo_Sample25_2.sqt)( ALTOGRAU:3071483.45) :: 26 (20191218_66219_Denildo_Sample26_2.sqt::20191218_66219_Denildo_Sample26_1…	9	6.31875e+06	Hyaluronan-binding protein 2 OS=Homo sapiens OX=9606 GN=HABP2 PE=1 SV=1
12	84	P80511	108 (20191218_67519_Denildo_Sample108_2.sqt::20191218_67519_Denildo_Sample108_1.sqt)( ALTOGRAU:276693.1) :: 112 (20191218_67819_Denildo_Sample112_2.sqt::20191218_67819_Denildo_Sample112_1.sqt)( ALTOGRAU:118605.25) :: 25 (20191218_67719_Denildo_Sample25_1.sqt::20191218_67719_Denildo_Sample25_2.sqt)( ALTOGRAU:1871086.25) :: 29 (20191218_67919_Denildo_Sample29_2.sqt::20191218_67919_Denildo_Sample29_…	6	3.55361e+06	Protein S100-A12 OS=Homo sapiens OX=9606 GN=S100A12 PE=1 SV=2
13	89	Q96S19	108 (20191218_67519_Denildo_Sample108_2.sqt::20191218_67519_Denildo_Sample108_1.sqt)( ALTOGRAU:178283.7) :: 26 (20191218_66219_Denildo_Sample26_2.sqt::20191218_66219_Denildo_Sample26_1.sqt)( ALTOGRAU:116251.1) :: 46 (20191218_67319_Denildo_Sample46_2.sqt::20191218_67319_Denildo_Sample46_1.sqt)( ALTOGRAU:390151.3) :: 53 (20191218_66919_Denildo_Sample53_4.sqt::20191218_66919_Denildo_Sample53_3.sqt)…	4	726201	Methyltransferase-like 26 OS=Homo sapiens OX=9606 GN=METTL26 PE=1 SV=2
14	90	P15586	108 (20191218_67519_Denildo_Sample108_2.sqt::20191218_67519_Denildo_Sample108_1.sqt)( ALTOGRAU:740071.55) :: 112 (20191218_67819_Denildo_Sample112_2.sqt::20191218_67819_Denildo_Sample112_1.sqt)( ALTOGRAU:654887.65) :: 25 (20191218_67719_Denildo_Sample25_1.sqt::20191218_67719_Denildo_Sample25_2.sqt)( ALTOGRAU:78408.8) :: 26 (20191218_66219_Denildo_Sample26_2.sqt::20191218_66219_Denildo_Sample26_1.…	8	3.33564e+07	N-acetylglucosamine-6-sulfatase OS=Homo sapiens OX=9606 GN=GNS PE=1 SV=3
15	91	Q14669	108 (20191218_67519_Denildo_Sample108_2.sqt::20191218_67519_Denildo_Sample108_1.sqt)( ALTOGRAU:78312.6) :: 112 (20191218_67819_Denildo_Sample112_2.sqt::20191218_67819_Denildo_Sample112_1.sqt)( ALTOGRAU:66981.25) :: 25 (20191218_67719_Denildo_Sample25_1.sqt::20191218_67719_Denildo_Sample25_2.sqt)( ALTOGRAU:38803) :: 29 (20191218_67919_Denildo_Sample29_2.sqt::20191218_67919_Denildo_Sample29_1.sqt)(…	7	3.09921e+06	E3 ubiquitin-protein ligase TRIP12 OS=Homo sapiens OX=9606 GN=TRIP12 PE=1 SV=1
16	92	Q15124	108 (20191218_67519_Denildo_Sample108_2.sqt::20191218_67519_Denildo_Sample108_1.sqt)( ALTOGRAU:136110.7) :: 112 (20191218_67819_Denildo_Sample112_2.sqt::20191218_67819_Denildo_Sample112_1.sqt)( ALTOGRAU:3122934.95) :: 25 (20191218_67719_Denildo_Sample25_1.sqt::20191218_67719_Denildo_Sample25_2.sqt)( ALTOGRAU:6039.9) :: 29 (20191218_67919_Denildo_Sample29_2.sqt::20191218_67919_Denildo_Sample29_1.s…	7	3.5518e+06	Phosphoglucomutase-like protein 5 OS=Homo sapiens OX=9606 GN=PGM5 PE=1 SV=2
17	93	P51153	108 (20191218_67519_Denildo_Sample108_2.sqt::20191218_67519_Denildo_Sample108_1.sqt)( ALTOGRAU:310882.65) :: 112 (20191218_67819_Denildo_Sample112_2.sqt::20191218_67819_Denildo_Sample112_1.sqt)( ALTOGRAU:441509.15) :: 25 (20191218_67719_Denildo_Sample25_1.sqt::20191218_67719_Denildo_Sample25_2.sqt)( ALTOGRAU:108755.7) :: 29 (20191218_67919_Denildo_Sample29_2.sqt::20191218_67919_Denildo_Sample29_1…	6	6.04419e+06	Ras-related protein Rab-13 OS=Homo sapiens OX=9606 GN=RAB13 PE=1 SV=1
18	95	Q9UKV8	108 (20191218_67519_Denildo_Sample108_2.sqt::20191218_67519_Denildo_Sample108_1.sqt)( ALTOGRAU:107794.3) :: 112 (20191218_67819_Denildo_Sample112_2.sqt::20191218_67819_Denildo_Sample112_1.sqt)( ALTOGRAU:13422.1) :: 25 (20191218_67719_Denildo_Sample25_1.sqt::20191218_67719_Denildo_Sample25_2.sqt)( ALTOGRAU:133633.75) :: 26 (20191218_66219_Denildo_Sample26_2.sqt::20191218_66219_Denildo_Sample26_1.s…	5	414050	Protein argonaute-2 OS=Homo sapiens OX=9606 GN=AGO2 PE=1 SV=3
19	99	O75592	108 (20191218_67519_Denildo_Sample108_2.sqt::20191218_67519_Denildo_Sample108_1.sqt)( ALTOGRAU:11484.1) :: 26 (20191218_66219_Denildo_Sample26_2.sqt::20191218_66219_Denildo_Sample26_1.sqt)( ALTOGRAU:24980.9) :: 53 (20191218_66919_Denildo_Sample53_4.sqt::20191218_66919_Denildo_Sample53_3.sqt)( ALTOGRAU:20531.7) :: 69 (20191218_67119_Denildo_Sample69_1.sqt::20191218_67119_Denildo_Sample69_2.sqt)( A…	4	133655	E3 ubiquitin-protein ligase MYCBP2 OS=Homo sapiens OX=9606 GN=MYCBP2 PE=1 SV=4
20	101	O95848	108 (20191218_67519_Denildo_Sample108_2.sqt::20191218_67519_Denildo_Sample108_1.sqt)( ALTOGRAU:216317.5) :: 26 (20191218_66219_Denildo_Sample26_2.sqt::20191218_66219_Denildo_Sample26_1.sqt)( ALTOGRAU:58084.8) :: 39 (20191218_66719_Denildo_Sample39_1.sqt::20191218_66719_Denildo_Sample39_2.sqt)( ALTOGRAU:880393.1) :: 53 (20191218_66919_Denildo_Sample53_4.sqt::20191218_66919_Denildo_Sample53_3.sqt)(…	4	1.29155e+06	Uridine diphosphate glucose pyrophosphatase NUDT14 OS=Homo sapiens OX=9606 GN=NUDT14 PE=1 SV=2
21	105	P43246	108 (20191218_67519_Denildo_Sample108_2.sqt::20191218_67519_Denildo_Sample108_1.sqt)( ALTOGRAU:33707.1) :: 26 (20191218_66219_Denildo_Sample26_2.sqt::20191218_66219_Denildo_Sample26_1.sqt)( ALTOGRAU:91754.55) :: 29 (20191218_67919_Denildo_Sample29_2.sqt::20191218_67919_Denildo_Sample29_1.sqt)( ALTOGRAU:12320.4) :: 46 (20191218_67319_Denildo_Sample46_2.sqt::20191218_67319_Denildo_Sample46_1.sqt)( …	5	973215	DNA mismatch repair protein Msh2 OS=Homo sapiens OX=9606 GN=MSH2 PE=1 SV=1
22	108	O43150	108 (20191218_67519_Denildo_Sample108_2.sqt::20191218_67519_Denildo_Sample108_1.sqt)( ALTOGRAU:36238.2) :: 112 (20191218_67819_Denildo_Sample112_2.sqt::20191218_67819_Denildo_Sample112_1.sqt)( ALTOGRAU:12120.5) :: 25 (20191218_67719_Denildo_Sample25_1.sqt::20191218_67719_Denildo_Sample25_2.sqt)( ALTOGRAU:30634.3) :: 26 (20191218_66219_Denildo_Sample26_2.sqt::20191218_66219_Denildo_Sample26_1.sqt)…	8	481690	Arf-GAP with SH3 domain, ANK repeat and PH domain-containing protein 2 OS=Homo sapiens OX=9606 GN=ASAP2 PE=1 SV=3
23	109	Q9HBL8	108 (20191218_67519_Denildo_Sample108_2.sqt::20191218_67519_Denildo_Sample108_1.sqt)( ALTOGRAU:150361.9) :: 112 (20191218_67819_Denildo_Sample112_2.sqt::20191218_67819_Denildo_Sample112_1.sqt)( ALTOGRAU:561548.6) :: 26 (20191218_66219_Denildo_Sample26_2.sqt::20191218_66219_Denildo_Sample26_1.sqt)( ALTOGRAU:58304) :: 29 (20191218_67919_Denildo_Sample29_2.sqt::20191218_67919_Denildo_Sample29_1.sqt)…	7	1.8136e+06	NmrA-like family domain-containing protein 1 OS=Homo sapiens OX=9606 GN=NMRAL1 PE=1 SV=1
24	110	P29466	108 (20191218_67519_Denildo_Sample108_2.sqt::20191218_67519_Denildo_Sample108_1.sqt)( ALTOGRAU:48987.3) :: 112 (20191218_67819_Denildo_Sample112_2.sqt::20191218_67819_Denildo_Sample112_1.sqt)( ALTOGRAU:49680.3) :: 25 (20191218_67719_Denildo_Sample25_1.sqt::20191218_67719_Denildo_Sample25_2.sqt)( ALTOGRAU:547491.8) :: 29 (20191218_67919_Denildo_Sample29_2.sqt::20191218_67919_Denildo_Sample29_1.sqt…	7	3.91232e+06	Caspase-1 OS=Homo sapiens OX=9606 GN=CASP1 PE=1 SV=1
25	112	Q9BX67	108 (20191218_67519_Denildo_Sample108_2.sqt::20191218_67519_Denildo_Sample108_1.sqt)( ALTOGRAU:576866.6) :: 112 (20191218_67819_Denildo_Sample112_2.sqt::20191218_67819_Denildo_Sample112_1.sqt)( ALTOGRAU:356253.3) :: 26 (20191218_66219_Denildo_Sample26_2.sqt::20191218_66219_Denildo_Sample26_1.sqt)( ALTOGRAU:388730.95) :: 39 (20191218_66719_Denildo_Sample39_1.sqt::20191218_66719_Denildo_Sample39_2.…	4	1.38766e+06	Junctional adhesion molecule C OS=Homo sapiens OX=9606 GN=JAM3 PE=1 SV=1
26	116	P46779	108 (20191218_67519_Denildo_Sample108_2.sqt::20191218_67519_Denildo_Sample108_1.sqt)( ALTOGRAU:603479.35) :: 112 (20191218_67819_Denildo_Sample112_2.sqt::20191218_67819_Denildo_Sample112_1.sqt)( ALTOGRAU:1915025.45) :: 26 (20191218_66219_Denildo_Sample26_2.sqt::20191218_66219_Denildo_Sample26_1.sqt)( ALTOGRAU:526311.4) :: 39 (20191218_66719_Denildo_Sample39_1.sqt::20191218_66719_Denildo_Sample39_…	7	7.30667e+06	60S ribosomal protein L28 OS=Homo sapiens OX=9606 GN=RPL28 PE=1 SV=3
27	117	Q15043	108 (20191218_67519_Denildo_Sample108_2.sqt::20191218_67519_Denildo_Sample108_1.sqt)( ALTOGRAU:46035.2) :: 112 (20191218_67819_Denildo_Sample112_2.sqt::20191218_67819_Denildo_Sample112_1.sqt)( ALTOGRAU:165038.65) :: 25 (20191218_67719_Denildo_Sample25_1.sqt::20191218_67719_Denildo_Sample25_2.sqt)( ALTOGRAU:348887.7) :: 29 (20191218_67919_Denildo_Sample29_2.sqt::20191218_67919_Denildo_Sample29_1.s…	7	1.49158e+06	Zinc transporter ZIP14 OS=Homo sapiens OX=9606 GN=SLC39A14 PE=1 SV=3
28	118	Q86YW5	108 (20191218_67519_Denildo_Sample108_2.sqt::20191218_67519_Denildo_Sample108_1.sqt)( ALTOGRAU:5087918.3) :: 25 (20191218_67719_Denildo_Sample25_1.sqt::20191218_67719_Denildo_Sample25_2.sqt)( ALTOGRAU:3223216.45) :: 29 (20191218_67919_Denildo_Sample29_2.sqt::20191218_67919_Denildo_Sample29_1.sqt)( ALTOGRAU:480518.3) :: 59 (20191218_68119_Denildo_Sample59_1.sqt::20191218_68119_Denildo_Sample59_2.s…	5	4.59893e+07	Trem-like transcript 1 protein OS=Homo sapiens OX=9606 GN=TREML1 PE=1 SV=2
29	146	Q8N129	108 (20191218_67519_Denildo_Sample108_2.sqt::20191218_67519_Denildo_Sample108_1.sqt)( ALTOGRAU:3896530.4) :: 112 (20191218_67819_Denildo_Sample112_2.sqt::20191218_67819_Denildo_Sample112_1.sqt)( ALTOGRAU:2624751.65) :: 25 (20191218_67719_Denildo_Sample25_1.sqt::20191218_67719_Denildo_Sample25_2.sqt)( ALTOGRAU:438445.7) :: 26 (20191218_66219_Denildo_Sample26_2.sqt::20191218_66219_Denildo_Sample26_…	8	2.16594e+07	Protein canopy homolog 4 OS=Homo sapiens OX=9606 GN=CNPY4 PE=2 SV=1
30	182	O95479	108 (20191218_67519_Denildo_Sample108_2.sqt::20191218_67519_Denildo_Sample108_1.sqt)( ALTOGRAU:410086.9) :: 112 (20191218_67819_Denildo_Sample112_2.sqt::20191218_67819_Denildo_Sample112_1.sqt)( ALTOGRAU:465993.85) :: 25 (20191218_67719_Denildo_Sample25_1.sqt::20191218_67719_Denildo_Sample25_2.sqt)( ALTOGRAU:670527.95) :: 26 (20191218_66219_Denildo_Sample26_2.sqt::20191218_66219_Denildo_Sample26_1…	8	6.56276e+06	GDH/6PGL endoplasmic bifunctional protein OS=Homo sapiens OX=9606 GN=H6PD PE=1 SV=2
31	188	Q7L3T8	112 (20191218_67819_Denildo_Sample112_2.sqt::20191218_67819_Denildo_Sample112_1.sqt)( ALTOGRAU:37212.1) :: 26 (20191218_66219_Denildo_Sample26_2.sqt::20191218_66219_Denildo_Sample26_1.sqt)( ALTOGRAU:101218) :: 53 (20191218_66919_Denildo_Sample53_4.sqt::20191218_66919_Denildo_Sample53_3.sqt)( ALTOGRAU:22894.1) :: 69 (20191218_67119_Denildo_Sample69_1.sqt::20191218_67119_Denildo_Sample69_2.sqt)( AL…	4	765730	Probable proline--tRNA ligase, mitochondrial OS=Homo sapiens OX=9606 GN=PARS2 PE=1 SV=1
32	192	P02746	108 (20191218_67519_Denildo_Sample108_2.sqt::20191218_67519_Denildo_Sample108_1.sqt)( ALTOGRAU:1280005.8) :: 112 (20191218_67819_Denildo_Sample112_2.sqt::20191218_67819_Denildo_Sample112_1.sqt)( ALTOGRAU:542833.95) :: 25 (20191218_67719_Denildo_Sample25_1.sqt::20191218_67719_Denildo_Sample25_2.sqt)( ALTOGRAU:2852207.35) :: 26 (20191218_66219_Denildo_Sample26_2.sqt::20191218_66219_Denildo_Sample26…	8	1.12726e+07	Complement C1q subcomponent subunit B OS=Homo sapiens OX=9606 GN=C1QB PE=1 SV=3
33	194	Q08AD1	108 (20191218_67519_Denildo_Sample108_2.sqt::20191218_67519_Denildo_Sample108_1.sqt)( ALTOGRAU:116870.6) :: 26 (20191218_66219_Denildo_Sample26_2.sqt::20191218_66219_Denildo_Sample26_1.sqt)( ALTOGRAU:137733) :: 39 (20191218_66719_Denildo_Sample39_1.sqt::20191218_66719_Denildo_Sample39_2.sqt)( ALTOGRAU:247595.25) :: 53 (20191218_66919_Denildo_Sample53_4.sqt::20191218_66919_Denildo_Sample53_3.sqt)(…	5	533491	Calmodulin-regulated spectrin-associated protein 2 OS=Homo sapiens OX=9606 GN=CAMSAP2 PE=1 SV=3
34	202	P49903	108 (20191218_67519_Denildo_Sample108_2.sqt::20191218_67519_Denildo_Sample108_1.sqt)( ALTOGRAU:323223.65) :: 112 (20191218_67819_Denildo_Sample112_2.sqt::20191218_67819_Denildo_Sample112_1.sqt)( ALTOGRAU:55694.3) :: 26 (20191218_66219_Denildo_Sample26_2.sqt::20191218_66219_Denildo_Sample26_1.sqt)( ALTOGRAU:1079498.15) :: 46 (20191218_67319_Denildo_Sample46_2.sqt::20191218_67319_Denildo_Sample46_1…	4	1.83113e+06	Selenide, water dikinase 1 OS=Homo sapiens OX=9606 GN=SEPHS1 PE=1 SV=2
35	207	Q13144	108 (20191218_67519_Denildo_Sample108_2.sqt::20191218_67519_Denildo_Sample108_1.sqt)( ALTOGRAU:254602.8) :: 112 (20191218_67819_Denildo_Sample112_2.sqt::20191218_67819_Denildo_Sample112_1.sqt)( ALTOGRAU:233288.6) :: 26 (20191218_66219_Denildo_Sample26_2.sqt::20191218_66219_Denildo_Sample26_1.sqt)( ALTOGRAU:153834.7) :: 29 (20191218_67919_Denildo_Sample29_2.sqt::20191218_67919_Denildo_Sample29_1.s…	8	1.47006e+06	Translation initiation factor eIF-2B subunit epsilon OS=Homo sapiens OX=9606 GN=EIF2B5 PE=1 SV=3
36	210	Q86WQ0	112 (20191218_67819_Denildo_Sample112_2.sqt::20191218_67819_Denildo_Sample112_1.sqt)( ALTOGRAU:137347.8) :: 46 (20191218_67319_Denildo_Sample46_2.sqt::20191218_67319_Denildo_Sample46_1.sqt)( ALTOGRAU:77198.3) :: 59 (20191218_68119_Denildo_Sample59_1.sqt::20191218_68119_Denildo_Sample59_2.sqt)( ALTOGRAU:2030.3) :: 69 (20191218_67119_Denildo_Sample69_1.sqt::20191218_67119_Denildo_Sample69_2.sqt)( A…	4	340476	Nuclear receptor 2C2-associated protein OS=Homo sapiens OX=9606 GN=NR2C2AP PE=1 SV=1
37	218	Q8N4Q1	108 (20191218_67519_Denildo_Sample108_2.sqt::20191218_67519_Denildo_Sample108_1.sqt)( ALTOGRAU:110074.65) :: 112 (20191218_67819_Denildo_Sample112_2.sqt::20191218_67819_Denildo_Sample112_1.sqt)( ALTOGRAU:194084.6) :: 26 (20191218_66219_Denildo_Sample26_2.sqt::20191218_66219_Denildo_Sample26_1.sqt)( ALTOGRAU:288337.85) :: 29 (20191218_67919_Denildo_Sample29_2.sqt::20191218_67919_Denildo_Sample29_1…	7	1710425	Mitochondrial intermembrane space import and assembly protein 40 OS=Homo sapiens OX=9606 GN=CHCHD4 PE=1 SV=1
38	221	P78318	108 (20191218_67519_Denildo_Sample108_2.sqt::20191218_67519_Denildo_Sample108_1.sqt)( ALTOGRAU:1630049) :: 112 (20191218_67819_Denildo_Sample112_2.sqt::20191218_67819_Denildo_Sample112_1.sqt)( ALTOGRAU:171506.9) :: 39 (20191218_66719_Denildo_Sample39_1.sqt::20191218_66719_Denildo_Sample39_2.sqt)( ALTOGRAU:468638.35) :: 46 (20191218_67319_Denildo_Sample46_2.sqt::20191218_67319_Denildo_Sample46_1.s…	6	3.18539e+06	Immunoglobulin-binding protein 1 OS=Homo sapiens OX=9606 GN=IGBP1 PE=1 SV=1
39	224	Q9Y6N5	108 (20191218_67519_Denildo_Sample108_2.sqt::20191218_67519_Denildo_Sample108_1.sqt)( ALTOGRAU:119371.3) :: 112 (20191218_67819_Denildo_Sample112_2.sqt::20191218_67819_Denildo_Sample112_1.sqt)( ALTOGRAU:147014.5) :: 25 (20191218_67719_Denildo_Sample25_1.sqt::20191218_67719_Denildo_Sample25_2.sqt)( ALTOGRAU:1618594.3) :: 26 (20191218_66219_Denildo_Sample26_2.sqt::20191218_66219_Denildo_Sample26_1.…	8	6.39881e+06	Sulfide:quinone oxidoreductase, mitochondrial OS=Homo sapiens OX=9606 GN=SQOR PE=1 SV=1
40	226	O95630	108 (20191218_67519_Denildo_Sample108_2.sqt::20191218_67519_Denildo_Sample108_1.sqt)( ALTOGRAU:178130.5) :: 112 (20191218_67819_Denildo_Sample112_2.sqt::20191218_67819_Denildo_Sample112_1.sqt)( ALTOGRAU:170542.05) :: 25 (20191218_67719_Denildo_Sample25_1.sqt::20191218_67719_Denildo_Sample25_2.sqt)( ALTOGRAU:53586.6) :: 26 (20191218_66219_Denildo_Sample26_2.sqt::20191218_66219_Denildo_Sample26_1.s…	5	2192072	STAM-binding protein OS=Homo sapiens OX=9606 GN=STAMBP PE=1 SV=1
41	227	Q6WCQ1	108 (20191218_67519_Denildo_Sample108_2.sqt::20191218_67519_Denildo_Sample108_1.sqt)( ALTOGRAU:156346.9) :: 26 (20191218_66219_Denildo_Sample26_2.sqt::20191218_66219_Denildo_Sample26_1.sqt)( ALTOGRAU:216081.1) :: 29 (20191218_67919_Denildo_Sample29_2.sqt::20191218_67919_Denildo_Sample29_1.sqt)( ALTOGRAU:16655.3) :: 46 (20191218_67319_Denildo_Sample46_2.sqt::20191218_67319_Denildo_Sample46_1.sqt)(…	5	633384	Myosin phosphatase Rho-interacting protein OS=Homo sapiens OX=9606 GN=MPRIP PE=1 SV=3
42	263	Q99259	108 (20191218_67519_Denildo_Sample108_2.sqt::20191218_67519_Denildo_Sample108_1.sqt)( ALTOGRAU:322826.85) :: 26 (20191218_66219_Denildo_Sample26_2.sqt::20191218_66219_Denildo_Sample26_1.sqt)( ALTOGRAU:839582.3) :: 39 (20191218_66719_Denildo_Sample39_1.sqt::20191218_66719_Denildo_Sample39_2.sqt)( ALTOGRAU:335159.3) :: 53 (20191218_66919_Denildo_Sample53_4.sqt::20191218_66919_Denildo_Sample53_3.sqt…	4	2.1489e+06	Glutamate decarboxylase 1 OS=Homo sapiens OX=9606 GN=GAD1 PE=1 SV=1
43	275	Q08623	108 (20191218_67519_Denildo_Sample108_2.sqt::20191218_67519_Denildo_Sample108_1.sqt)( ALTOGRAU:1449748.7) :: 112 (20191218_67819_Denildo_Sample112_2.sqt::20191218_67819_Denildo_Sample112_1.sqt)( ALTOGRAU:115793.45) :: 25 (20191218_67719_Denildo_Sample25_1.sqt::20191218_67719_Denildo_Sample25_2.sqt)( ALTOGRAU:22670.7) :: 29 (20191218_67919_Denildo_Sample29_2.sqt::20191218_67919_Denildo_Sample29_1.…	8	3.15844e+06	Pseudouridine-5'-phosphatase OS=Homo sapiens OX=9606 GN=PUDP PE=1 SV=3
44	282	P46063	108 (20191218_67519_Denildo_Sample108_2.sqt::20191218_67519_Denildo_Sample108_1.sqt)( ALTOGRAU:434241.2) :: 112 (20191218_67819_Denildo_Sample112_2.sqt::20191218_67819_Denildo_Sample112_1.sqt)( ALTOGRAU:257025.8) :: 25 (20191218_67719_Denildo_Sample25_1.sqt::20191218_67719_Denildo_Sample25_2.sqt)( ALTOGRAU:217490.55) :: 26 (20191218_66219_Denildo_Sample26_2.sqt::20191218_66219_Denildo_Sample26_1.…	8	6.31437e+06	ATP-dependent DNA helicase Q1 OS=Homo sapiens OX=9606 GN=RECQL PE=1 SV=3
45	284	Q14457	108 (20191218_67519_Denildo_Sample108_2.sqt::20191218_67519_Denildo_Sample108_1.sqt)( ALTOGRAU:159158.7) :: 112 (20191218_67819_Denildo_Sample112_2.sqt::20191218_67819_Denildo_Sample112_1.sqt)( ALTOGRAU:54543.55) :: 26 (20191218_66219_Denildo_Sample26_2.sqt::20191218_66219_Denildo_Sample26_1.sqt)( ALTOGRAU:61099.4) :: 39 (20191218_66719_Denildo_Sample39_1.sqt::20191218_66719_Denildo_Sample39_2.sq…	5	664513	Beclin-1 OS=Homo sapiens OX=9606 GN=BECN1 PE=1 SV=2
46	288	Q13724	108 (20191218_67519_Denildo_Sample108_2.sqt::20191218_67519_Denildo_Sample108_1.sqt)( ALTOGRAU:1011498.25) :: 112 (20191218_67819_Denildo_Sample112_2.sqt::20191218_67819_Denildo_Sample112_1.sqt)( ALTOGRAU:300465.5) :: 25 (20191218_67719_Denildo_Sample25_1.sqt::20191218_67719_Denildo_Sample25_2.sqt)( ALTOGRAU:193008.55) :: 26 (20191218_66219_Denildo_Sample26_2.sqt::20191218_66219_Denildo_Sample26_…	8	1.11248e+07	Mannosyl-oligosaccharide glucosidase OS=Homo sapiens OX=9606 GN=MOGS PE=1 SV=5
47	290	P20591	108 (20191218_67519_Denildo_Sample108_2.sqt::20191218_67519_Denildo_Sample108_1.sqt)( ALTOGRAU:433334.6) :: 112 (20191218_67819_Denildo_Sample112_2.sqt::20191218_67819_Denildo_Sample112_1.sqt)( ALTOGRAU:680396.3) :: 26 (20191218_66219_Denildo_Sample26_2.sqt::20191218_66219_Denildo_Sample26_1.sqt)( ALTOGRAU:9177204.1) :: 29 (20191218_67919_Denildo_Sample29_2.sqt::20191218_67919_Denildo_Sample29_1.…	7	6.68073e+07	Interferon-induced GTP-binding protein Mx1 OS=Homo sapiens OX=9606 GN=MX1 PE=1 SV=4
48	296	P02795	112 (20191218_67819_Denildo_Sample112_2.sqt::20191218_67819_Denildo_Sample112_1.sqt)( ALTOGRAU:99613.15) :: 26 (20191218_66219_Denildo_Sample26_2.sqt::20191218_66219_Denildo_Sample26_1.sqt)( ALTOGRAU:255472) :: 59 (20191218_68119_Denildo_Sample59_1.sqt::20191218_68119_Denildo_Sample59_2.sqt)( ALTOGRAU:1236577.85) :: 69 (20191218_67119_Denildo_Sample69_1.sqt::20191218_67119_Denildo_Sample69_2.sqt)…	4	1.60708e+06	Metallothionein-2 OS=Homo sapiens OX=9606 GN=MT2A PE=1 SV=1
49	298	P18065	108 (20191218_67519_Denildo_Sample108_2.sqt::20191218_67519_Denildo_Sample108_1.sqt)( ALTOGRAU:965486.55) :: 112 (20191218_67819_Denildo_Sample112_2.sqt::20191218_67819_Denildo_Sample112_1.sqt)( ALTOGRAU:803809.35) :: 25 (20191218_67719_Denildo_Sample25_1.sqt::20191218_67719_Denildo_Sample25_2.sqt)( ALTOGRAU:4626503.05) :: 29 (20191218_67919_Denildo_Sample29_2.sqt::20191218_67919_Denildo_Sample29…	8	2.39014e+07	Insulin-like growth factor-binding protein 2 OS=Homo sapiens OX=9606 GN=IGFBP2 PE=1 SV=2
50	299	P09132	108 (20191218_67519_Denildo_Sample108_2.sqt::20191218_67519_Denildo_Sample108_1.sqt)( ALTOGRAU:289431.5) :: 112 (20191218_67819_Denildo_Sample112_2.sqt::20191218_67819_Denildo_Sample112_1.sqt)( ALTOGRAU:62328.8) :: 26 (20191218_66219_Denildo_Sample26_2.sqt::20191218_66219_Denildo_Sample26_1.sqt)( ALTOGRAU:362771.2) :: 29 (20191218_67919_Denildo_Sample29_2.sqt::20191218_67919_Denildo_Sample29_1.sq…	7	1.10237e+06	Signal recognition particle 19 kDa protein OS=Homo sapiens OX=9606 GN=SRP19 PE=1 SV=3
51	303	O43719	108 (20191218_67519_Denildo_Sample108_2.sqt::20191218_67519_Denildo_Sample108_1.sqt)( ALTOGRAU:129428.45) :: 112 (20191218_67819_Denildo_Sample112_2.sqt::20191218_67819_Denildo_Sample112_1.sqt)( ALTOGRAU:131374.8) :: 26 (20191218_66219_Denildo_Sample26_2.sqt::20191218_66219_Denildo_Sample26_1.sqt)( ALTOGRAU:157631.6) :: 29 (20191218_67919_Denildo_Sample29_2.sqt::20191218_67919_Denildo_Sample29_1.…	7	1.86262e+06	HIV Tat-specific factor 1 OS=Homo sapiens OX=9606 GN=HTATSF1 PE=1 SV=1
52	308	Q05209	108 (20191218_67519_Denildo_Sample108_2.sqt::20191218_67519_Denildo_Sample108_1.sqt)( ALTOGRAU:46389) :: 112 (20191218_67819_Denildo_Sample112_2.sqt::20191218_67819_Denildo_Sample112_1.sqt)( ALTOGRAU:255999.35) :: 25 (20191218_67719_Denildo_Sample25_1.sqt::20191218_67719_Denildo_Sample25_2.sqt)( ALTOGRAU:281887.65) :: 26 (20191218_66219_Denildo_Sample26_2.sqt::20191218_66219_Denildo_Sample26_1.sq…	8	4.27074e+06	Tyrosine-protein phosphatase non-receptor type 12 OS=Homo sapiens OX=9606 GN=PTPN12 PE=1 SV=3
53	312	O43290	108 (20191218_67519_Denildo_Sample108_2.sqt::20191218_67519_Denildo_Sample108_1.sqt)( ALTOGRAU:714585) :: 112 (20191218_67819_Denildo_Sample112_2.sqt::20191218_67819_Denildo_Sample112_1.sqt)( ALTOGRAU:72070.85) :: 46 (20191218_67319_Denildo_Sample46_2.sqt::20191218_67319_Denildo_Sample46_1.sqt)( ALTOGRAU:627861.9) :: 69 (20191218_67119_Denildo_Sample69_1.sqt::20191218_67119_Denildo_Sample69_2.sqt…	4	1.53292e+06	U4/U6.U5 tri-snRNP-associated protein 1 OS=Homo sapiens OX=9606 GN=SART1 PE=1 SV=1
54	316	Q14766	108 (20191218_67519_Denildo_Sample108_2.sqt::20191218_67519_Denildo_Sample108_1.sqt)( ALTOGRAU:123642.75) :: 25 (20191218_67719_Denildo_Sample25_1.sqt::20191218_67719_Denildo_Sample25_2.sqt)( ALTOGRAU:3986734.9) :: 59 (20191218_68119_Denildo_Sample59_1.sqt::20191218_68119_Denildo_Sample59_2.sqt)( ALTOGRAU:202208.3) :: 69 (20191218_67119_Denildo_Sample69_1.sqt::20191218_67119_Denildo_Sample69_2.sq…	4	4.44196e+06	Latent-transforming growth factor beta-binding protein 1 OS=Homo sapiens OX=9606 GN=LTBP1 PE=1 SV=4
55	324	Q9UKG9	108 (20191218_67519_Denildo_Sample108_2.sqt::20191218_67519_Denildo_Sample108_1.sqt)( ALTOGRAU:86468.6) :: 112 (20191218_67819_Denildo_Sample112_2.sqt::20191218_67819_Denildo_Sample112_1.sqt)( ALTOGRAU:514076.25) :: 25 (20191218_67719_Denildo_Sample25_1.sqt::20191218_67719_Denildo_Sample25_2.sqt)( ALTOGRAU:29116.1) :: 26 (20191218_66219_Denildo_Sample26_2.sqt::20191218_66219_Denildo_Sample26_1.sq…	8	1.64213e+06	Peroxisomal carnitine O-octanoyltransferase OS=Homo sapiens OX=9606 GN=CROT PE=1 SV=2
56	325	Q8IX01	108 (20191218_67519_Denildo_Sample108_2.sqt::20191218_67519_Denildo_Sample108_1.sqt)( ALTOGRAU:104715.75) :: 112 (20191218_67819_Denildo_Sample112_2.sqt::20191218_67819_Denildo_Sample112_1.sqt)( ALTOGRAU:375207.95) :: 26 (20191218_66219_Denildo_Sample26_2.sqt::20191218_66219_Denildo_Sample26_1.sqt)( ALTOGRAU:116275.8) :: 29 (20191218_67919_Denildo_Sample29_2.sqt::20191218_67919_Denildo_Sample29_1…	7	989716	SURP and G-patch domain-containing protein 2 OS=Homo sapiens OX=9606 GN=SUGP2 PE=1 SV=2
57	326	O14791	112 (20191218_67819_Denildo_Sample112_2.sqt::20191218_67819_Denildo_Sample112_1.sqt)( ALTOGRAU:110893.45) :: 25 (20191218_67719_Denildo_Sample25_1.sqt::20191218_67719_Denildo_Sample25_2.sqt)( ALTOGRAU:322356.55) :: 26 (20191218_66219_Denildo_Sample26_2.sqt::20191218_66219_Denildo_Sample26_1.sqt)( ALTOGRAU:2167910) :: 29 (20191218_67919_Denildo_Sample29_2.sqt::20191218_67919_Denildo_Sample29_1.sqt…	9	5.04536e+06	Apolipoprotein L1 OS=Homo sapiens OX=9606 GN=APOL1 PE=1 SV=5
58	328	Q8TCT9	108 (20191218_67519_Denildo_Sample108_2.sqt::20191218_67519_Denildo_Sample108_1.sqt)( ALTOGRAU:555771.85) :: 112 (20191218_67819_Denildo_Sample112_2.sqt::20191218_67819_Denildo_Sample112_1.sqt)( ALTOGRAU:142745.2) :: 25 (20191218_67719_Denildo_Sample25_1.sqt::20191218_67719_Denildo_Sample25_2.sqt)( ALTOGRAU:207340.15) :: 26 (20191218_66219_Denildo_Sample26_2.sqt::20191218_66219_Denildo_Sample26_1…	6	1.92186e+06	Minor histocompatibility antigen H13 OS=Homo sapiens OX=9606 GN=HM13 PE=1 SV=1
59	334	P51116	108 (20191218_67519_Denildo_Sample108_2.sqt::20191218_67519_Denildo_Sample108_1.sqt)( ALTOGRAU:66436.4) :: 26 (20191218_66219_Denildo_Sample26_2.sqt::20191218_66219_Denildo_Sample26_1.sqt)( ALTOGRAU:77833.9) :: 39 (20191218_66719_Denildo_Sample39_1.sqt::20191218_66719_Denildo_Sample39_2.sqt)( ALTOGRAU:34948.05) :: 46 (20191218_67319_Denildo_Sample46_2.sqt::20191218_67319_Denildo_Sample46_1.sqt)( …	6	552859	Fragile X mental retardation syndrome-related protein 2 OS=Homo sapiens OX=9606 GN=FXR2 PE=1 SV=2
60	336	P49754	108 (20191218_67519_Denildo_Sample108_2.sqt::20191218_67519_Denildo_Sample108_1.sqt)( ALTOGRAU:88123.35) :: 112 (20191218_67819_Denildo_Sample112_2.sqt::20191218_67819_Denildo_Sample112_1.sqt)( ALTOGRAU:7292.2) :: 26 (20191218_66219_Denildo_Sample26_2.sqt::20191218_66219_Denildo_Sample26_1.sqt)( ALTOGRAU:133377.8) :: 29 (20191218_67919_Denildo_Sample29_2.sqt::20191218_67919_Denildo_Sample29_1.sqt…	6	646070	Vacuolar protein sorting-associated protein 41 homolog OS=Homo sapiens OX=9606 GN=VPS41 PE=1 SV=3
61	337	P49913	108 (20191218_67519_Denildo_Sample108_2.sqt::20191218_67519_Denildo_Sample108_1.sqt)( ALTOGRAU:55476.95) :: 112 (20191218_67819_Denildo_Sample112_2.sqt::20191218_67819_Denildo_Sample112_1.sqt)( ALTOGRAU:21250.5) :: 25 (20191218_67719_Denildo_Sample25_1.sqt::20191218_67719_Denildo_Sample25_2.sqt)( ALTOGRAU:266720.55) :: 59 (20191218_68119_Denildo_Sample59_1.sqt::20191218_68119_Denildo_Sample59_2.s…	5	567705	Cathelicidin antimicrobial peptide OS=Homo sapiens OX=9606 GN=CAMP PE=1 SV=1
62	372	Q96AY3	108 (20191218_67519_Denildo_Sample108_2.sqt::20191218_67519_Denildo_Sample108_1.sqt)( ALTOGRAU:2950976.5) :: 112 (20191218_67819_Denildo_Sample112_2.sqt::20191218_67819_Denildo_Sample112_1.sqt)( ALTOGRAU:1268523.7) :: 25 (20191218_67719_Denildo_Sample25_1.sqt::20191218_67719_Denildo_Sample25_2.sqt)( ALTOGRAU:4086180.85) :: 26 (20191218_66219_Denildo_Sample26_2.sqt::20191218_66219_Denildo_Sample26…	8	2.20573e+07	Peptidyl-prolyl cis-trans isomerase FKBP10 OS=Homo sapiens OX=9606 GN=FKBP10 PE=1 SV=1
63	376	P23919	108 (20191218_67519_Denildo_Sample108_2.sqt::20191218_67519_Denildo_Sample108_1.sqt)( ALTOGRAU:4270024.25) :: 112 (20191218_67819_Denildo_Sample112_2.sqt::20191218_67819_Denildo_Sample112_1.sqt)( ALTOGRAU:373582.6) :: 29 (20191218_67919_Denildo_Sample29_2.sqt::20191218_67919_Denildo_Sample29_1.sqt)( ALTOGRAU:908126.9) :: 46 (20191218_67319_Denildo_Sample46_2.sqt::20191218_67319_Denildo_Sample46_1…	6	1.53896e+07	Thymidylate kinase OS=Homo sapiens OX=9606 GN=DTYMK PE=1 SV=4
64	392	O15127	108 (20191218_67519_Denildo_Sample108_2.sqt::20191218_67519_Denildo_Sample108_1.sqt)( ALTOGRAU:434032.65) :: 25 (20191218_67719_Denildo_Sample25_1.sqt::20191218_67719_Denildo_Sample25_2.sqt)( ALTOGRAU:109692.5) :: 26 (20191218_66219_Denildo_Sample26_2.sqt::20191218_66219_Denildo_Sample26_1.sqt)( ALTOGRAU:1466482.7) :: 29 (20191218_67919_Denildo_Sample29_2.sqt::20191218_67919_Denildo_Sample29_1.sq…	7	3.44684e+06	Secretory carrier-associated membrane protein 2 OS=Homo sapiens OX=9606 GN=SCAMP2 PE=1 SV=2
65	396	O15027	112 (20191218_67819_Denildo_Sample112_2.sqt::20191218_67819_Denildo_Sample112_1.sqt)( ALTOGRAU:375554.5) :: 25 (20191218_67719_Denildo_Sample25_1.sqt::20191218_67719_Denildo_Sample25_2.sqt)( ALTOGRAU:21401.15) :: 26 (20191218_66219_Denildo_Sample26_2.sqt::20191218_66219_Denildo_Sample26_1.sqt)( ALTOGRAU:83532.9) :: 46 (20191218_67319_Denildo_Sample46_2.sqt::20191218_67319_Denildo_Sample46_1.sqt)(…	6	1.01163e+06	Protein transport protein Sec16A OS=Homo sapiens OX=9606 GN=SEC16A PE=1 SV=4
66	403	Q96IY4	108 (20191218_67519_Denildo_Sample108_2.sqt::20191218_67519_Denildo_Sample108_1.sqt)( ALTOGRAU:46456.5) :: 112 (20191218_67819_Denildo_Sample112_2.sqt::20191218_67819_Denildo_Sample112_1.sqt)( ALTOGRAU:321788.65) :: 25 (20191218_67719_Denildo_Sample25_1.sqt::20191218_67719_Denildo_Sample25_2.sqt)( ALTOGRAU:779758.65) :: 26 (20191218_66219_Denildo_Sample26_2.sqt::20191218_66219_Denildo_Sample26_1.…	5	2.66904e+06	Carboxypeptidase B2 OS=Homo sapiens OX=9606 GN=CPB2 PE=1 SV=2
67	406	P53367	108 (20191218_67519_Denildo_Sample108_2.sqt::20191218_67519_Denildo_Sample108_1.sqt)( ALTOGRAU:475385.2) :: 112 (20191218_67819_Denildo_Sample112_2.sqt::20191218_67819_Denildo_Sample112_1.sqt)( ALTOGRAU:202470.5) :: 25 (20191218_67719_Denildo_Sample25_1.sqt::20191218_67719_Denildo_Sample25_2.sqt)( ALTOGRAU:255884.25) :: 26 (20191218_66219_Denildo_Sample26_2.sqt::20191218_66219_Denildo_Sample26_1.…	9	3.37904e+06	Arfaptin-1 OS=Homo sapiens OX=9606 GN=ARFIP1 PE=1 SV=2
68	413	P51610	108 (20191218_67519_Denildo_Sample108_2.sqt::20191218_67519_Denildo_Sample108_1.sqt)( ALTOGRAU:211891) :: 112 (20191218_67819_Denildo_Sample112_2.sqt::20191218_67819_Denildo_Sample112_1.sqt)( ALTOGRAU:104892.05) :: 26 (20191218_66219_Denildo_Sample26_2.sqt::20191218_66219_Denildo_Sample26_1.sqt)( ALTOGRAU:760004.15) :: 46 (20191218_67319_Denildo_Sample46_2.sqt::20191218_67319_Denildo_Sample46_1.s…	5	1.52537e+06	Host cell factor 1 OS=Homo sapiens OX=9606 GN=HCFC1 PE=1 SV=2
69	416	Q9NX24	108 (20191218_67519_Denildo_Sample108_2.sqt::20191218_67519_Denildo_Sample108_1.sqt)( ALTOGRAU:117009.65) :: 112 (20191218_67819_Denildo_Sample112_2.sqt::20191218_67819_Denildo_Sample112_1.sqt)( ALTOGRAU:260848.9) :: 25 (20191218_67719_Denildo_Sample25_1.sqt::20191218_67719_Denildo_Sample25_2.sqt)( ALTOGRAU:59904.6) :: 26 (20191218_66219_Denildo_Sample26_2.sqt::20191218_66219_Denildo_Sample26_1.s…	8	2.58283e+06	H/ACA ribonucleoprotein complex subunit 2 OS=Homo sapiens OX=9606 GN=NHP2 PE=1 SV=1
70	418	Q9H9Q2	108 (20191218_67519_Denildo_Sample108_2.sqt::20191218_67519_Denildo_Sample108_1.sqt)( ALTOGRAU:731198.65) :: 112 (20191218_67819_Denildo_Sample112_2.sqt::20191218_67819_Denildo_Sample112_1.sqt)( ALTOGRAU:449119.6) :: 25 (20191218_67719_Denildo_Sample25_1.sqt::20191218_67719_Denildo_Sample25_2.sqt)( ALTOGRAU:67273.8) :: 26 (20191218_66219_Denildo_Sample26_2.sqt::20191218_66219_Denildo_Sample26_1.s…	10	2.53171e+06	COP9 signalosome complex subunit 7b OS=Homo sapiens OX=9606 GN=COPS7B PE=1 SV=1
71	421	Q9BXF6	108 (20191218_67519_Denildo_Sample108_2.sqt::20191218_67519_Denildo_Sample108_1.sqt)( ALTOGRAU:223246.3) :: 26 (20191218_66219_Denildo_Sample26_2.sqt::20191218_66219_Denildo_Sample26_1.sqt)( ALTOGRAU:132185.9) :: 29 (20191218_67919_Denildo_Sample29_2.sqt::20191218_67919_Denildo_Sample29_1.sqt)( ALTOGRAU:47956.9) :: 39 (20191218_66719_Denildo_Sample39_1.sqt::20191218_66719_Denildo_Sample39_2.sqt)(…	5	1.15731e+06	Rab11 family-interacting protein 5 OS=Homo sapiens OX=9606 GN=RAB11FIP5 PE=1 SV=1
72	422	O43847	108 (20191218_67519_Denildo_Sample108_2.sqt::20191218_67519_Denildo_Sample108_1.sqt)( ALTOGRAU:337946.75) :: 112 (20191218_67819_Denildo_Sample112_2.sqt::20191218_67819_Denildo_Sample112_1.sqt)( ALTOGRAU:225474.05) :: 46 (20191218_67319_Denildo_Sample46_2.sqt::20191218_67319_Denildo_Sample46_1.sqt)( ALTOGRAU:293468.3) :: 59 (20191218_68119_Denildo_Sample59_1.sqt::20191218_68119_Denildo_Sample59_2…	5	1.14125e+06	Nardilysin OS=Homo sapiens OX=9606 GN=NRDC PE=1 SV=3
73	426	O14494	108 (20191218_67519_Denildo_Sample108_2.sqt::20191218_67519_Denildo_Sample108_1.sqt)( ALTOGRAU:34952.5) :: 112 (20191218_67819_Denildo_Sample112_2.sqt::20191218_67819_Denildo_Sample112_1.sqt)( ALTOGRAU:577774.35) :: 29 (20191218_67919_Denildo_Sample29_2.sqt::20191218_67919_Denildo_Sample29_1.sqt)( ALTOGRAU:11226.85) :: 46 (20191218_67319_Denildo_Sample46_2.sqt::20191218_67319_Denildo_Sample46_1.s…	5	731227	Phospholipid phosphatase 1 OS=Homo sapiens OX=9606 GN=PLPP1 PE=1 SV=1
74	427	Q9HBH5	108 (20191218_67519_Denildo_Sample108_2.sqt::20191218_67519_Denildo_Sample108_1.sqt)( ALTOGRAU:158010.6) :: 112 (20191218_67819_Denildo_Sample112_2.sqt::20191218_67819_Denildo_Sample112_1.sqt)( ALTOGRAU:53139.9) :: 26 (20191218_66219_Denildo_Sample26_2.sqt::20191218_66219_Denildo_Sample26_1.sqt)( ALTOGRAU:111724.5) :: 29 (20191218_67919_Denildo_Sample29_2.sqt::20191218_67919_Denildo_Sample29_1.sq…	7	1.10845e+06	Retinol dehydrogenase 14 OS=Homo sapiens OX=9606 GN=RDH14 PE=1 SV=1
75	434	Q9Y6A9	108 (20191218_67519_Denildo_Sample108_2.sqt::20191218_67519_Denildo_Sample108_1.sqt)( ALTOGRAU:592078.8) :: 112 (20191218_67819_Denildo_Sample112_2.sqt::20191218_67819_Denildo_Sample112_1.sqt)( ALTOGRAU:289354.6) :: 59 (20191218_68119_Denildo_Sample59_1.sqt::20191218_68119_Denildo_Sample59_2.sqt)( ALTOGRAU:8320.7) :: 69 (20191218_67119_Denildo_Sample69_1.sqt::20191218_67119_Denildo_Sample69_2.sqt…	4	1.43833e+06	Signal peptidase complex subunit 1 OS=Homo sapiens OX=9606 GN=SPCS1 PE=1 SV=5
76	435	Q9UBN7	108 (20191218_67519_Denildo_Sample108_2.sqt::20191218_67519_Denildo_Sample108_1.sqt)( ALTOGRAU:778134.55) :: 112 (20191218_67819_Denildo_Sample112_2.sqt::20191218_67819_Denildo_Sample112_1.sqt)( ALTOGRAU:157929.45) :: 26 (20191218_66219_Denildo_Sample26_2.sqt::20191218_66219_Denildo_Sample26_1.sqt)( ALTOGRAU:91140.9) :: 29 (20191218_67919_Denildo_Sample29_2.sqt::20191218_67919_Denildo_Sample29_1.…	7	2.41515e+06	Histone deacetylase 6 OS=Homo sapiens OX=9606 GN=HDAC6 PE=1 SV=2
77	438	Q96JY6	108 (20191218_67519_Denildo_Sample108_2.sqt::20191218_67519_Denildo_Sample108_1.sqt)( ALTOGRAU:295189.8) :: 112 (20191218_67819_Denildo_Sample112_2.sqt::20191218_67819_Denildo_Sample112_1.sqt)( ALTOGRAU:33302.5) :: 25 (20191218_67719_Denildo_Sample25_1.sqt::20191218_67719_Denildo_Sample25_2.sqt)( ALTOGRAU:18296.6) :: 46 (20191218_67319_Denildo_Sample46_2.sqt::20191218_67319_Denildo_Sample46_1.sqt…	4	437499	PDZ and LIM domain protein 2 OS=Homo sapiens OX=9606 GN=PDLIM2 PE=1 SV=1
78	440	P34059	108 (20191218_67519_Denildo_Sample108_2.sqt::20191218_67519_Denildo_Sample108_1.sqt)( ALTOGRAU:205343.1) :: 112 (20191218_67819_Denildo_Sample112_2.sqt::20191218_67819_Denildo_Sample112_1.sqt)( ALTOGRAU:104751.2) :: 26 (20191218_66219_Denildo_Sample26_2.sqt::20191218_66219_Denildo_Sample26_1.sqt)( ALTOGRAU:180775.8) :: 46 (20191218_67319_Denildo_Sample46_2.sqt::20191218_67319_Denildo_Sample46_1.s…	5	740201	N-acetylgalactosamine-6-sulfatase OS=Homo sapiens OX=9606 GN=GALNS PE=1 SV=1
79	442	Q14699	108 (20191218_67519_Denildo_Sample108_2.sqt::20191218_67519_Denildo_Sample108_1.sqt)( ALTOGRAU:32725.7) :: 112 (20191218_67819_Denildo_Sample112_2.sqt::20191218_67819_Denildo_Sample112_1.sqt)( ALTOGRAU:369949.65) :: 26 (20191218_66219_Denildo_Sample26_2.sqt::20191218_66219_Denildo_Sample26_1.sqt)( ALTOGRAU:1571866.95) :: 39 (20191218_66719_Denildo_Sample39_1.sqt::20191218_66719_Denildo_Sample39_2…	6	6.22496e+06	Raftlin OS=Homo sapiens OX=9606 GN=RFTN1 PE=1 SV=4
80	444	Q562E7	108 (20191218_67519_Denildo_Sample108_2.sqt::20191218_67519_Denildo_Sample108_1.sqt)( ALTOGRAU:75706.3) :: 112 (20191218_67819_Denildo_Sample112_2.sqt::20191218_67819_Denildo_Sample112_1.sqt)( ALTOGRAU:31385.35) :: 26 (20191218_66219_Denildo_Sample26_2.sqt::20191218_66219_Denildo_Sample26_1.sqt)( ALTOGRAU:101280.3) :: 29 (20191218_67919_Denildo_Sample29_2.sqt::20191218_67919_Denildo_Sample29_1.sq…	6	287861	WD repeat-containing protein 81 OS=Homo sapiens OX=9606 GN=WDR81 PE=1 SV=2
81	446	Q6UW02	108 (20191218_67519_Denildo_Sample108_2.sqt::20191218_67519_Denildo_Sample108_1.sqt)( ALTOGRAU:360757.4) :: 112 (20191218_67819_Denildo_Sample112_2.sqt::20191218_67819_Denildo_Sample112_1.sqt)( ALTOGRAU:34528.8) :: 26 (20191218_66219_Denildo_Sample26_2.sqt::20191218_66219_Denildo_Sample26_1.sqt)( ALTOGRAU:97857) :: 69 (20191218_67119_Denildo_Sample69_1.sqt::20191218_67119_Denildo_Sample69_2.sqt)(…	4	813714	Cytochrome P450 20A1 OS=Homo sapiens OX=9606 GN=CYP20A1 PE=1 SV=1
82	448	Q9NY15	108 (20191218_67519_Denildo_Sample108_2.sqt::20191218_67519_Denildo_Sample108_1.sqt)( ALTOGRAU:24884.5) :: 112 (20191218_67819_Denildo_Sample112_2.sqt::20191218_67819_Denildo_Sample112_1.sqt)( ALTOGRAU:21491.9) :: 46 (20191218_67319_Denildo_Sample46_2.sqt::20191218_67319_Denildo_Sample46_1.sqt)( ALTOGRAU:118905.15) :: 69 (20191218_67119_Denildo_Sample69_1.sqt::20191218_67119_Denildo_Sample69_2.sq…	4	274614	Stabilin-1 OS=Homo sapiens OX=9606 GN=STAB1 PE=1 SV=3
83	478	P08236	108 (20191218_67519_Denildo_Sample108_2.sqt::20191218_67519_Denildo_Sample108_1.sqt)( ALTOGRAU:3836535.1) :: 112 (20191218_67819_Denildo_Sample112_2.sqt::20191218_67819_Denildo_Sample112_1.sqt)( ALTOGRAU:1700059.1) :: 25 (20191218_67719_Denildo_Sample25_1.sqt::20191218_67719_Denildo_Sample25_2.sqt)( ALTOGRAU:210550.3) :: 26 (20191218_66219_Denildo_Sample26_2.sqt::20191218_66219_Denildo_Sample26_1…	8	1.22619e+07	Beta-glucuronidase OS=Homo sapiens OX=9606 GN=GUSB PE=1 SV=2
84	499	P42574	108 (20191218_67519_Denildo_Sample108_2.sqt::20191218_67519_Denildo_Sample108_1.sqt)( ALTOGRAU:1370368.25) :: 112 (20191218_67819_Denildo_Sample112_2.sqt::20191218_67819_Denildo_Sample112_1.sqt)( ALTOGRAU:1693522.75) :: 25 (20191218_67719_Denildo_Sample25_1.sqt::20191218_67719_Denildo_Sample25_2.sqt)( ALTOGRAU:255705.3) :: 29 (20191218_67919_Denildo_Sample29_2.sqt::20191218_67919_Denildo_Sample29…	7	9.64504e+06	Caspase-3 OS=Homo sapiens OX=9606 GN=CASP3 PE=1 SV=2
85	517	Q9NUV9	108 (20191218_67519_Denildo_Sample108_2.sqt::20191218_67519_Denildo_Sample108_1.sqt)( ALTOGRAU:401173.35) :: 112 (20191218_67819_Denildo_Sample112_2.sqt::20191218_67819_Denildo_Sample112_1.sqt)( ALTOGRAU:178813.5) :: 25 (20191218_67719_Denildo_Sample25_1.sqt::20191218_67719_Denildo_Sample25_2.sqt)( ALTOGRAU:387114.8) :: 26 (20191218_66219_Denildo_Sample26_2.sqt::20191218_66219_Denildo_Sample26_1.…	9	4.95431e+06	GTPase IMAP family member 4 OS=Homo sapiens OX=9606 GN=GIMAP4 PE=1 SV=1
86	521	P32321	108 (20191218_67519_Denildo_Sample108_2.sqt::20191218_67519_Denildo_Sample108_1.sqt)( ALTOGRAU:118606.6) :: 112 (20191218_67819_Denildo_Sample112_2.sqt::20191218_67819_Denildo_Sample112_1.sqt)( ALTOGRAU:94023.8) :: 29 (20191218_67919_Denildo_Sample29_2.sqt::20191218_67919_Denildo_Sample29_1.sqt)( ALTOGRAU:96111.1) :: 69 (20191218_67119_Denildo_Sample69_1.sqt::20191218_67119_Denildo_Sample69_2.sqt…	4	590465	Deoxycytidylate deaminase OS=Homo sapiens OX=9606 GN=DCTD PE=1 SV=2
87	522	Q5EB52	108 (20191218_67519_Denildo_Sample108_2.sqt::20191218_67519_Denildo_Sample108_1.sqt)( ALTOGRAU:146213.2) :: 26 (20191218_66219_Denildo_Sample26_2.sqt::20191218_66219_Denildo_Sample26_1.sqt)( ALTOGRAU:394402.4) :: 46 (20191218_67319_Denildo_Sample46_2.sqt::20191218_67319_Denildo_Sample46_1.sqt)( ALTOGRAU:5709846.25) :: 59 (20191218_68119_Denildo_Sample59_1.sqt::20191218_68119_Denildo_Sample59_2.sq…	4	6.25288e+06	Mesoderm-specific transcript homolog protein OS=Homo sapiens OX=9606 GN=MEST PE=2 SV=2
88	523	Q9BZQ8	108 (20191218_67519_Denildo_Sample108_2.sqt::20191218_67519_Denildo_Sample108_1.sqt)( ALTOGRAU:261640.5) :: 112 (20191218_67819_Denildo_Sample112_2.sqt::20191218_67819_Denildo_Sample112_1.sqt)( ALTOGRAU:571912.45) :: 25 (20191218_67719_Denildo_Sample25_1.sqt::20191218_67719_Denildo_Sample25_2.sqt)( ALTOGRAU:227812.1) :: 26 (20191218_66219_Denildo_Sample26_2.sqt::20191218_66219_Denildo_Sample26_1.…	8	4.41846e+06	Protein Niban 1 OS=Homo sapiens OX=9606 GN=NIBAN1 PE=1 SV=1
89	526	P25713	108 (20191218_67519_Denildo_Sample108_2.sqt::20191218_67519_Denildo_Sample108_1.sqt)( ALTOGRAU:4215.9) :: 112 (20191218_67819_Denildo_Sample112_2.sqt::20191218_67819_Denildo_Sample112_1.sqt)( ALTOGRAU:48733.7) :: 26 (20191218_66219_Denildo_Sample26_2.sqt::20191218_66219_Denildo_Sample26_1.sqt)( ALTOGRAU:1262799.3) :: 39 (20191218_66719_Denildo_Sample39_1.sqt::20191218_66719_Denildo_Sample39_2.sqt…	7	2.25965e+07	Metallothionein-3 OS=Homo sapiens OX=9606 GN=MT3 PE=1 SV=1
90	527	Q92854	108 (20191218_67519_Denildo_Sample108_2.sqt::20191218_67519_Denildo_Sample108_1.sqt)( ALTOGRAU:301232.05) :: 26 (20191218_66219_Denildo_Sample26_2.sqt::20191218_66219_Denildo_Sample26_1.sqt)( ALTOGRAU:475150.4) :: 39 (20191218_66719_Denildo_Sample39_1.sqt::20191218_66719_Denildo_Sample39_2.sqt)( ALTOGRAU:421376.35) :: 53 (20191218_66919_Denildo_Sample53_4.sqt::20191218_66919_Denildo_Sample53_3.sq…	4	1.20292e+06	Semaphorin-4D OS=Homo sapiens OX=9606 GN=SEMA4D PE=1 SV=1
91	529	Q6IA69	108 (20191218_67519_Denildo_Sample108_2.sqt::20191218_67519_Denildo_Sample108_1.sqt)( ALTOGRAU:48030.8) :: 25 (20191218_67719_Denildo_Sample25_1.sqt::20191218_67719_Denildo_Sample25_2.sqt)( ALTOGRAU:39465.65) :: 29 (20191218_67919_Denildo_Sample29_2.sqt::20191218_67919_Denildo_Sample29_1.sqt)( ALTOGRAU:5009.2) :: 46 (20191218_67319_Denildo_Sample46_2.sqt::20191218_67319_Denildo_Sample46_1.sqt)( A…	6	634190	Glutamine-dependent NAD(+) synthetase OS=Homo sapiens OX=9606 GN=NADSYN1 PE=1 SV=3
92	530	Q7L5N7	108 (20191218_67519_Denildo_Sample108_2.sqt::20191218_67519_Denildo_Sample108_1.sqt)( ALTOGRAU:23996.5) :: 112 (20191218_67819_Denildo_Sample112_2.sqt::20191218_67819_Denildo_Sample112_1.sqt)( ALTOGRAU:49353.1) :: 25 (20191218_67719_Denildo_Sample25_1.sqt::20191218_67719_Denildo_Sample25_2.sqt)( ALTOGRAU:44275.2) :: 29 (20191218_67919_Denildo_Sample29_2.sqt::20191218_67919_Denildo_Sample29_1.sqt)…	6	604201	Lysophosphatidylcholine acyltransferase 2 OS=Homo sapiens OX=9606 GN=LPCAT2 PE=1 SV=1
93	532	O43752	108 (20191218_67519_Denildo_Sample108_2.sqt::20191218_67519_Denildo_Sample108_1.sqt)( ALTOGRAU:76201.9) :: 112 (20191218_67819_Denildo_Sample112_2.sqt::20191218_67819_Denildo_Sample112_1.sqt)( ALTOGRAU:39055.5) :: 25 (20191218_67719_Denildo_Sample25_1.sqt::20191218_67719_Denildo_Sample25_2.sqt)( ALTOGRAU:17610.9) :: 53 (20191218_66919_Denildo_Sample53_4.sqt::20191218_66919_Denildo_Sample53_3.sqt)…	6	240650	Syntaxin-6 OS=Homo sapiens OX=9606 GN=STX6 PE=1 SV=1
94	534	O15355	108 (20191218_67519_Denildo_Sample108_2.sqt::20191218_67519_Denildo_Sample108_1.sqt)( ALTOGRAU:185726.9) :: 112 (20191218_67819_Denildo_Sample112_2.sqt::20191218_67819_Denildo_Sample112_1.sqt)( ALTOGRAU:443389.35) :: 26 (20191218_66219_Denildo_Sample26_2.sqt::20191218_66219_Denildo_Sample26_1.sqt)( ALTOGRAU:609564.5) :: 29 (20191218_67919_Denildo_Sample29_2.sqt::20191218_67919_Denildo_Sample29_1.…	7	3.936e+06	Protein phosphatase 1G OS=Homo sapiens OX=9606 GN=PPM1G PE=1 SV=1
95	535	Q9Y6K5	108 (20191218_67519_Denildo_Sample108_2.sqt::20191218_67519_Denildo_Sample108_1.sqt)( ALTOGRAU:215189.5) :: 112 (20191218_67819_Denildo_Sample112_2.sqt::20191218_67819_Denildo_Sample112_1.sqt)( ALTOGRAU:256138.9) :: 26 (20191218_66219_Denildo_Sample26_2.sqt::20191218_66219_Denildo_Sample26_1.sqt)( ALTOGRAU:56018.5) :: 46 (20191218_67319_Denildo_Sample46_2.sqt::20191218_67319_Denildo_Sample46_1.sq…	5	7.19948e+06	2'-5'-oligoadenylate synthase 3 OS=Homo sapiens OX=9606 GN=OAS3 PE=1 SV=3
96	537	Q7Z417	112 (20191218_67819_Denildo_Sample112_2.sqt::20191218_67819_Denildo_Sample112_1.sqt)( ALTOGRAU:205067.35) :: 26 (20191218_66219_Denildo_Sample26_2.sqt::20191218_66219_Denildo_Sample26_1.sqt)( ALTOGRAU:66923.25) :: 59 (20191218_68119_Denildo_Sample59_1.sqt::20191218_68119_Denildo_Sample59_2.sqt)( ALTOGRAU:32279.5) :: 69 (20191218_67119_Denildo_Sample69_1.sqt::20191218_67119_Denildo_Sample69_2.sqt)…	4	475493	Nuclear fragile X mental retardation-interacting protein 2 OS=Homo sapiens OX=9606 GN=NUFIP2 PE=1 SV=1
97	538	Q05707	108 (20191218_67519_Denildo_Sample108_2.sqt::20191218_67519_Denildo_Sample108_1.sqt)( ALTOGRAU:16460.2) :: 112 (20191218_67819_Denildo_Sample112_2.sqt::20191218_67819_Denildo_Sample112_1.sqt)( ALTOGRAU:62353.05) :: 25 (20191218_67719_Denildo_Sample25_1.sqt::20191218_67719_Denildo_Sample25_2.sqt)( ALTOGRAU:4860043.55) :: 26 (20191218_66219_Denildo_Sample26_2.sqt::20191218_66219_Denildo_Sample26_1.…	7	7.3378e+06	Collagen alpha-1(XIV) chain OS=Homo sapiens OX=9606 GN=COL14A1 PE=1 SV=3
98	544	Q6UWE0	108 (20191218_67519_Denildo_Sample108_2.sqt::20191218_67519_Denildo_Sample108_1.sqt)( ALTOGRAU:72794) :: 26 (20191218_66219_Denildo_Sample26_2.sqt::20191218_66219_Denildo_Sample26_1.sqt)( ALTOGRAU:39438.4) :: 39 (20191218_66719_Denildo_Sample39_1.sqt::20191218_66719_Denildo_Sample39_2.sqt)( ALTOGRAU:251673.75) :: 53 (20191218_66919_Denildo_Sample53_4.sqt::20191218_66919_Denildo_Sample53_3.sqt)( A…	4	569020	E3 ubiquitin-protein ligase LRSAM1 OS=Homo sapiens OX=9606 GN=LRSAM1 PE=1 SV=1
99	546	Q9Y6C2	108 (20191218_67519_Denildo_Sample108_2.sqt::20191218_67519_Denildo_Sample108_1.sqt)( ALTOGRAU:117110.8) :: 112 (20191218_67819_Denildo_Sample112_2.sqt::20191218_67819_Denildo_Sample112_1.sqt)( ALTOGRAU:43227.25) :: 25 (20191218_67719_Denildo_Sample25_1.sqt::20191218_67719_Denildo_Sample25_2.sqt)( ALTOGRAU:1009815.75) :: 59 (20191218_68119_Denildo_Sample59_1.sqt::20191218_68119_Denildo_Sample59_2…	4	1.27204e+06	EMILIN-1 OS=Homo sapiens OX=9606 GN=EMILIN1 PE=1 SV=3
100	547	Q9HAB8	108 (20191218_67519_Denildo_Sample108_2.sqt::20191218_67519_Denildo_Sample108_1.sqt)( ALTOGRAU:967430.9) :: 112 (20191218_67819_Denildo_Sample112_2.sqt::20191218_67819_Denildo_Sample112_1.sqt)( ALTOGRAU:186598.45) :: 25 (20191218_67719_Denildo_Sample25_1.sqt::20191218_67719_Denildo_Sample25_2.sqt)( ALTOGRAU:200815.4) :: 29 (20191218_67919_Denildo_Sample29_2.sqt::20191218_67919_Denildo_Sample29_1.…	7	2.78635e+06	Phosphopantothenate--cysteine ligase OS=Homo sapiens OX=9606 GN=PPCS PE=1 SV=2
101	548	Q96S59	108 (20191218_67519_Denildo_Sample108_2.sqt::20191218_67519_Denildo_Sample108_1.sqt)( ALTOGRAU:166397.3) :: 112 (20191218_67819_Denildo_Sample112_2.sqt::20191218_67819_Denildo_Sample112_1.sqt)( ALTOGRAU:102629) :: 46 (20191218_67319_Denildo_Sample46_2.sqt::20191218_67319_Denildo_Sample46_1.sqt)( ALTOGRAU:63185.3) :: 53 (20191218_66919_Denildo_Sample53_4.sqt::20191218_66919_Denildo_Sample53_3.sqt)…	4	379369	Ran-binding protein 9 OS=Homo sapiens OX=9606 GN=RANBP9 PE=1 SV=1
102	554	P18754	112 (20191218_67819_Denildo_Sample112_2.sqt::20191218_67819_Denildo_Sample112_1.sqt)( ALTOGRAU:100465.65) :: 25 (20191218_67719_Denildo_Sample25_1.sqt::20191218_67719_Denildo_Sample25_2.sqt)( ALTOGRAU:71188.95) :: 26 (20191218_66219_Denildo_Sample26_2.sqt::20191218_66219_Denildo_Sample26_1.sqt)( ALTOGRAU:194359.15) :: 29 (20191218_67919_Denildo_Sample29_2.sqt::20191218_67919_Denildo_Sample29_1.sq…	6	603127	Regulator of chromosome condensation OS=Homo sapiens OX=9606 GN=RCC1 PE=1 SV=1
103	556	Q9H4A6	112 (20191218_67819_Denildo_Sample112_2.sqt::20191218_67819_Denildo_Sample112_1.sqt)( ALTOGRAU:69054.7) :: 25 (20191218_67719_Denildo_Sample25_1.sqt::20191218_67719_Denildo_Sample25_2.sqt)( ALTOGRAU:118878.8) :: 26 (20191218_66219_Denildo_Sample26_2.sqt::20191218_66219_Denildo_Sample26_1.sqt)( ALTOGRAU:381777.7) :: 46 (20191218_67319_Denildo_Sample46_2.sqt::20191218_67319_Denildo_Sample46_1.sqt)(…	6	2.87493e+06	Golgi phosphoprotein 3 OS=Homo sapiens OX=9606 GN=GOLPH3 PE=1 SV=1
104	557	O60524	108 (20191218_67519_Denildo_Sample108_2.sqt::20191218_67519_Denildo_Sample108_1.sqt)( ALTOGRAU:69379.5) :: 112 (20191218_67819_Denildo_Sample112_2.sqt::20191218_67819_Denildo_Sample112_1.sqt)( ALTOGRAU:157343.95) :: 26 (20191218_66219_Denildo_Sample26_2.sqt::20191218_66219_Denildo_Sample26_1.sqt)( ALTOGRAU:230827.1) :: 46 (20191218_67319_Denildo_Sample46_2.sqt::20191218_67319_Denildo_Sample46_1.s…	5	792325	Nuclear export mediator factor NEMF OS=Homo sapiens OX=9606 GN=NEMF PE=1 SV=4
105	593	P50479	108 (20191218_67519_Denildo_Sample108_2.sqt::20191218_67519_Denildo_Sample108_1.sqt)( ALTOGRAU:1288112.8) :: 112 (20191218_67819_Denildo_Sample112_2.sqt::20191218_67819_Denildo_Sample112_1.sqt)( ALTOGRAU:3365270.2) :: 25 (20191218_67719_Denildo_Sample25_1.sqt::20191218_67719_Denildo_Sample25_2.sqt)( ALTOGRAU:198412.4) :: 26 (20191218_66219_Denildo_Sample26_2.sqt::20191218_66219_Denildo_Sample26_1…	8	3.65949e+07	PDZ and LIM domain protein 4 OS=Homo sapiens OX=9606 GN=PDLIM4 PE=1 SV=2
106	604	P80303	108 (20191218_67519_Denildo_Sample108_2.sqt::20191218_67519_Denildo_Sample108_1.sqt)( ALTOGRAU:200928.6) :: 112 (20191218_67819_Denildo_Sample112_2.sqt::20191218_67819_Denildo_Sample112_1.sqt)( ALTOGRAU:1721852.1) :: 25 (20191218_67719_Denildo_Sample25_1.sqt::20191218_67719_Denildo_Sample25_2.sqt)( ALTOGRAU:105726.9) :: 29 (20191218_67919_Denildo_Sample29_2.sqt::20191218_67919_Denildo_Sample29_1.…	7	6.92417e+06	Nucleobindin-2 OS=Homo sapiens OX=9606 GN=NUCB2 PE=1 SV=3
107	606	Q9HCN8	108 (20191218_67519_Denildo_Sample108_2.sqt::20191218_67519_Denildo_Sample108_1.sqt)( ALTOGRAU:275953.35) :: 112 (20191218_67819_Denildo_Sample112_2.sqt::20191218_67819_Denildo_Sample112_1.sqt)( ALTOGRAU:399770.2) :: 25 (20191218_67719_Denildo_Sample25_1.sqt::20191218_67719_Denildo_Sample25_2.sqt)( ALTOGRAU:481651.05) :: 26 (20191218_66219_Denildo_Sample26_2.sqt::20191218_66219_Denildo_Sample26_1…	7	3.93655e+06	Stromal cell-derived factor 2-like protein 1 OS=Homo sapiens OX=9606 GN=SDF2L1 PE=1 SV=2
108	613	Q14683	112 (20191218_67819_Denildo_Sample112_2.sqt::20191218_67819_Denildo_Sample112_1.sqt)( ALTOGRAU:49923.8) :: 25 (20191218_67719_Denildo_Sample25_1.sqt::20191218_67719_Denildo_Sample25_2.sqt)( ALTOGRAU:18672.1) :: 46 (20191218_67319_Denildo_Sample46_2.sqt::20191218_67319_Denildo_Sample46_1.sqt)( ALTOGRAU:940526.25) :: 59 (20191218_68119_Denildo_Sample59_1.sqt::20191218_68119_Denildo_Sample59_2.sqt)(…	5	1.47448e+06	Structural maintenance of chromosomes protein 1A OS=Homo sapiens OX=9606 GN=SMC1A PE=1 SV=2
109	618	P04233	108 (20191218_67519_Denildo_Sample108_2.sqt::20191218_67519_Denildo_Sample108_1.sqt)( ALTOGRAU:6920473.9) :: 112 (20191218_67819_Denildo_Sample112_2.sqt::20191218_67819_Denildo_Sample112_1.sqt)( ALTOGRAU:197531.9) :: 25 (20191218_67719_Denildo_Sample25_1.sqt::20191218_67719_Denildo_Sample25_2.sqt)( ALTOGRAU:150956.1) :: 26 (20191218_66219_Denildo_Sample26_2.sqt::20191218_66219_Denildo_Sample26_1.…	7	1.76563e+07	HLA class II histocompatibility antigen gamma chain OS=Homo sapiens OX=9606 GN=CD74 PE=1 SV=3
110	632	P43307	108 (20191218_67519_Denildo_Sample108_2.sqt::20191218_67519_Denildo_Sample108_1.sqt)( ALTOGRAU:347164.55) :: 112 (20191218_67819_Denildo_Sample112_2.sqt::20191218_67819_Denildo_Sample112_1.sqt)( ALTOGRAU:1170659.8) :: 25 (20191218_67719_Denildo_Sample25_1.sqt::20191218_67719_Denildo_Sample25_2.sqt)( ALTOGRAU:373176.5) :: 26 (20191218_66219_Denildo_Sample26_2.sqt::20191218_66219_Denildo_Sample26_1…	7	8.04327e+06	Translocon-associated protein subunit alpha OS=Homo sapiens OX=9606 GN=SSR1 PE=1 SV=3
111	634	Q8IYB3	26 (20191218_66219_Denildo_Sample26_2.sqt::20191218_66219_Denildo_Sample26_1.sqt)( ALTOGRAU:523620.4) :: 46 (20191218_67319_Denildo_Sample46_2.sqt::20191218_67319_Denildo_Sample46_1.sqt)( ALTOGRAU:844190.75) :: 59 (20191218_68119_Denildo_Sample59_1.sqt::20191218_68119_Denildo_Sample59_2.sqt)( ALTOGRAU:132096.75) :: 69 (20191218_67119_Denildo_Sample69_1.sqt::20191218_67119_Denildo_Sample69_2.sqt)(…	4	2.4977e+06	Serine/arginine repetitive matrix protein 1 OS=Homo sapiens OX=9606 GN=SRRM1 PE=1 SV=2
112	638	P07902	108 (20191218_67519_Denildo_Sample108_2.sqt::20191218_67519_Denildo_Sample108_1.sqt)( ALTOGRAU:97266.25) :: 112 (20191218_67819_Denildo_Sample112_2.sqt::20191218_67819_Denildo_Sample112_1.sqt)( ALTOGRAU:30935.6) :: 29 (20191218_67919_Denildo_Sample29_2.sqt::20191218_67919_Denildo_Sample29_1.sqt)( ALTOGRAU:3635) :: 69 (20191218_67119_Denildo_Sample69_1.sqt::20191218_67119_Denildo_Sample69_2.sqt)( …	4	239690	Galactose-1-phosphate uridylyltransferase OS=Homo sapiens OX=9606 GN=GALT PE=1 SV=3
113	640	Q8NF37	108 (20191218_67519_Denildo_Sample108_2.sqt::20191218_67519_Denildo_Sample108_1.sqt)( ALTOGRAU:260363.9) :: 112 (20191218_67819_Denildo_Sample112_2.sqt::20191218_67819_Denildo_Sample112_1.sqt)( ALTOGRAU:48902.35) :: 26 (20191218_66219_Denildo_Sample26_2.sqt::20191218_66219_Denildo_Sample26_1.sqt)( ALTOGRAU:1052398.95) :: 29 (20191218_67919_Denildo_Sample29_2.sqt::20191218_67919_Denildo_Sample29_1…	9	8.97365e+06	Lysophosphatidylcholine acyltransferase 1 OS=Homo sapiens OX=9606 GN=LPCAT1 PE=1 SV=2
114	642	O00339	108 (20191218_67519_Denildo_Sample108_2.sqt::20191218_67519_Denildo_Sample108_1.sqt)( ALTOGRAU:81700.2) :: 112 (20191218_67819_Denildo_Sample112_2.sqt::20191218_67819_Denildo_Sample112_1.sqt)( ALTOGRAU:591051.8) :: 59 (20191218_68119_Denildo_Sample59_1.sqt::20191218_68119_Denildo_Sample59_2.sqt)( ALTOGRAU:4128.5) :: 69 (20191218_67119_Denildo_Sample69_1.sqt::20191218_67119_Denildo_Sample69_2.sqt)…	4	797940	Matrilin-2 OS=Homo sapiens OX=9606 GN=MATN2 PE=1 SV=4
115	645	Q9NZD4	108 (20191218_67519_Denildo_Sample108_2.sqt::20191218_67519_Denildo_Sample108_1.sqt)( ALTOGRAU:385196.85) :: 112 (20191218_67819_Denildo_Sample112_2.sqt::20191218_67819_Denildo_Sample112_1.sqt)( ALTOGRAU:38236.5) :: 25 (20191218_67719_Denildo_Sample25_1.sqt::20191218_67719_Denildo_Sample25_2.sqt)( ALTOGRAU:92294.4) :: 26 (20191218_66219_Denildo_Sample26_2.sqt::20191218_66219_Denildo_Sample26_1.sq…	6	1.53897e+06	Alpha-hemoglobin-stabilizing protein OS=Homo sapiens OX=9606 GN=AHSP PE=1 SV=1
116	646	P01817	108 (20191218_67519_Denildo_Sample108_2.sqt::20191218_67519_Denildo_Sample108_1.sqt)( ALTOGRAU:127715.6) :: 112 (20191218_67819_Denildo_Sample112_2.sqt::20191218_67819_Denildo_Sample112_1.sqt)( ALTOGRAU:50566.2) :: 25 (20191218_67719_Denildo_Sample25_1.sqt::20191218_67719_Denildo_Sample25_2.sqt)( ALTOGRAU:120480.15) :: 26 (20191218_66219_Denildo_Sample26_2.sqt::20191218_66219_Denildo_Sample26_1.s…	6	913056	Immunoglobulin heavy variable 2-5 OS=Homo sapiens OX=9606 GN=IGHV2-5 PE=1 SV=2
117	648	Q969E2	108 (20191218_67519_Denildo_Sample108_2.sqt::20191218_67519_Denildo_Sample108_1.sqt)( ALTOGRAU:963116.4) :: 112 (20191218_67819_Denildo_Sample112_2.sqt::20191218_67819_Denildo_Sample112_1.sqt)( ALTOGRAU:1224268.1) :: 26 (20191218_66219_Denildo_Sample26_2.sqt::20191218_66219_Denildo_Sample26_1.sqt)( ALTOGRAU:319112.8) :: 29 (20191218_67919_Denildo_Sample29_2.sqt::20191218_67919_Denildo_Sample29_1.…	7	8.27004e+06	Secretory carrier-associated membrane protein 4 OS=Homo sapiens OX=9606 GN=SCAMP4 PE=1 SV=1
118	650	Q9Y2L1	108 (20191218_67519_Denildo_Sample108_2.sqt::20191218_67519_Denildo_Sample108_1.sqt)( ALTOGRAU:16073.4) :: 25 (20191218_67719_Denildo_Sample25_1.sqt::20191218_67719_Denildo_Sample25_2.sqt)( ALTOGRAU:31430.6) :: 29 (20191218_67919_Denildo_Sample29_2.sqt::20191218_67919_Denildo_Sample29_1.sqt)( ALTOGRAU:24244.5) :: 46 (20191218_67319_Denildo_Sample46_2.sqt::20191218_67319_Denildo_Sample46_1.sqt)( A…	5	435908	Exosome complex exonuclease RRP44 OS=Homo sapiens OX=9606 GN=DIS3 PE=1 SV=2
119	651	P24593	108 (20191218_67519_Denildo_Sample108_2.sqt::20191218_67519_Denildo_Sample108_1.sqt)( ALTOGRAU:268816.4) :: 112 (20191218_67819_Denildo_Sample112_2.sqt::20191218_67819_Denildo_Sample112_1.sqt)( ALTOGRAU:604406.2) :: 25 (20191218_67719_Denildo_Sample25_1.sqt::20191218_67719_Denildo_Sample25_2.sqt)( ALTOGRAU:375632.5) :: 46 (20191218_67319_Denildo_Sample46_2.sqt::20191218_67319_Denildo_Sample46_1.s…	7	5.74881e+06	Insulin-like growth factor-binding protein 5 OS=Homo sapiens OX=9606 GN=IGFBP5 PE=1 SV=1
120	652	Q96Q05	108 (20191218_67519_Denildo_Sample108_2.sqt::20191218_67519_Denildo_Sample108_1.sqt)( ALTOGRAU:64572.1) :: 112 (20191218_67819_Denildo_Sample112_2.sqt::20191218_67819_Denildo_Sample112_1.sqt)( ALTOGRAU:36826.6) :: 39 (20191218_66719_Denildo_Sample39_1.sqt::20191218_66719_Denildo_Sample39_2.sqt)( ALTOGRAU:285600.7) :: 53 (20191218_66919_Denildo_Sample53_4.sqt::20191218_66919_Denildo_Sample53_3.sqt…	4	582657	Trafficking protein particle complex subunit 9 OS=Homo sapiens OX=9606 GN=TRAPPC9 PE=1 SV=2
121	657	Q08J23	108 (20191218_67519_Denildo_Sample108_2.sqt::20191218_67519_Denildo_Sample108_1.sqt)( ALTOGRAU:109930.3) :: 112 (20191218_67819_Denildo_Sample112_2.sqt::20191218_67819_Denildo_Sample112_1.sqt)( ALTOGRAU:115068.15) :: 26 (20191218_66219_Denildo_Sample26_2.sqt::20191218_66219_Denildo_Sample26_1.sqt)( ALTOGRAU:413838.75) :: 29 (20191218_67919_Denildo_Sample29_2.sqt::20191218_67919_Denildo_Sample29_1…	7	2.63502e+06	RNA cytosine C(5)-methyltransferase NSUN2 OS=Homo sapiens OX=9606 GN=NSUN2 PE=1 SV=2
122	660	P16333	108 (20191218_67519_Denildo_Sample108_2.sqt::20191218_67519_Denildo_Sample108_1.sqt)( ALTOGRAU:50563.5) :: 25 (20191218_67719_Denildo_Sample25_1.sqt::20191218_67719_Denildo_Sample25_2.sqt)( ALTOGRAU:50707.6) :: 46 (20191218_67319_Denildo_Sample46_2.sqt::20191218_67319_Denildo_Sample46_1.sqt)( ALTOGRAU:29209.4) :: 69 (20191218_67119_Denildo_Sample69_1.sqt::20191218_67119_Denildo_Sample69_2.sqt)( A…	4	4.05712e+06	Cytoplasmic protein NCK1 OS=Homo sapiens OX=9606 GN=NCK1 PE=1 SV=1
123	665	P61964	112 (20191218_67819_Denildo_Sample112_2.sqt::20191218_67819_Denildo_Sample112_1.sqt)( ALTOGRAU:36162.3) :: 25 (20191218_67719_Denildo_Sample25_1.sqt::20191218_67719_Denildo_Sample25_2.sqt)( ALTOGRAU:21334.1) :: 46 (20191218_67319_Denildo_Sample46_2.sqt::20191218_67319_Denildo_Sample46_1.sqt)( ALTOGRAU:825402.4) :: 69 (20191218_67119_Denildo_Sample69_1.sqt::20191218_67119_Denildo_Sample69_2.sqt)( …	4	1466560	WD repeat-containing protein 5 OS=Homo sapiens OX=9606 GN=WDR5 PE=1 SV=1
124	695	Q6UX53	108 (20191218_67519_Denildo_Sample108_2.sqt::20191218_67519_Denildo_Sample108_1.sqt)( ALTOGRAU:10222421.8) :: 112 (20191218_67819_Denildo_Sample112_2.sqt::20191218_67819_Denildo_Sample112_1.sqt)( ALTOGRAU:2084759.65) :: 25 (20191218_67719_Denildo_Sample25_1.sqt::20191218_67719_Denildo_Sample25_2.sqt)( ALTOGRAU:2192508.1) :: 26 (20191218_66219_Denildo_Sample26_2.sqt::20191218_66219_Denildo_Sample2…	8	1.20401e+08	Methyltransferase-like protein 7B OS=Homo sapiens OX=9606 GN=METTL7B PE=1 SV=2
125	706	P08311	108 (20191218_67519_Denildo_Sample108_2.sqt::20191218_67519_Denildo_Sample108_1.sqt)( ALTOGRAU:1069110.35) :: 112 (20191218_67819_Denildo_Sample112_2.sqt::20191218_67819_Denildo_Sample112_1.sqt)( ALTOGRAU:3468931.4) :: 25 (20191218_67719_Denildo_Sample25_1.sqt::20191218_67719_Denildo_Sample25_2.sqt)( ALTOGRAU:9953904.3) :: 46 (20191218_67319_Denildo_Sample46_2.sqt::20191218_67319_Denildo_Sample46…	6	1.89212e+07	Cathepsin G OS=Homo sapiens OX=9606 GN=CTSG PE=1 SV=2
126	718	P28676	108 (20191218_67519_Denildo_Sample108_2.sqt::20191218_67519_Denildo_Sample108_1.sqt)( ALTOGRAU:588632) :: 112 (20191218_67819_Denildo_Sample112_2.sqt::20191218_67819_Denildo_Sample112_1.sqt)( ALTOGRAU:679900.1) :: 25 (20191218_67719_Denildo_Sample25_1.sqt::20191218_67719_Denildo_Sample25_2.sqt)( ALTOGRAU:1444885) :: 26 (20191218_66219_Denildo_Sample26_2.sqt::20191218_66219_Denildo_Sample26_1.sqt)…	8	6.60434e+06	Grancalcin OS=Homo sapiens OX=9606 GN=GCA PE=1 SV=2
127	720	Q9UH65	108 (20191218_67519_Denildo_Sample108_2.sqt::20191218_67519_Denildo_Sample108_1.sqt)( ALTOGRAU:1020269.05) :: 112 (20191218_67819_Denildo_Sample112_2.sqt::20191218_67819_Denildo_Sample112_1.sqt)( ALTOGRAU:957147.25) :: 25 (20191218_67719_Denildo_Sample25_1.sqt::20191218_67719_Denildo_Sample25_2.sqt)( ALTOGRAU:1479191.85) :: 29 (20191218_67919_Denildo_Sample29_2.sqt::20191218_67919_Denildo_Sample2…	8	3.25956e+07	Switch-associated protein 70 OS=Homo sapiens OX=9606 GN=SWAP70 PE=1 SV=1
128	722	P42773	108 (20191218_67519_Denildo_Sample108_2.sqt::20191218_67519_Denildo_Sample108_1.sqt)( ALTOGRAU:239181.25) :: 112 (20191218_67819_Denildo_Sample112_2.sqt::20191218_67819_Denildo_Sample112_1.sqt)( ALTOGRAU:191423.5) :: 46 (20191218_67319_Denildo_Sample46_2.sqt::20191218_67319_Denildo_Sample46_1.sqt)( ALTOGRAU:390355.2) :: 59 (20191218_68119_Denildo_Sample59_1.sqt::20191218_68119_Denildo_Sample59_2.…	5	2397575	Cyclin-dependent kinase 4 inhibitor C OS=Homo sapiens OX=9606 GN=CDKN2C PE=1 SV=1
129	724	O95302	108 (20191218_67519_Denildo_Sample108_2.sqt::20191218_67519_Denildo_Sample108_1.sqt)( ALTOGRAU:95977.65) :: 112 (20191218_67819_Denildo_Sample112_2.sqt::20191218_67819_Denildo_Sample112_1.sqt)( ALTOGRAU:1543779.1) :: 25 (20191218_67719_Denildo_Sample25_1.sqt::20191218_67719_Denildo_Sample25_2.sqt)( ALTOGRAU:6002954.7) :: 29 (20191218_67919_Denildo_Sample29_2.sqt::20191218_67919_Denildo_Sample29_1…	7	1.95934e+07	Peptidyl-prolyl cis-trans isomerase FKBP9 OS=Homo sapiens OX=9606 GN=FKBP9 PE=1 SV=2
130	730	Q14160	108 (20191218_67519_Denildo_Sample108_2.sqt::20191218_67519_Denildo_Sample108_1.sqt)( ALTOGRAU:254517.05) :: 112 (20191218_67819_Denildo_Sample112_2.sqt::20191218_67819_Denildo_Sample112_1.sqt)( ALTOGRAU:980229.9) :: 26 (20191218_66219_Denildo_Sample26_2.sqt::20191218_66219_Denildo_Sample26_1.sqt)( ALTOGRAU:514758.25) :: 29 (20191218_67919_Denildo_Sample29_2.sqt::20191218_67919_Denildo_Sample29_1…	6	3.10875e+06	Protein scribble homolog OS=Homo sapiens OX=9606 GN=SCRIB PE=1 SV=4
131	734	Q8WX93	108 (20191218_67519_Denildo_Sample108_2.sqt::20191218_67519_Denildo_Sample108_1.sqt)( ALTOGRAU:642570.8) :: 112 (20191218_67819_Denildo_Sample112_2.sqt::20191218_67819_Denildo_Sample112_1.sqt)( ALTOGRAU:3877555.05) :: 25 (20191218_67719_Denildo_Sample25_1.sqt::20191218_67719_Denildo_Sample25_2.sqt)( ALTOGRAU:1061878.2) :: 26 (20191218_66219_Denildo_Sample26_2.sqt::20191218_66219_Denildo_Sample26_…	8	1.60858e+07	Palladin OS=Homo sapiens OX=9606 GN=PALLD PE=1 SV=3
132	735	P50542	108 (20191218_67519_Denildo_Sample108_2.sqt::20191218_67519_Denildo_Sample108_1.sqt)( ALTOGRAU:107860.95) :: 112 (20191218_67819_Denildo_Sample112_2.sqt::20191218_67819_Denildo_Sample112_1.sqt)( ALTOGRAU:499710.4) :: 26 (20191218_66219_Denildo_Sample26_2.sqt::20191218_66219_Denildo_Sample26_1.sqt)( ALTOGRAU:888696.65) :: 46 (20191218_67319_Denildo_Sample46_2.sqt::20191218_67319_Denildo_Sample46_1…	5	1.94739e+06	Peroxisomal targeting signal 1 receptor OS=Homo sapiens OX=9606 GN=PEX5 PE=1 SV=3
133	736	Q7L014	112 (20191218_67819_Denildo_Sample112_2.sqt::20191218_67819_Denildo_Sample112_1.sqt)( ALTOGRAU:113220.4) :: 26 (20191218_66219_Denildo_Sample26_2.sqt::20191218_66219_Denildo_Sample26_1.sqt)( ALTOGRAU:270726.3) :: 29 (20191218_67919_Denildo_Sample29_2.sqt::20191218_67919_Denildo_Sample29_1.sqt)( ALTOGRAU:45470.4) :: 46 (20191218_67319_Denildo_Sample46_2.sqt::20191218_67319_Denildo_Sample46_1.sqt)(…	5	1.08448e+06	Probable ATP-dependent RNA helicase DDX46 OS=Homo sapiens OX=9606 GN=DDX46 PE=1 SV=2
134	737	Q8N6M0	108 (20191218_67519_Denildo_Sample108_2.sqt::20191218_67519_Denildo_Sample108_1.sqt)( ALTOGRAU:66427.2) :: 46 (20191218_67319_Denildo_Sample46_2.sqt::20191218_67319_Denildo_Sample46_1.sqt)( ALTOGRAU:145237.2) :: 53 (20191218_66919_Denildo_Sample53_4.sqt::20191218_66919_Denildo_Sample53_3.sqt)( ALTOGRAU:10857.2) :: 59 (20191218_68119_Denildo_Sample59_1.sqt::20191218_68119_Denildo_Sample59_2.sqt)( …	4	247545	Deubiquitinase OTUD6B OS=Homo sapiens OX=9606 GN=OTUD6B PE=1 SV=1
135	747	O15258	108 (20191218_67519_Denildo_Sample108_2.sqt::20191218_67519_Denildo_Sample108_1.sqt)( ALTOGRAU:702544) :: 112 (20191218_67819_Denildo_Sample112_2.sqt::20191218_67819_Denildo_Sample112_1.sqt)( ALTOGRAU:391331.1) :: 26 (20191218_66219_Denildo_Sample26_2.sqt::20191218_66219_Denildo_Sample26_1.sqt)( ALTOGRAU:901157.5) :: 29 (20191218_67919_Denildo_Sample29_2.sqt::20191218_67919_Denildo_Sample29_1.sqt…	5	2.43877e+06	Protein RER1 OS=Homo sapiens OX=9606 GN=RER1 PE=1 SV=1
136	748	Q96I15	108 (20191218_67519_Denildo_Sample108_2.sqt::20191218_67519_Denildo_Sample108_1.sqt)( ALTOGRAU:626215.2) :: 112 (20191218_67819_Denildo_Sample112_2.sqt::20191218_67819_Denildo_Sample112_1.sqt)( ALTOGRAU:71356.35) :: 26 (20191218_66219_Denildo_Sample26_2.sqt::20191218_66219_Denildo_Sample26_1.sqt)( ALTOGRAU:157897.95) :: 29 (20191218_67919_Denildo_Sample29_2.sqt::20191218_67919_Denildo_Sample29_1.…	6	1.70235e+06	Selenocysteine lyase OS=Homo sapiens OX=9606 GN=SCLY PE=1 SV=4
137	752	Q96LJ7	108 (20191218_67519_Denildo_Sample108_2.sqt::20191218_67519_Denildo_Sample108_1.sqt)( ALTOGRAU:420960.3) :: 112 (20191218_67819_Denildo_Sample112_2.sqt::20191218_67819_Denildo_Sample112_1.sqt)( ALTOGRAU:401973.4) :: 25 (20191218_67719_Denildo_Sample25_1.sqt::20191218_67719_Denildo_Sample25_2.sqt)( ALTOGRAU:22104.2) :: 26 (20191218_66219_Denildo_Sample26_2.sqt::20191218_66219_Denildo_Sample26_1.sq…	7	2.8294e+06	Dehydrogenase/reductase SDR family member 1 OS=Homo sapiens OX=9606 GN=DHRS1 PE=1 SV=1
138	753	Q9Y6Y8	112 (20191218_67819_Denildo_Sample112_2.sqt::20191218_67819_Denildo_Sample112_1.sqt)( ALTOGRAU:84755.55) :: 46 (20191218_67319_Denildo_Sample46_2.sqt::20191218_67319_Denildo_Sample46_1.sqt)( ALTOGRAU:931425.55) :: 59 (20191218_68119_Denildo_Sample59_1.sqt::20191218_68119_Denildo_Sample59_2.sqt)( ALTOGRAU:104834.1) :: 69 (20191218_67119_Denildo_Sample69_1.sqt::20191218_67119_Denildo_Sample69_2.sqt…	4	1.31724e+06	SEC23-interacting protein OS=Homo sapiens OX=9606 GN=SEC23IP PE=1 SV=1
139	754	Q96CW5	108 (20191218_67519_Denildo_Sample108_2.sqt::20191218_67519_Denildo_Sample108_1.sqt)( ALTOGRAU:37882.6) :: 25 (20191218_67719_Denildo_Sample25_1.sqt::20191218_67719_Denildo_Sample25_2.sqt)( ALTOGRAU:140795.4) :: 26 (20191218_66219_Denildo_Sample26_2.sqt::20191218_66219_Denildo_Sample26_1.sqt)( ALTOGRAU:43525.5) :: 29 (20191218_67919_Denildo_Sample29_2.sqt::20191218_67919_Denildo_Sample29_1.sqt)( …	6	710576	Gamma-tubulin complex component 3 OS=Homo sapiens OX=9606 GN=TUBGCP3 PE=1 SV=2
140	767	P43121	108 (20191218_67519_Denildo_Sample108_2.sqt::20191218_67519_Denildo_Sample108_1.sqt)( ALTOGRAU:217360.65) :: 112 (20191218_67819_Denildo_Sample112_2.sqt::20191218_67819_Denildo_Sample112_1.sqt)( ALTOGRAU:465069.6) :: 25 (20191218_67719_Denildo_Sample25_1.sqt::20191218_67719_Denildo_Sample25_2.sqt)( ALTOGRAU:45248.6) :: 26 (20191218_66219_Denildo_Sample26_2.sqt::20191218_66219_Denildo_Sample26_1.s…	7	1433586	Cell surface glycoprotein MUC18 OS=Homo sapiens OX=9606 GN=MCAM PE=1 SV=2
141	769	A2RRP1	112 (20191218_67819_Denildo_Sample112_2.sqt::20191218_67819_Denildo_Sample112_1.sqt)( ALTOGRAU:106137.6) :: 26 (20191218_66219_Denildo_Sample26_2.sqt::20191218_66219_Denildo_Sample26_1.sqt)( ALTOGRAU:297599.3) :: 46 (20191218_67319_Denildo_Sample46_2.sqt::20191218_67319_Denildo_Sample46_1.sqt)( ALTOGRAU:755326.7) :: 69 (20191218_67119_Denildo_Sample69_1.sqt::20191218_67119_Denildo_Sample69_2.sqt)…	4	2.3718e+06	Neuroblastoma-amplified sequence OS=Homo sapiens OX=9606 GN=NBAS PE=1 SV=2
142	772	P08123	108 (20191218_67519_Denildo_Sample108_2.sqt::20191218_67519_Denildo_Sample108_1.sqt)( ALTOGRAU:287301.1) :: 112 (20191218_67819_Denildo_Sample112_2.sqt::20191218_67819_Denildo_Sample112_1.sqt)( ALTOGRAU:546016.3) :: 25 (20191218_67719_Denildo_Sample25_1.sqt::20191218_67719_Denildo_Sample25_2.sqt)( ALTOGRAU:1010773.05) :: 59 (20191218_68119_Denildo_Sample59_1.sqt::20191218_68119_Denildo_Sample59_2…	4	2.14057e+06	Collagen alpha-2(I) chain OS=Homo sapiens OX=9606 GN=COL1A2 PE=1 SV=7
143	775	Q8WUY1	108 (20191218_67519_Denildo_Sample108_2.sqt::20191218_67519_Denildo_Sample108_1.sqt)( ALTOGRAU:64567.8) :: 26 (20191218_66219_Denildo_Sample26_2.sqt::20191218_66219_Denildo_Sample26_1.sqt)( ALTOGRAU:1528187.3) :: 29 (20191218_67919_Denildo_Sample29_2.sqt::20191218_67919_Denildo_Sample29_1.sqt)( ALTOGRAU:2387) :: 39 (20191218_66719_Denildo_Sample39_1.sqt::20191218_66719_Denildo_Sample39_2.sqt)( AL…	7	2.19208e+06	Protein THEM6 OS=Homo sapiens OX=9606 GN=THEM6 PE=1 SV=2
144	776	Q9Y295	108 (20191218_67519_Denildo_Sample108_2.sqt::20191218_67519_Denildo_Sample108_1.sqt)( ALTOGRAU:31245.4) :: 112 (20191218_67819_Denildo_Sample112_2.sqt::20191218_67819_Denildo_Sample112_1.sqt)( ALTOGRAU:863075.4) :: 25 (20191218_67719_Denildo_Sample25_1.sqt::20191218_67719_Denildo_Sample25_2.sqt)( ALTOGRAU:19637.3) :: 26 (20191218_66219_Denildo_Sample26_2.sqt::20191218_66219_Denildo_Sample26_1.sqt…	9	2.18768e+06	Developmentally-regulated GTP-binding protein 1 OS=Homo sapiens OX=9606 GN=DRG1 PE=1 SV=1
145	777	Q9BZG1	112 (20191218_67819_Denildo_Sample112_2.sqt::20191218_67819_Denildo_Sample112_1.sqt)( ALTOGRAU:192998.8) :: 29 (20191218_67919_Denildo_Sample29_2.sqt::20191218_67919_Denildo_Sample29_1.sqt)( ALTOGRAU:53855.15) :: 46 (20191218_67319_Denildo_Sample46_2.sqt::20191218_67319_Denildo_Sample46_1.sqt)( ALTOGRAU:215232.5) :: 69 (20191218_67119_Denildo_Sample69_1.sqt::20191218_67119_Denildo_Sample69_2.sqt)…	4	3.05907e+06	Ras-related protein Rab-34 OS=Homo sapiens OX=9606 GN=RAB34 PE=1 SV=1
146	838	Q96EE3	108 (20191218_67519_Denildo_Sample108_2.sqt::20191218_67519_Denildo_Sample108_1.sqt)( ALTOGRAU:899652.8) :: 112 (20191218_67819_Denildo_Sample112_2.sqt::20191218_67819_Denildo_Sample112_1.sqt)( ALTOGRAU:301680.1) :: 25 (20191218_67719_Denildo_Sample25_1.sqt::20191218_67719_Denildo_Sample25_2.sqt)( ALTOGRAU:51203.2) :: 29 (20191218_67919_Denildo_Sample29_2.sqt::20191218_67919_Denildo_Sample29_1.sq…	7	3.12732e+06	Nucleoporin SEH1 OS=Homo sapiens OX=9606 GN=SEH1L PE=1 SV=3
147	839	Q7Z5L9	108 (20191218_67519_Denildo_Sample108_2.sqt::20191218_67519_Denildo_Sample108_1.sqt)( ALTOGRAU:128518.95) :: 26 (20191218_66219_Denildo_Sample26_2.sqt::20191218_66219_Denildo_Sample26_1.sqt)( ALTOGRAU:43519.85) :: 46 (20191218_67319_Denildo_Sample46_2.sqt::20191218_67319_Denildo_Sample46_1.sqt)( ALTOGRAU:170272.05) :: 59 (20191218_68119_Denildo_Sample59_1.sqt::20191218_68119_Denildo_Sample59_2.sq…	5	486451	Interferon regulatory factor 2-binding protein 2 OS=Homo sapiens OX=9606 GN=IRF2BP2 PE=1 SV=2
148	841	P51572	108 (20191218_67519_Denildo_Sample108_2.sqt::20191218_67519_Denildo_Sample108_1.sqt)( ALTOGRAU:1598904.05) :: 112 (20191218_67819_Denildo_Sample112_2.sqt::20191218_67819_Denildo_Sample112_1.sqt)( ALTOGRAU:5624757.4) :: 26 (20191218_66219_Denildo_Sample26_2.sqt::20191218_66219_Denildo_Sample26_1.sqt)( ALTOGRAU:4548840.7) :: 46 (20191218_67319_Denildo_Sample46_2.sqt::20191218_67319_Denildo_Sample46…	6	1.37067e+07	B-cell receptor-associated protein 31 OS=Homo sapiens OX=9606 GN=BCAP31 PE=1 SV=3
149	842	Q6UN15	108 (20191218_67519_Denildo_Sample108_2.sqt::20191218_67519_Denildo_Sample108_1.sqt)( ALTOGRAU:234847.85) :: 112 (20191218_67819_Denildo_Sample112_2.sqt::20191218_67819_Denildo_Sample112_1.sqt)( ALTOGRAU:103949.85) :: 26 (20191218_66219_Denildo_Sample26_2.sqt::20191218_66219_Denildo_Sample26_1.sqt)( ALTOGRAU:112908.1) :: 29 (20191218_67919_Denildo_Sample29_2.sqt::20191218_67919_Denildo_Sample29_1…	7	1.80042e+06	Pre-mRNA 3'-end-processing factor FIP1 OS=Homo sapiens OX=9606 GN=FIP1L1 PE=1 SV=1
150	853	Q53H12	112 (20191218_67819_Denildo_Sample112_2.sqt::20191218_67819_Denildo_Sample112_1.sqt)( ALTOGRAU:23659.8) :: 26 (20191218_66219_Denildo_Sample26_2.sqt::20191218_66219_Denildo_Sample26_1.sqt)( ALTOGRAU:2863030.3) :: 46 (20191218_67319_Denildo_Sample46_2.sqt::20191218_67319_Denildo_Sample46_1.sqt)( ALTOGRAU:50027.8) :: 69 (20191218_67119_Denildo_Sample69_1.sqt::20191218_67119_Denildo_Sample69_2.sqt)(…	4	3.93465e+06	Acylglycerol kinase, mitochondrial OS=Homo sapiens OX=9606 GN=AGK PE=1 SV=2
151	856	Q2PZI1	108 (20191218_67519_Denildo_Sample108_2.sqt::20191218_67519_Denildo_Sample108_1.sqt)( ALTOGRAU:555116.75) :: 112 (20191218_67819_Denildo_Sample112_2.sqt::20191218_67819_Denildo_Sample112_1.sqt)( ALTOGRAU:170298.4) :: 25 (20191218_67719_Denildo_Sample25_1.sqt::20191218_67719_Denildo_Sample25_2.sqt)( ALTOGRAU:17432.4) :: 26 (20191218_66219_Denildo_Sample26_2.sqt::20191218_66219_Denildo_Sample26_1.s…	7	6.58637e+06	Probable C-mannosyltransferase DPY19L1 OS=Homo sapiens OX=9606 GN=DPY19L1 PE=2 SV=1
152	857	P17213	108 (20191218_67519_Denildo_Sample108_2.sqt::20191218_67519_Denildo_Sample108_1.sqt)( ALTOGRAU:103098.8) :: 112 (20191218_67819_Denildo_Sample112_2.sqt::20191218_67819_Denildo_Sample112_1.sqt)( ALTOGRAU:368940.3) :: 25 (20191218_67719_Denildo_Sample25_1.sqt::20191218_67719_Denildo_Sample25_2.sqt)( ALTOGRAU:1927572) :: 69 (20191218_67119_Denildo_Sample69_1.sqt::20191218_67119_Denildo_Sample69_2.sq…	4	2.58534e+06	Bactericidal permeability-increasing protein OS=Homo sapiens OX=9606 GN=BPI PE=1 SV=4
153	858	Q9Y2S7	108 (20191218_67519_Denildo_Sample108_2.sqt::20191218_67519_Denildo_Sample108_1.sqt)( ALTOGRAU:231796.4) :: 112 (20191218_67819_Denildo_Sample112_2.sqt::20191218_67819_Denildo_Sample112_1.sqt)( ALTOGRAU:100299.6) :: 26 (20191218_66219_Denildo_Sample26_2.sqt::20191218_66219_Denildo_Sample26_1.sqt)( ALTOGRAU:227645.7) :: 46 (20191218_67319_Denildo_Sample46_2.sqt::20191218_67319_Denildo_Sample46_1.s…	5	1.39812e+06	Polymerase delta-interacting protein 2 OS=Homo sapiens OX=9606 GN=POLDIP2 PE=1 SV=1
154	868	Q9BQA9	108 (20191218_67519_Denildo_Sample108_2.sqt::20191218_67519_Denildo_Sample108_1.sqt)( ALTOGRAU:182087.85) :: 26 (20191218_66219_Denildo_Sample26_2.sqt::20191218_66219_Denildo_Sample26_1.sqt)( ALTOGRAU:261394.7) :: 46 (20191218_67319_Denildo_Sample46_2.sqt::20191218_67319_Denildo_Sample46_1.sqt)( ALTOGRAU:256476) :: 69 (20191218_67119_Denildo_Sample69_1.sqt::20191218_67119_Denildo_Sample69_2.sqt)(…	4	1.17613e+06	Cytochrome b-245 chaperone 1 OS=Homo sapiens OX=9606 GN=CYBC1 PE=1 SV=1
155	870	Q13445	112 (20191218_67819_Denildo_Sample112_2.sqt::20191218_67819_Denildo_Sample112_1.sqt)( ALTOGRAU:167813.3) :: 25 (20191218_67719_Denildo_Sample25_1.sqt::20191218_67719_Denildo_Sample25_2.sqt)( ALTOGRAU:146107.8) :: 26 (20191218_66219_Denildo_Sample26_2.sqt::20191218_66219_Denildo_Sample26_1.sqt)( ALTOGRAU:296980.3) :: 46 (20191218_67319_Denildo_Sample46_2.sqt::20191218_67319_Denildo_Sample46_1.sqt)…	7	2100892	Transmembrane emp24 domain-containing protein 1 OS=Homo sapiens OX=9606 GN=TMED1 PE=1 SV=1
156	882	Q9NZ52	108 (20191218_67519_Denildo_Sample108_2.sqt::20191218_67519_Denildo_Sample108_1.sqt)( ALTOGRAU:195991.7) :: 39 (20191218_66719_Denildo_Sample39_1.sqt::20191218_66719_Denildo_Sample39_2.sqt)( ALTOGRAU:385660.75) :: 53 (20191218_66919_Denildo_Sample53_4.sqt::20191218_66919_Denildo_Sample53_3.sqt)( ALTOGRAU:9916.5) :: 69 (20191218_67119_Denildo_Sample69_1.sqt::20191218_67119_Denildo_Sample69_2.sqt)(…	4	2.32632e+06	ADP-ribosylation factor-binding protein GGA3 OS=Homo sapiens OX=9606 GN=GGA3 PE=1 SV=1
157	887	O00161	108 (20191218_67519_Denildo_Sample108_2.sqt::20191218_67519_Denildo_Sample108_1.sqt)( ALTOGRAU:114226.1) :: 112 (20191218_67819_Denildo_Sample112_2.sqt::20191218_67819_Denildo_Sample112_1.sqt)( ALTOGRAU:89307) :: 25 (20191218_67719_Denildo_Sample25_1.sqt::20191218_67719_Denildo_Sample25_2.sqt)( ALTOGRAU:599757.3) :: 26 (20191218_66219_Denildo_Sample26_2.sqt::20191218_66219_Denildo_Sample26_1.sqt)…	7	1.42135e+06	Synaptosomal-associated protein 23 OS=Homo sapiens OX=9606 GN=SNAP23 PE=1 SV=1
158	888	Q92609	108 (20191218_67519_Denildo_Sample108_2.sqt::20191218_67519_Denildo_Sample108_1.sqt)( ALTOGRAU:49105.9) :: 112 (20191218_67819_Denildo_Sample112_2.sqt::20191218_67819_Denildo_Sample112_1.sqt)( ALTOGRAU:88087.95) :: 26 (20191218_66219_Denildo_Sample26_2.sqt::20191218_66219_Denildo_Sample26_1.sqt)( ALTOGRAU:175174.7) :: 39 (20191218_66719_Denildo_Sample39_1.sqt::20191218_66719_Denildo_Sample39_2.sq…	6	894510	TBC1 domain family member 5 OS=Homo sapiens OX=9606 GN=TBC1D5 PE=1 SV=1
159	891	P51809	108 (20191218_67519_Denildo_Sample108_2.sqt::20191218_67519_Denildo_Sample108_1.sqt)( ALTOGRAU:58176) :: 112 (20191218_67819_Denildo_Sample112_2.sqt::20191218_67819_Denildo_Sample112_1.sqt)( ALTOGRAU:34598.5) :: 25 (20191218_67719_Denildo_Sample25_1.sqt::20191218_67719_Denildo_Sample25_2.sqt)( ALTOGRAU:52483.05) :: 69 (20191218_67119_Denildo_Sample69_1.sqt::20191218_67119_Denildo_Sample69_2.sqt)(…	4	369419	Vesicle-associated membrane protein 7 OS=Homo sapiens OX=9606 GN=VAMP7 PE=1 SV=3
160	892	Q86TG7	108 (20191218_67519_Denildo_Sample108_2.sqt::20191218_67519_Denildo_Sample108_1.sqt)( ALTOGRAU:86535.1) :: 25 (20191218_67719_Denildo_Sample25_1.sqt::20191218_67719_Denildo_Sample25_2.sqt)( ALTOGRAU:52735.9) :: 26 (20191218_66219_Denildo_Sample26_2.sqt::20191218_66219_Denildo_Sample26_1.sqt)( ALTOGRAU:104095.35) :: 46 (20191218_67319_Denildo_Sample46_2.sqt::20191218_67319_Denildo_Sample46_1.sqt)(…	5	2.06155e+06	Retrotransposon-derived protein PEG10 OS=Homo sapiens OX=9606 GN=PEG10 PE=1 SV=2
161	896	Q12802	108 (20191218_67519_Denildo_Sample108_2.sqt::20191218_67519_Denildo_Sample108_1.sqt)( ALTOGRAU:7388803.35) :: 112 (20191218_67819_Denildo_Sample112_2.sqt::20191218_67819_Denildo_Sample112_1.sqt)( ALTOGRAU:3357078.25) :: 25 (20191218_67719_Denildo_Sample25_1.sqt::20191218_67719_Denildo_Sample25_2.sqt)( ALTOGRAU:7851503.25) :: 59 (20191218_68119_Denildo_Sample59_1.sqt::20191218_68119_Denildo_Sample…	5	2.47132e+07	A-kinase anchor protein 13 OS=Homo sapiens OX=9606 GN=AKAP13 PE=1 SV=2
162	956	P23219	112 (20191218_67819_Denildo_Sample112_2.sqt::20191218_67819_Denildo_Sample112_1.sqt)( ALTOGRAU:165908.45) :: 25 (20191218_67719_Denildo_Sample25_1.sqt::20191218_67719_Denildo_Sample25_2.sqt)( ALTOGRAU:2684746.65) :: 29 (20191218_67919_Denildo_Sample29_2.sqt::20191218_67919_Denildo_Sample29_1.sqt)( ALTOGRAU:21916.3) :: 69 (20191218_67119_Denildo_Sample69_1.sqt::20191218_67119_Denildo_Sample69_2.sq…	4	6.97886e+06	Prostaglandin G/H synthase 1 OS=Homo sapiens OX=9606 GN=PTGS1 PE=1 SV=2
163	966	Q9BRG1	108 (20191218_67519_Denildo_Sample108_2.sqt::20191218_67519_Denildo_Sample108_1.sqt)( ALTOGRAU:67351.85) :: 112 (20191218_67819_Denildo_Sample112_2.sqt::20191218_67819_Denildo_Sample112_1.sqt)( ALTOGRAU:17367.6) :: 26 (20191218_66219_Denildo_Sample26_2.sqt::20191218_66219_Denildo_Sample26_1.sqt)( ALTOGRAU:1089383) :: 29 (20191218_67919_Denildo_Sample29_2.sqt::20191218_67919_Denildo_Sample29_1.sqt…	8	1.41633e+06	Vacuolar protein-sorting-associated protein 25 OS=Homo sapiens OX=9606 GN=VPS25 PE=1 SV=1
164	970	Q63ZY3	108 (20191218_67519_Denildo_Sample108_2.sqt::20191218_67519_Denildo_Sample108_1.sqt)( ALTOGRAU:63883.8) :: 112 (20191218_67819_Denildo_Sample112_2.sqt::20191218_67819_Denildo_Sample112_1.sqt)( ALTOGRAU:182139.25) :: 25 (20191218_67719_Denildo_Sample25_1.sqt::20191218_67719_Denildo_Sample25_2.sqt)( ALTOGRAU:144892.7) :: 29 (20191218_67919_Denildo_Sample29_2.sqt::20191218_67919_Denildo_Sample29_1.s…	7	832947	KN motif and ankyrin repeat domain-containing protein 2 OS=Homo sapiens OX=9606 GN=KANK2 PE=1 SV=1
165	977	Q9Y5M8	108 (20191218_67519_Denildo_Sample108_2.sqt::20191218_67519_Denildo_Sample108_1.sqt)( ALTOGRAU:117938.55) :: 112 (20191218_67819_Denildo_Sample112_2.sqt::20191218_67819_Denildo_Sample112_1.sqt)( ALTOGRAU:154157.2) :: 25 (20191218_67719_Denildo_Sample25_1.sqt::20191218_67719_Denildo_Sample25_2.sqt)( ALTOGRAU:111722.85) :: 26 (20191218_66219_Denildo_Sample26_2.sqt::20191218_66219_Denildo_Sample26_1…	6	1.92782e+06	Signal recognition particle receptor subunit beta OS=Homo sapiens OX=9606 GN=SRPRB PE=1 SV=3
166	978	P36269	108 (20191218_67519_Denildo_Sample108_2.sqt::20191218_67519_Denildo_Sample108_1.sqt)( ALTOGRAU:127117.4) :: 112 (20191218_67819_Denildo_Sample112_2.sqt::20191218_67819_Denildo_Sample112_1.sqt)( ALTOGRAU:77237.35) :: 25 (20191218_67719_Denildo_Sample25_1.sqt::20191218_67719_Denildo_Sample25_2.sqt)( ALTOGRAU:192822.95) :: 29 (20191218_67919_Denildo_Sample29_2.sqt::20191218_67919_Denildo_Sample29_1.…	6	1.29785e+06	Glutathione hydrolase 5 proenzyme OS=Homo sapiens OX=9606 GN=GGT5 PE=1 SV=2
167	979	Q7LG56	108 (20191218_67519_Denildo_Sample108_2.sqt::20191218_67519_Denildo_Sample108_1.sqt)( ALTOGRAU:1162362.65) :: 112 (20191218_67819_Denildo_Sample112_2.sqt::20191218_67819_Denildo_Sample112_1.sqt)( ALTOGRAU:80368.9) :: 25 (20191218_67719_Denildo_Sample25_1.sqt::20191218_67719_Denildo_Sample25_2.sqt)( ALTOGRAU:67447.55) :: 26 (20191218_66219_Denildo_Sample26_2.sqt::20191218_66219_Denildo_Sample26_1.…	7	1.92037e+06	Ribonucleoside-diphosphate reductase subunit M2 B OS=Homo sapiens OX=9606 GN=RRM2B PE=1 SV=1
168	984	Q9C0E2	108 (20191218_67519_Denildo_Sample108_2.sqt::20191218_67519_Denildo_Sample108_1.sqt)( ALTOGRAU:60381.6) :: 112 (20191218_67819_Denildo_Sample112_2.sqt::20191218_67819_Denildo_Sample112_1.sqt)( ALTOGRAU:70091.85) :: 26 (20191218_66219_Denildo_Sample26_2.sqt::20191218_66219_Denildo_Sample26_1.sqt)( ALTOGRAU:676559) :: 29 (20191218_67919_Denildo_Sample29_2.sqt::20191218_67919_Denildo_Sample29_1.sqt)…	8	1.3084e+06	Exportin-4 OS=Homo sapiens OX=9606 GN=XPO4 PE=1 SV=2
169	988	Q92623	108 (20191218_67519_Denildo_Sample108_2.sqt::20191218_67519_Denildo_Sample108_1.sqt)( ALTOGRAU:235354.6) :: 112 (20191218_67819_Denildo_Sample112_2.sqt::20191218_67819_Denildo_Sample112_1.sqt)( ALTOGRAU:91755.1) :: 53 (20191218_66919_Denildo_Sample53_4.sqt::20191218_66919_Denildo_Sample53_3.sqt)( ALTOGRAU:24625.1) :: 69 (20191218_67119_Denildo_Sample69_1.sqt::20191218_67119_Denildo_Sample69_2.sqt…	4	621155	Tetratricopeptide repeat protein 9A OS=Homo sapiens OX=9606 GN=TTC9 PE=1 SV=3
170	994	P32320	108 (20191218_67519_Denildo_Sample108_2.sqt::20191218_67519_Denildo_Sample108_1.sqt)( ALTOGRAU:33835.8) :: 112 (20191218_67819_Denildo_Sample112_2.sqt::20191218_67819_Denildo_Sample112_1.sqt)( ALTOGRAU:63471.7) :: 25 (20191218_67719_Denildo_Sample25_1.sqt::20191218_67719_Denildo_Sample25_2.sqt)( ALTOGRAU:264157) :: 59 (20191218_68119_Denildo_Sample59_1.sqt::20191218_68119_Denildo_Sample59_2.sqt)(…	4	366652	Cytidine deaminase OS=Homo sapiens OX=9606 GN=CDA PE=1 SV=2
171	998	P36551	108 (20191218_67519_Denildo_Sample108_2.sqt::20191218_67519_Denildo_Sample108_1.sqt)( ALTOGRAU:282838.9) :: 112 (20191218_67819_Denildo_Sample112_2.sqt::20191218_67819_Denildo_Sample112_1.sqt)( ALTOGRAU:91820.7) :: 25 (20191218_67719_Denildo_Sample25_1.sqt::20191218_67719_Denildo_Sample25_2.sqt)( ALTOGRAU:28394) :: 46 (20191218_67319_Denildo_Sample46_2.sqt::20191218_67319_Denildo_Sample46_1.sqt)(…	6	2.85198e+06	Oxygen-dependent coproporphyrinogen-III oxidase, mitochondrial OS=Homo sapiens OX=9606 GN=CPOX PE=1 SV=3
172	1012	Q969M3	108 (20191218_67519_Denildo_Sample108_2.sqt::20191218_67519_Denildo_Sample108_1.sqt)( ALTOGRAU:167676.3) :: 112 (20191218_67819_Denildo_Sample112_2.sqt::20191218_67819_Denildo_Sample112_1.sqt)( ALTOGRAU:321745.15) :: 25 (20191218_67719_Denildo_Sample25_1.sqt::20191218_67719_Denildo_Sample25_2.sqt)( ALTOGRAU:123342.6) :: 26 (20191218_66219_Denildo_Sample26_2.sqt::20191218_66219_Denildo_Sample26_1.…	7	1.82671e+06	Protein YIPF5 OS=Homo sapiens OX=9606 GN=YIPF5 PE=1 SV=1
173	1049	Q15582	108 (20191218_67519_Denildo_Sample108_2.sqt::20191218_67519_Denildo_Sample108_1.sqt)( ALTOGRAU:1089717.15) :: 112 (20191218_67819_Denildo_Sample112_2.sqt::20191218_67819_Denildo_Sample112_1.sqt)( ALTOGRAU:2283198.4) :: 25 (20191218_67719_Denildo_Sample25_1.sqt::20191218_67719_Denildo_Sample25_2.sqt)( ALTOGRAU:42428606.1) :: 26 (20191218_66219_Denildo_Sample26_2.sqt::20191218_66219_Denildo_Sample2…	9	6.59194e+07	Transforming growth factor-beta-induced protein ig-h3 OS=Homo sapiens OX=9606 GN=TGFBI PE=1 SV=1
174	1059	Q9NPH2	108 (20191218_67519_Denildo_Sample108_2.sqt::20191218_67519_Denildo_Sample108_1.sqt)( ALTOGRAU:48811.7) :: 112 (20191218_67819_Denildo_Sample112_2.sqt::20191218_67819_Denildo_Sample112_1.sqt)( ALTOGRAU:59935.1) :: 25 (20191218_67719_Denildo_Sample25_1.sqt::20191218_67719_Denildo_Sample25_2.sqt)( ALTOGRAU:27042.8) :: 46 (20191218_67319_Denildo_Sample46_2.sqt::20191218_67319_Denildo_Sample46_1.sqt)…	4	346271	Inositol-3-phosphate synthase 1 OS=Homo sapiens OX=9606 GN=ISYNA1 PE=1 SV=1
175	1060	P60903	108 (20191218_67519_Denildo_Sample108_2.sqt::20191218_67519_Denildo_Sample108_1.sqt)( ALTOGRAU:1417782.95) :: 112 (20191218_67819_Denildo_Sample112_2.sqt::20191218_67819_Denildo_Sample112_1.sqt)( ALTOGRAU:1860761.85) :: 25 (20191218_67719_Denildo_Sample25_1.sqt::20191218_67719_Denildo_Sample25_2.sqt)( ALTOGRAU:2250219.25) :: 26 (20191218_66219_Denildo_Sample26_2.sqt::20191218_66219_Denildo_Sample…	8	8367979	Protein S100-A10 OS=Homo sapiens OX=9606 GN=S100A10 PE=1 SV=2
176	1071	P19838	108 (20191218_67519_Denildo_Sample108_2.sqt::20191218_67519_Denildo_Sample108_1.sqt)( ALTOGRAU:59728.4) :: 112 (20191218_67819_Denildo_Sample112_2.sqt::20191218_67819_Denildo_Sample112_1.sqt)( ALTOGRAU:28185.7) :: 25 (20191218_67719_Denildo_Sample25_1.sqt::20191218_67719_Denildo_Sample25_2.sqt)( ALTOGRAU:45149.3) :: 26 (20191218_66219_Denildo_Sample26_2.sqt::20191218_66219_Denildo_Sample26_1.sqt)…	7	752647	Nuclear factor NF-kappa-B p105 subunit OS=Homo sapiens OX=9606 GN=NFKB1 PE=1 SV=2
177	1072	P26447	108 (20191218_67519_Denildo_Sample108_2.sqt::20191218_67519_Denildo_Sample108_1.sqt)( ALTOGRAU:1221035.4) :: 112 (20191218_67819_Denildo_Sample112_2.sqt::20191218_67819_Denildo_Sample112_1.sqt)( ALTOGRAU:1162026.25) :: 25 (20191218_67719_Denildo_Sample25_1.sqt::20191218_67719_Denildo_Sample25_2.sqt)( ALTOGRAU:7111124.25) :: 26 (20191218_66219_Denildo_Sample26_2.sqt::20191218_66219_Denildo_Sample2…	8	7.19757e+07	Protein S100-A4 OS=Homo sapiens OX=9606 GN=S100A4 PE=1 SV=1
178	1076	Q96T51	108 (20191218_67519_Denildo_Sample108_2.sqt::20191218_67519_Denildo_Sample108_1.sqt)( ALTOGRAU:591679.8) :: 112 (20191218_67819_Denildo_Sample112_2.sqt::20191218_67819_Denildo_Sample112_1.sqt)( ALTOGRAU:1009741.75) :: 25 (20191218_67719_Denildo_Sample25_1.sqt::20191218_67719_Denildo_Sample25_2.sqt)( ALTOGRAU:359260.85) :: 26 (20191218_66219_Denildo_Sample26_2.sqt::20191218_66219_Denildo_Sample26_…	8	7.17719e+06	RUN and FYVE domain-containing protein 1 OS=Homo sapiens OX=9606 GN=RUFY1 PE=1 SV=2
179	1081	Q9Y4Z0	108 (20191218_67519_Denildo_Sample108_2.sqt::20191218_67519_Denildo_Sample108_1.sqt)( ALTOGRAU:2133417.85) :: 112 (20191218_67819_Denildo_Sample112_2.sqt::20191218_67819_Denildo_Sample112_1.sqt)( ALTOGRAU:381700.65) :: 25 (20191218_67719_Denildo_Sample25_1.sqt::20191218_67719_Denildo_Sample25_2.sqt)( ALTOGRAU:137869.15) :: 46 (20191218_67319_Denildo_Sample46_2.sqt::20191218_67319_Denildo_Sample46…	5	3.41854e+06	U6 snRNA-associated Sm-like protein LSm4 OS=Homo sapiens OX=9606 GN=LSM4 PE=1 SV=1
180	1082	Q15386	108 (20191218_67519_Denildo_Sample108_2.sqt::20191218_67519_Denildo_Sample108_1.sqt)( ALTOGRAU:128728.55) :: 112 (20191218_67819_Denildo_Sample112_2.sqt::20191218_67819_Denildo_Sample112_1.sqt)( ALTOGRAU:106972.7) :: 25 (20191218_67719_Denildo_Sample25_1.sqt::20191218_67719_Denildo_Sample25_2.sqt)( ALTOGRAU:30918.2) :: 46 (20191218_67319_Denildo_Sample46_2.sqt::20191218_67319_Denildo_Sample46_1.s…	4	369375	Ubiquitin-protein ligase E3C OS=Homo sapiens OX=9606 GN=UBE3C PE=1 SV=3
181	1083	Q7Z478	108 (20191218_67519_Denildo_Sample108_2.sqt::20191218_67519_Denildo_Sample108_1.sqt)( ALTOGRAU:95718.3) :: 112 (20191218_67819_Denildo_Sample112_2.sqt::20191218_67819_Denildo_Sample112_1.sqt)( ALTOGRAU:32149.9) :: 46 (20191218_67319_Denildo_Sample46_2.sqt::20191218_67319_Denildo_Sample46_1.sqt)( ALTOGRAU:130936) :: 69 (20191218_67119_Denildo_Sample69_1.sqt::20191218_67119_Denildo_Sample69_2.sqt)(…	4	498268	ATP-dependent RNA helicase DHX29 OS=Homo sapiens OX=9606 GN=DHX29 PE=1 SV=2
182	1084	O14929	108 (20191218_67519_Denildo_Sample108_2.sqt::20191218_67519_Denildo_Sample108_1.sqt)( ALTOGRAU:117265.2) :: 25 (20191218_67719_Denildo_Sample25_1.sqt::20191218_67719_Denildo_Sample25_2.sqt)( ALTOGRAU:27818.2) :: 26 (20191218_66219_Denildo_Sample26_2.sqt::20191218_66219_Denildo_Sample26_1.sqt)( ALTOGRAU:104120.4) :: 29 (20191218_67919_Denildo_Sample29_2.sqt::20191218_67919_Denildo_Sample29_1.sqt)(…	5	1.0963e+06	Histone acetyltransferase type B catalytic subunit OS=Homo sapiens OX=9606 GN=HAT1 PE=1 SV=1
183	1086	O15269	108 (20191218_67519_Denildo_Sample108_2.sqt::20191218_67519_Denildo_Sample108_1.sqt)( ALTOGRAU:409342.5) :: 112 (20191218_67819_Denildo_Sample112_2.sqt::20191218_67819_Denildo_Sample112_1.sqt)( ALTOGRAU:26987.8) :: 26 (20191218_66219_Denildo_Sample26_2.sqt::20191218_66219_Denildo_Sample26_1.sqt)( ALTOGRAU:304803.7) :: 69 (20191218_67119_Denildo_Sample69_1.sqt::20191218_67119_Denildo_Sample69_2.sq…	4	3.74614e+06	Serine palmitoyltransferase 1 OS=Homo sapiens OX=9606 GN=SPTLC1 PE=1 SV=1
184	1089	Q13107	108 (20191218_67519_Denildo_Sample108_2.sqt::20191218_67519_Denildo_Sample108_1.sqt)( ALTOGRAU:146350.2) :: 112 (20191218_67819_Denildo_Sample112_2.sqt::20191218_67819_Denildo_Sample112_1.sqt)( ALTOGRAU:90957.9) :: 29 (20191218_67919_Denildo_Sample29_2.sqt::20191218_67919_Denildo_Sample29_1.sqt)( ALTOGRAU:35030.2) :: 39 (20191218_66719_Denildo_Sample39_1.sqt::20191218_66719_Denildo_Sample39_2.sqt…	6	987961	Ubiquitin carboxyl-terminal hydrolase 4 OS=Homo sapiens OX=9606 GN=USP4 PE=1 SV=3
185	1090	Q96A33	108 (20191218_67519_Denildo_Sample108_2.sqt::20191218_67519_Denildo_Sample108_1.sqt)( ALTOGRAU:220565.9) :: 112 (20191218_67819_Denildo_Sample112_2.sqt::20191218_67819_Denildo_Sample112_1.sqt)( ALTOGRAU:726325.8) :: 25 (20191218_67719_Denildo_Sample25_1.sqt::20191218_67719_Denildo_Sample25_2.sqt)( ALTOGRAU:59839.8) :: 26 (20191218_66219_Denildo_Sample26_2.sqt::20191218_66219_Denildo_Sample26_1.sq…	7	2.82046e+07	Coiled-coil domain-containing protein 47 OS=Homo sapiens OX=9606 GN=CCDC47 PE=1 SV=1
186	1097	Q5VZK9	108 (20191218_67519_Denildo_Sample108_2.sqt::20191218_67519_Denildo_Sample108_1.sqt)( ALTOGRAU:202079.05) :: 112 (20191218_67819_Denildo_Sample112_2.sqt::20191218_67819_Denildo_Sample112_1.sqt)( ALTOGRAU:175032.5) :: 29 (20191218_67919_Denildo_Sample29_2.sqt::20191218_67919_Denildo_Sample29_1.sqt)( ALTOGRAU:84772.8) :: 39 (20191218_66719_Denildo_Sample39_1.sqt::20191218_66719_Denildo_Sample39_2.s…	6	1.00516e+06	F-actin-uncapping protein LRRC16A OS=Homo sapiens OX=9606 GN=CARMIL1 PE=1 SV=1
187	1098	Q92878	108 (20191218_67519_Denildo_Sample108_2.sqt::20191218_67519_Denildo_Sample108_1.sqt)( ALTOGRAU:158423.9) :: 112 (20191218_67819_Denildo_Sample112_2.sqt::20191218_67819_Denildo_Sample112_1.sqt)( ALTOGRAU:329314.5) :: 25 (20191218_67719_Denildo_Sample25_1.sqt::20191218_67719_Denildo_Sample25_2.sqt)( ALTOGRAU:19179.4) :: 26 (20191218_66219_Denildo_Sample26_2.sqt::20191218_66219_Denildo_Sample26_1.sq…	8	1.44417e+06	DNA repair protein RAD50 OS=Homo sapiens OX=9606 GN=RAD50 PE=1 SV=1
188	1099	Q96JC1	108 (20191218_67519_Denildo_Sample108_2.sqt::20191218_67519_Denildo_Sample108_1.sqt)( ALTOGRAU:81941.3) :: 112 (20191218_67819_Denildo_Sample112_2.sqt::20191218_67819_Denildo_Sample112_1.sqt)( ALTOGRAU:110800.75) :: 25 (20191218_67719_Denildo_Sample25_1.sqt::20191218_67719_Denildo_Sample25_2.sqt)( ALTOGRAU:18278.8) :: 29 (20191218_67919_Denildo_Sample29_2.sqt::20191218_67919_Denildo_Sample29_1.sq…	5	443929	Vam6/Vps39-like protein OS=Homo sapiens OX=9606 GN=VPS39 PE=1 SV=2
189	1100	Q96D46	108 (20191218_67519_Denildo_Sample108_2.sqt::20191218_67519_Denildo_Sample108_1.sqt)( ALTOGRAU:212202.15) :: 112 (20191218_67819_Denildo_Sample112_2.sqt::20191218_67819_Denildo_Sample112_1.sqt)( ALTOGRAU:667741.4) :: 29 (20191218_67919_Denildo_Sample29_2.sqt::20191218_67919_Denildo_Sample29_1.sqt)( ALTOGRAU:5355.7) :: 46 (20191218_67319_Denildo_Sample46_2.sqt::20191218_67319_Denildo_Sample46_1.sq…	5	1.58637e+06	60S ribosomal export protein NMD3 OS=Homo sapiens OX=9606 GN=NMD3 PE=1 SV=1
190	1101	P07360	112 (20191218_67819_Denildo_Sample112_2.sqt::20191218_67819_Denildo_Sample112_1.sqt)( ALTOGRAU:263464.55) :: 25 (20191218_67719_Denildo_Sample25_1.sqt::20191218_67719_Denildo_Sample25_2.sqt)( ALTOGRAU:409445.75) :: 26 (20191218_66219_Denildo_Sample26_2.sqt::20191218_66219_Denildo_Sample26_1.sqt)( ALTOGRAU:600036.05) :: 29 (20191218_67919_Denildo_Sample29_2.sqt::20191218_67919_Denildo_Sample29_1.s…	5	1.31143e+06	Complement component C8 gamma chain OS=Homo sapiens OX=9606 GN=C8G PE=1 SV=3
191	1104	P35542	108 (20191218_67519_Denildo_Sample108_2.sqt::20191218_67519_Denildo_Sample108_1.sqt)( ALTOGRAU:446040.9) :: 112 (20191218_67819_Denildo_Sample112_2.sqt::20191218_67819_Denildo_Sample112_1.sqt)( ALTOGRAU:99611.6) :: 25 (20191218_67719_Denildo_Sample25_1.sqt::20191218_67719_Denildo_Sample25_2.sqt)( ALTOGRAU:142047.45) :: 26 (20191218_66219_Denildo_Sample26_2.sqt::20191218_66219_Denildo_Sample26_1.s…	6	2.21208e+06	Serum amyloid A-4 protein OS=Homo sapiens OX=9606 GN=SAA4 PE=1 SV=2
192	1105	Q16740	108 (20191218_67519_Denildo_Sample108_2.sqt::20191218_67519_Denildo_Sample108_1.sqt)( ALTOGRAU:1129464.55) :: 112 (20191218_67819_Denildo_Sample112_2.sqt::20191218_67819_Denildo_Sample112_1.sqt)( ALTOGRAU:939887) :: 26 (20191218_66219_Denildo_Sample26_2.sqt::20191218_66219_Denildo_Sample26_1.sqt)( ALTOGRAU:536055.1) :: 29 (20191218_67919_Denildo_Sample29_2.sqt::20191218_67919_Denildo_Sample29_1.s…	8	4.05069e+06	ATP-dependent Clp protease proteolytic subunit, mitochondrial OS=Homo sapiens OX=9606 GN=CLPP PE=1 SV=1
193	1106	Q13574	108 (20191218_67519_Denildo_Sample108_2.sqt::20191218_67519_Denildo_Sample108_1.sqt)( ALTOGRAU:64678.8) :: 39 (20191218_66719_Denildo_Sample39_1.sqt::20191218_66719_Denildo_Sample39_2.sqt)( ALTOGRAU:125514.85) :: 46 (20191218_67319_Denildo_Sample46_2.sqt::20191218_67319_Denildo_Sample46_1.sqt)( ALTOGRAU:70378) :: 53 (20191218_66919_Denildo_Sample53_4.sqt::20191218_66919_Denildo_Sample53_3.sqt)( A…	5	1.29028e+06	Diacylglycerol kinase zeta OS=Homo sapiens OX=9606 GN=DGKZ PE=1 SV=3
194	1107	Q96KN2	108 (20191218_67519_Denildo_Sample108_2.sqt::20191218_67519_Denildo_Sample108_1.sqt)( ALTOGRAU:133154.4) :: 26 (20191218_66219_Denildo_Sample26_2.sqt::20191218_66219_Denildo_Sample26_1.sqt)( ALTOGRAU:62896.4) :: 39 (20191218_66719_Denildo_Sample39_1.sqt::20191218_66719_Denildo_Sample39_2.sqt)( ALTOGRAU:3085751.3) :: 53 (20191218_66919_Denildo_Sample53_4.sqt::20191218_66919_Denildo_Sample53_3.sqt)…	6	3.41063e+06	Beta-Ala-His dipeptidase OS=Homo sapiens OX=9606 GN=CNDP1 PE=1 SV=4
195	1108	Q12846	108 (20191218_67519_Denildo_Sample108_2.sqt::20191218_67519_Denildo_Sample108_1.sqt)( ALTOGRAU:151615.7) :: 112 (20191218_67819_Denildo_Sample112_2.sqt::20191218_67819_Denildo_Sample112_1.sqt)( ALTOGRAU:45808.4) :: 59 (20191218_68119_Denildo_Sample59_1.sqt::20191218_68119_Denildo_Sample59_2.sqt)( ALTOGRAU:39227.9) :: 69 (20191218_67119_Denildo_Sample69_1.sqt::20191218_67119_Denildo_Sample69_2.sqt…	4	273788	Syntaxin-4 OS=Homo sapiens OX=9606 GN=STX4 PE=1 SV=2
196	1110	O15305	108 (20191218_67519_Denildo_Sample108_2.sqt::20191218_67519_Denildo_Sample108_1.sqt)( ALTOGRAU:88241) :: 112 (20191218_67819_Denildo_Sample112_2.sqt::20191218_67819_Denildo_Sample112_1.sqt)( ALTOGRAU:498349.1) :: 25 (20191218_67719_Denildo_Sample25_1.sqt::20191218_67719_Denildo_Sample25_2.sqt)( ALTOGRAU:381370.4) :: 26 (20191218_66219_Denildo_Sample26_2.sqt::20191218_66219_Denildo_Sample26_1.sqt)…	5	1.31653e+06	Phosphomannomutase 2 OS=Homo sapiens OX=9606 GN=PMM2 PE=1 SV=1
197	1159	P00748	108 (20191218_67519_Denildo_Sample108_2.sqt::20191218_67519_Denildo_Sample108_1.sqt)( ALTOGRAU:868654.9) :: 112 (20191218_67819_Denildo_Sample112_2.sqt::20191218_67819_Denildo_Sample112_1.sqt)( ALTOGRAU:1046230.75) :: 25 (20191218_67719_Denildo_Sample25_1.sqt::20191218_67719_Denildo_Sample25_2.sqt)( ALTOGRAU:1530779.05) :: 26 (20191218_66219_Denildo_Sample26_2.sqt::20191218_66219_Denildo_Sample26…	10	1.5239e+07	Coagulation factor XII OS=Homo sapiens OX=9606 GN=F12 PE=1 SV=3
198	1171	O00151	108 (20191218_67519_Denildo_Sample108_2.sqt::20191218_67519_Denildo_Sample108_1.sqt)( ALTOGRAU:572547.8) :: 112 (20191218_67819_Denildo_Sample112_2.sqt::20191218_67819_Denildo_Sample112_1.sqt)( ALTOGRAU:2204075.75) :: 25 (20191218_67719_Denildo_Sample25_1.sqt::20191218_67719_Denildo_Sample25_2.sqt)( ALTOGRAU:13253707.6) :: 26 (20191218_66219_Denildo_Sample26_2.sqt::20191218_66219_Denildo_Sample26…	8	1.80408e+07	PDZ and LIM domain protein 1 OS=Homo sapiens OX=9606 GN=PDLIM1 PE=1 SV=4
199	1176	P57087	112 (20191218_67819_Denildo_Sample112_2.sqt::20191218_67819_Denildo_Sample112_1.sqt)( ALTOGRAU:45747.5) :: 26 (20191218_66219_Denildo_Sample26_2.sqt::20191218_66219_Denildo_Sample26_1.sqt)( ALTOGRAU:55633.7) :: 29 (20191218_67919_Denildo_Sample29_2.sqt::20191218_67919_Denildo_Sample29_1.sqt)( ALTOGRAU:7030.1) :: 46 (20191218_67319_Denildo_Sample46_2.sqt::20191218_67319_Denildo_Sample46_1.sqt)( AL…	4	243709	Junctional adhesion molecule B OS=Homo sapiens OX=9606 GN=JAM2 PE=1 SV=1
200	1179	P14780	108 (20191218_67519_Denildo_Sample108_2.sqt::20191218_67519_Denildo_Sample108_1.sqt)( ALTOGRAU:368660.05) :: 112 (20191218_67819_Denildo_Sample112_2.sqt::20191218_67819_Denildo_Sample112_1.sqt)( ALTOGRAU:1782282.05) :: 25 (20191218_67719_Denildo_Sample25_1.sqt::20191218_67719_Denildo_Sample25_2.sqt)( ALTOGRAU:7076148.2) :: 29 (20191218_67919_Denildo_Sample29_2.sqt::20191218_67919_Denildo_Sample29…	7	1.02224e+07	Matrix metalloproteinase-9 OS=Homo sapiens OX=9606 GN=MMP9 PE=1 SV=3
201	1185	Q53H96	108 (20191218_67519_Denildo_Sample108_2.sqt::20191218_67519_Denildo_Sample108_1.sqt)( ALTOGRAU:395901.9) :: 112 (20191218_67819_Denildo_Sample112_2.sqt::20191218_67819_Denildo_Sample112_1.sqt)( ALTOGRAU:100977.9) :: 26 (20191218_66219_Denildo_Sample26_2.sqt::20191218_66219_Denildo_Sample26_1.sqt)( ALTOGRAU:1134324.7) :: 29 (20191218_67919_Denildo_Sample29_2.sqt::20191218_67919_Denildo_Sample29_1.…	6	2.42481e+06	Pyrroline-5-carboxylate reductase 3 OS=Homo sapiens OX=9606 GN=PYCR3 PE=1 SV=3
202	1196	Q99624	108 (20191218_67519_Denildo_Sample108_2.sqt::20191218_67519_Denildo_Sample108_1.sqt)( ALTOGRAU:38014.4) :: 112 (20191218_67819_Denildo_Sample112_2.sqt::20191218_67819_Denildo_Sample112_1.sqt)( ALTOGRAU:85820.65) :: 29 (20191218_67919_Denildo_Sample29_2.sqt::20191218_67919_Denildo_Sample29_1.sqt)( ALTOGRAU:3087.2) :: 46 (20191218_67319_Denildo_Sample46_2.sqt::20191218_67319_Denildo_Sample46_1.sqt)…	4	200333	Sodium-coupled neutral amino acid transporter 3 OS=Homo sapiens OX=9606 GN=SLC38A3 PE=1 SV=1
203	1208	Q9UK45	108 (20191218_67519_Denildo_Sample108_2.sqt::20191218_67519_Denildo_Sample108_1.sqt)( ALTOGRAU:934188.2) :: 25 (20191218_67719_Denildo_Sample25_1.sqt::20191218_67719_Denildo_Sample25_2.sqt)( ALTOGRAU:63193.1) :: 39 (20191218_66719_Denildo_Sample39_1.sqt::20191218_66719_Denildo_Sample39_2.sqt)( ALTOGRAU:465334.3) :: 46 (20191218_67319_Denildo_Sample46_2.sqt::20191218_67319_Denildo_Sample46_1.sqt)(…	4	1.67326e+06	U6 snRNA-associated Sm-like protein LSm7 OS=Homo sapiens OX=9606 GN=LSM7 PE=1 SV=1
204	1210	O94915	108 (20191218_67519_Denildo_Sample108_2.sqt::20191218_67519_Denildo_Sample108_1.sqt)( ALTOGRAU:66572.3) :: 112 (20191218_67819_Denildo_Sample112_2.sqt::20191218_67819_Denildo_Sample112_1.sqt)( ALTOGRAU:42548.05) :: 25 (20191218_67719_Denildo_Sample25_1.sqt::20191218_67719_Denildo_Sample25_2.sqt)( ALTOGRAU:9781.3) :: 26 (20191218_66219_Denildo_Sample26_2.sqt::20191218_66219_Denildo_Sample26_1.sqt)…	6	435074	Protein furry homolog-like OS=Homo sapiens OX=9606 GN=FRYL PE=1 SV=2
205	1212	Q12923	108 (20191218_67519_Denildo_Sample108_2.sqt::20191218_67519_Denildo_Sample108_1.sqt)( ALTOGRAU:107687.9) :: 112 (20191218_67819_Denildo_Sample112_2.sqt::20191218_67819_Denildo_Sample112_1.sqt)( ALTOGRAU:212653.25) :: 46 (20191218_67319_Denildo_Sample46_2.sqt::20191218_67319_Denildo_Sample46_1.sqt)( ALTOGRAU:310784.65) :: 69 (20191218_67119_Denildo_Sample69_1.sqt::20191218_67119_Denildo_Sample69_2…	4	1.21321e+06	Tyrosine-protein phosphatase non-receptor type 13 OS=Homo sapiens OX=9606 GN=PTPN13 PE=1 SV=2
206	1264	Q13451	108 (20191218_67519_Denildo_Sample108_2.sqt::20191218_67519_Denildo_Sample108_1.sqt)( ALTOGRAU:654352.2) :: 112 (20191218_67819_Denildo_Sample112_2.sqt::20191218_67819_Denildo_Sample112_1.sqt)( ALTOGRAU:880243.65) :: 25 (20191218_67719_Denildo_Sample25_1.sqt::20191218_67719_Denildo_Sample25_2.sqt)( ALTOGRAU:1330920.8) :: 29 (20191218_67919_Denildo_Sample29_2.sqt::20191218_67919_Denildo_Sample29_1…	7	1.12254e+07	Peptidyl-prolyl cis-trans isomerase FKBP5 OS=Homo sapiens OX=9606 GN=FKBP5 PE=1 SV=2
207	1270	P05161	108 (20191218_67519_Denildo_Sample108_2.sqt::20191218_67519_Denildo_Sample108_1.sqt)( ALTOGRAU:173955.4) :: 112 (20191218_67819_Denildo_Sample112_2.sqt::20191218_67819_Denildo_Sample112_1.sqt)( ALTOGRAU:201129.7) :: 25 (20191218_67719_Denildo_Sample25_1.sqt::20191218_67719_Denildo_Sample25_2.sqt)( ALTOGRAU:181542.1) :: 26 (20191218_66219_Denildo_Sample26_2.sqt::20191218_66219_Denildo_Sample26_1.s…	9	1.72644e+07	Ubiquitin-like protein ISG15 OS=Homo sapiens OX=9606 GN=ISG15 PE=1 SV=5
208	1275	Q8NI22	108 (20191218_67519_Denildo_Sample108_2.sqt::20191218_67519_Denildo_Sample108_1.sqt)( ALTOGRAU:577902.6) :: 112 (20191218_67819_Denildo_Sample112_2.sqt::20191218_67819_Denildo_Sample112_1.sqt)( ALTOGRAU:290564.65) :: 25 (20191218_67719_Denildo_Sample25_1.sqt::20191218_67719_Denildo_Sample25_2.sqt)( ALTOGRAU:168814.6) :: 26 (20191218_66219_Denildo_Sample26_2.sqt::20191218_66219_Denildo_Sample26_1.…	8	3.40254e+06	Multiple coagulation factor deficiency protein 2 OS=Homo sapiens OX=9606 GN=MCFD2 PE=1 SV=1
209	1278	Q9H488	108 (20191218_67519_Denildo_Sample108_2.sqt::20191218_67519_Denildo_Sample108_1.sqt)( ALTOGRAU:669027.7) :: 112 (20191218_67819_Denildo_Sample112_2.sqt::20191218_67819_Denildo_Sample112_1.sqt)( ALTOGRAU:1540304.5) :: 25 (20191218_67719_Denildo_Sample25_1.sqt::20191218_67719_Denildo_Sample25_2.sqt)( ALTOGRAU:637336.9) :: 26 (20191218_66219_Denildo_Sample26_2.sqt::20191218_66219_Denildo_Sample26_1.…	8	1.58338e+07	GDP-fucose protein O-fucosyltransferase 1 OS=Homo sapiens OX=9606 GN=POFUT1 PE=1 SV=1
210	1298	Q9BRR6	108 (20191218_67519_Denildo_Sample108_2.sqt::20191218_67519_Denildo_Sample108_1.sqt)( ALTOGRAU:193212.95) :: 112 (20191218_67819_Denildo_Sample112_2.sqt::20191218_67819_Denildo_Sample112_1.sqt)( ALTOGRAU:113691.85) :: 25 (20191218_67719_Denildo_Sample25_1.sqt::20191218_67719_Denildo_Sample25_2.sqt)( ALTOGRAU:97660.1) :: 26 (20191218_66219_Denildo_Sample26_2.sqt::20191218_66219_Denildo_Sample26_1.…	6	2.013e+06	ADP-dependent glucokinase OS=Homo sapiens OX=9606 GN=ADPGK PE=1 SV=1
211	1306	P57772	108 (20191218_67519_Denildo_Sample108_2.sqt::20191218_67519_Denildo_Sample108_1.sqt)( ALTOGRAU:195037.1) :: 112 (20191218_67819_Denildo_Sample112_2.sqt::20191218_67819_Denildo_Sample112_1.sqt)( ALTOGRAU:306624.65) :: 46 (20191218_67319_Denildo_Sample46_2.sqt::20191218_67319_Denildo_Sample46_1.sqt)( ALTOGRAU:262870.1) :: 69 (20191218_67119_Denildo_Sample69_1.sqt::20191218_67119_Denildo_Sample69_2.…	4	1.22192e+06	Selenocysteine-specific elongation factor OS=Homo sapiens OX=9606 GN=EEFSEC PE=1 SV=4
212	1309	Q9P258	108 (20191218_67519_Denildo_Sample108_2.sqt::20191218_67519_Denildo_Sample108_1.sqt)( ALTOGRAU:47770.4) :: 112 (20191218_67819_Denildo_Sample112_2.sqt::20191218_67819_Denildo_Sample112_1.sqt)( ALTOGRAU:116177.3) :: 25 (20191218_67719_Denildo_Sample25_1.sqt::20191218_67719_Denildo_Sample25_2.sqt)( ALTOGRAU:19530.2) :: 26 (20191218_66219_Denildo_Sample26_2.sqt::20191218_66219_Denildo_Sample26_1.sqt…	8	4.26232e+06	Protein RCC2 OS=Homo sapiens OX=9606 GN=RCC2 PE=1 SV=2
213	1311	O75531	108 (20191218_67519_Denildo_Sample108_2.sqt::20191218_67519_Denildo_Sample108_1.sqt)( ALTOGRAU:65744.4) :: 112 (20191218_67819_Denildo_Sample112_2.sqt::20191218_67819_Denildo_Sample112_1.sqt)( ALTOGRAU:124860.5) :: 25 (20191218_67719_Denildo_Sample25_1.sqt::20191218_67719_Denildo_Sample25_2.sqt)( ALTOGRAU:42151.8) :: 26 (20191218_66219_Denildo_Sample26_2.sqt::20191218_66219_Denildo_Sample26_1.sqt…	9	3.66649e+06	Barrier-to-autointegration factor OS=Homo sapiens OX=9606 GN=BANF1 PE=1 SV=1
214	1313	P53582	108 (20191218_67519_Denildo_Sample108_2.sqt::20191218_67519_Denildo_Sample108_1.sqt)( ALTOGRAU:137088.9) :: 112 (20191218_67819_Denildo_Sample112_2.sqt::20191218_67819_Denildo_Sample112_1.sqt)( ALTOGRAU:122218.15) :: 26 (20191218_66219_Denildo_Sample26_2.sqt::20191218_66219_Denildo_Sample26_1.sqt)( ALTOGRAU:67080.6) :: 46 (20191218_67319_Denildo_Sample46_2.sqt::20191218_67319_Denildo_Sample46_1.s…	5	936848	Methionine aminopeptidase 1 OS=Homo sapiens OX=9606 GN=METAP1 PE=1 SV=2
215	1318	Q8NDA8	108 (20191218_67519_Denildo_Sample108_2.sqt::20191218_67519_Denildo_Sample108_1.sqt)( ALTOGRAU:125650.8) :: 39 (20191218_66719_Denildo_Sample39_1.sqt::20191218_66719_Denildo_Sample39_2.sqt)( ALTOGRAU:514778.85) :: 53 (20191218_66919_Denildo_Sample53_4.sqt::20191218_66919_Denildo_Sample53_3.sqt)( ALTOGRAU:72637.8) :: 69 (20191218_67119_Denildo_Sample69_1.sqt::20191218_67119_Denildo_Sample69_2.sqt)…	4	760514	Maestro heat-like repeat-containing protein family member 1 OS=Homo sapiens OX=9606 GN=MROH1 PE=2 SV=3
216	1322	P09917	108 (20191218_67519_Denildo_Sample108_2.sqt::20191218_67519_Denildo_Sample108_1.sqt)( ALTOGRAU:195315.4) :: 112 (20191218_67819_Denildo_Sample112_2.sqt::20191218_67819_Denildo_Sample112_1.sqt)( ALTOGRAU:131319.85) :: 25 (20191218_67719_Denildo_Sample25_1.sqt::20191218_67719_Denildo_Sample25_2.sqt)( ALTOGRAU:566524.85) :: 29 (20191218_67919_Denildo_Sample29_2.sqt::20191218_67919_Denildo_Sample29_1…	5	3.26197e+06	Arachidonate 5-lipoxygenase OS=Homo sapiens OX=9606 GN=ALOX5 PE=1 SV=2
217	1326	Q8N684	108 (20191218_67519_Denildo_Sample108_2.sqt::20191218_67519_Denildo_Sample108_1.sqt)( ALTOGRAU:270384.2) :: 112 (20191218_67819_Denildo_Sample112_2.sqt::20191218_67819_Denildo_Sample112_1.sqt)( ALTOGRAU:7320823.3) :: 26 (20191218_66219_Denildo_Sample26_2.sqt::20191218_66219_Denildo_Sample26_1.sqt)( ALTOGRAU:33128.7) :: 53 (20191218_66919_Denildo_Sample53_4.sqt::20191218_66919_Denildo_Sample53_3.s…	6	3.64804e+07	Cleavage and polyadenylation specificity factor subunit 7 OS=Homo sapiens OX=9606 GN=CPSF7 PE=1 SV=1
218	1330	Q9UNW1	108 (20191218_67519_Denildo_Sample108_2.sqt::20191218_67519_Denildo_Sample108_1.sqt)( ALTOGRAU:27248.2) :: 112 (20191218_67819_Denildo_Sample112_2.sqt::20191218_67819_Denildo_Sample112_1.sqt)( ALTOGRAU:19390.6) :: 25 (20191218_67719_Denildo_Sample25_1.sqt::20191218_67719_Denildo_Sample25_2.sqt)( ALTOGRAU:33389.9) :: 69 (20191218_67119_Denildo_Sample69_1.sqt::20191218_67119_Denildo_Sample69_2.sqt)…	4	565409	Multiple inositol polyphosphate phosphatase 1 OS=Homo sapiens OX=9606 GN=MINPP1 PE=1 SV=1
219	1335	P02743	108 (20191218_67519_Denildo_Sample108_2.sqt::20191218_67519_Denildo_Sample108_1.sqt)( ALTOGRAU:43004.2) :: 112 (20191218_67819_Denildo_Sample112_2.sqt::20191218_67819_Denildo_Sample112_1.sqt)( ALTOGRAU:235764.85) :: 25 (20191218_67719_Denildo_Sample25_1.sqt::20191218_67719_Denildo_Sample25_2.sqt)( ALTOGRAU:318948) :: 46 (20191218_67319_Denildo_Sample46_2.sqt::20191218_67319_Denildo_Sample46_1.sqt…	6	1.73163e+06	Serum amyloid P-component OS=Homo sapiens OX=9606 GN=APCS PE=1 SV=2
220	1337	Q9BXP2	108 (20191218_67519_Denildo_Sample108_2.sqt::20191218_67519_Denildo_Sample108_1.sqt)( ALTOGRAU:78315.6) :: 112 (20191218_67819_Denildo_Sample112_2.sqt::20191218_67819_Denildo_Sample112_1.sqt)( ALTOGRAU:119243.4) :: 25 (20191218_67719_Denildo_Sample25_1.sqt::20191218_67719_Denildo_Sample25_2.sqt)( ALTOGRAU:24815) :: 26 (20191218_66219_Denildo_Sample26_2.sqt::20191218_66219_Denildo_Sample26_1.sqt)(…	8	2.19905e+06	Solute carrier family 12 member 9 OS=Homo sapiens OX=9606 GN=SLC12A9 PE=1 SV=1
221	1338	Q5SQI0	108 (20191218_67519_Denildo_Sample108_2.sqt::20191218_67519_Denildo_Sample108_1.sqt)( ALTOGRAU:138109.25) :: 26 (20191218_66219_Denildo_Sample26_2.sqt::20191218_66219_Denildo_Sample26_1.sqt)( ALTOGRAU:507630.75) :: 46 (20191218_67319_Denildo_Sample46_2.sqt::20191218_67319_Denildo_Sample46_1.sqt)( ALTOGRAU:384081.05) :: 53 (20191218_66919_Denildo_Sample53_4.sqt::20191218_66919_Denildo_Sample53_3.s…	4	1.03248e+06	Alpha-tubulin N-acetyltransferase 1 OS=Homo sapiens OX=9606 GN=ATAT1 PE=1 SV=1
222	1340	Q9BYI3	108 (20191218_67519_Denildo_Sample108_2.sqt::20191218_67519_Denildo_Sample108_1.sqt)( ALTOGRAU:182768.65) :: 112 (20191218_67819_Denildo_Sample112_2.sqt::20191218_67819_Denildo_Sample112_1.sqt)( ALTOGRAU:77153.35) :: 25 (20191218_67719_Denildo_Sample25_1.sqt::20191218_67719_Denildo_Sample25_2.sqt)( ALTOGRAU:54138.6) :: 59 (20191218_68119_Denildo_Sample59_1.sqt::20191218_68119_Denildo_Sample59_2.s…	5	508573	Hyccin OS=Homo sapiens OX=9606 GN=FAM126A PE=1 SV=2
223	1355	P05164	108 (20191218_67519_Denildo_Sample108_2.sqt::20191218_67519_Denildo_Sample108_1.sqt)( ALTOGRAU:5829733.6) :: 112 (20191218_67819_Denildo_Sample112_2.sqt::20191218_67819_Denildo_Sample112_1.sqt)( ALTOGRAU:24551593.85) :: 25 (20191218_67719_Denildo_Sample25_1.sqt::20191218_67719_Denildo_Sample25_2.sqt)( ALTOGRAU:65729499.2) :: 29 (20191218_67919_Denildo_Sample29_2.sqt::20191218_67919_Denildo_Sample…	7	1.09711e+08	Myeloperoxidase OS=Homo sapiens OX=9606 GN=MPO PE=1 SV=1
224	1374	P13284	108 (20191218_67519_Denildo_Sample108_2.sqt::20191218_67519_Denildo_Sample108_1.sqt)( ALTOGRAU:1111060.85) :: 112 (20191218_67819_Denildo_Sample112_2.sqt::20191218_67819_Denildo_Sample112_1.sqt)( ALTOGRAU:1340249.7) :: 25 (20191218_67719_Denildo_Sample25_1.sqt::20191218_67719_Denildo_Sample25_2.sqt)( ALTOGRAU:1109983.5) :: 26 (20191218_66219_Denildo_Sample26_2.sqt::20191218_66219_Denildo_Sample26…	7	7.89338e+06	Gamma-interferon-inducible lysosomal thiol reductase OS=Homo sapiens OX=9606 GN=IFI30 PE=1 SV=3
225	1386	P54802	108 (20191218_67519_Denildo_Sample108_2.sqt::20191218_67519_Denildo_Sample108_1.sqt)( ALTOGRAU:297195.5) :: 112 (20191218_67819_Denildo_Sample112_2.sqt::20191218_67819_Denildo_Sample112_1.sqt)( ALTOGRAU:702854.65) :: 25 (20191218_67719_Denildo_Sample25_1.sqt::20191218_67719_Denildo_Sample25_2.sqt)( ALTOGRAU:81280.5) :: 26 (20191218_66219_Denildo_Sample26_2.sqt::20191218_66219_Denildo_Sample26_1.s…	9	1.57746e+07	Alpha-N-acetylglucosaminidase OS=Homo sapiens OX=9606 GN=NAGLU PE=1 SV=2
226	1392	Q6EEV4	108 (20191218_67519_Denildo_Sample108_2.sqt::20191218_67519_Denildo_Sample108_1.sqt)( ALTOGRAU:492042.1) :: 112 (20191218_67819_Denildo_Sample112_2.sqt::20191218_67819_Denildo_Sample112_1.sqt)( ALTOGRAU:81398.35) :: 39 (20191218_66719_Denildo_Sample39_1.sqt::20191218_66719_Denildo_Sample39_2.sqt)( ALTOGRAU:323727.05) :: 53 (20191218_66919_Denildo_Sample53_4.sqt::20191218_66919_Denildo_Sample53_3.…	4	1.07939e+06	DNA-directed RNA polymerase II subunit GRINL1A, isoforms 4/5 OS=Homo sapiens OX=9606 GN=POLR2M PE=1 SV=1
227	1393	Q8IWE2	108 (20191218_67519_Denildo_Sample108_2.sqt::20191218_67519_Denildo_Sample108_1.sqt)( ALTOGRAU:545097.3) :: 112 (20191218_67819_Denildo_Sample112_2.sqt::20191218_67819_Denildo_Sample112_1.sqt)( ALTOGRAU:85446.6) :: 25 (20191218_67719_Denildo_Sample25_1.sqt::20191218_67719_Denildo_Sample25_2.sqt)( ALTOGRAU:512890.3) :: 29 (20191218_67919_Denildo_Sample29_2.sqt::20191218_67919_Denildo_Sample29_1.sq…	8	1.74063e+06	Protein NOXP20 OS=Homo sapiens OX=9606 GN=FAM114A1 PE=1 SV=2
228	1398	Q9ULZ3	108 (20191218_67519_Denildo_Sample108_2.sqt::20191218_67519_Denildo_Sample108_1.sqt)( ALTOGRAU:830440.95) :: 112 (20191218_67819_Denildo_Sample112_2.sqt::20191218_67819_Denildo_Sample112_1.sqt)( ALTOGRAU:575836.55) :: 25 (20191218_67719_Denildo_Sample25_1.sqt::20191218_67719_Denildo_Sample25_2.sqt)( ALTOGRAU:1154139.1) :: 26 (20191218_66219_Denildo_Sample26_2.sqt::20191218_66219_Denildo_Sample26_…	9	6.0319e+06	Apoptosis-associated speck-like protein containing a CARD OS=Homo sapiens OX=9606 GN=PYCARD PE=1 SV=2
229	1401	Q99615	108 (20191218_67519_Denildo_Sample108_2.sqt::20191218_67519_Denildo_Sample108_1.sqt)( ALTOGRAU:54877.85) :: 112 (20191218_67819_Denildo_Sample112_2.sqt::20191218_67819_Denildo_Sample112_1.sqt)( ALTOGRAU:185097.7) :: 46 (20191218_67319_Denildo_Sample46_2.sqt::20191218_67319_Denildo_Sample46_1.sqt)( ALTOGRAU:70143.1) :: 69 (20191218_67119_Denildo_Sample69_1.sqt::20191218_67119_Denildo_Sample69_2.sq…	4	638077	DnaJ homolog subfamily C member 7 OS=Homo sapiens OX=9606 GN=DNAJC7 PE=1 SV=2
230	1412	Q68EM7	112 (20191218_67819_Denildo_Sample112_2.sqt::20191218_67819_Denildo_Sample112_1.sqt)( ALTOGRAU:898472.95) :: 25 (20191218_67719_Denildo_Sample25_1.sqt::20191218_67719_Denildo_Sample25_2.sqt)( ALTOGRAU:12684) :: 26 (20191218_66219_Denildo_Sample26_2.sqt::20191218_66219_Denildo_Sample26_1.sqt)( ALTOGRAU:345079.55) :: 29 (20191218_67919_Denildo_Sample29_2.sqt::20191218_67919_Denildo_Sample29_1.sqt)(…	6	1482023	Rho GTPase-activating protein 17 OS=Homo sapiens OX=9606 GN=ARHGAP17 PE=1 SV=1
231	1414	Q9H0D6	108 (20191218_67519_Denildo_Sample108_2.sqt::20191218_67519_Denildo_Sample108_1.sqt)( ALTOGRAU:136107.1) :: 112 (20191218_67819_Denildo_Sample112_2.sqt::20191218_67819_Denildo_Sample112_1.sqt)( ALTOGRAU:136906) :: 26 (20191218_66219_Denildo_Sample26_2.sqt::20191218_66219_Denildo_Sample26_1.sqt)( ALTOGRAU:97435.6) :: 29 (20191218_67919_Denildo_Sample29_2.sqt::20191218_67919_Denildo_Sample29_1.sqt)…	7	5.55446e+06	5'-3' exoribonuclease 2 OS=Homo sapiens OX=9606 GN=XRN2 PE=1 SV=1
232	1418	Q9GZP9	108 (20191218_67519_Denildo_Sample108_2.sqt::20191218_67519_Denildo_Sample108_1.sqt)( ALTOGRAU:174711.5) :: 112 (20191218_67819_Denildo_Sample112_2.sqt::20191218_67819_Denildo_Sample112_1.sqt)( ALTOGRAU:100710.35) :: 26 (20191218_66219_Denildo_Sample26_2.sqt::20191218_66219_Denildo_Sample26_1.sqt)( ALTOGRAU:182125.2) :: 46 (20191218_67319_Denildo_Sample46_2.sqt::20191218_67319_Denildo_Sample46_1.…	5	966340	Derlin-2 OS=Homo sapiens OX=9606 GN=DERL2 PE=1 SV=1
233	1422	O15085	108 (20191218_67519_Denildo_Sample108_2.sqt::20191218_67519_Denildo_Sample108_1.sqt)( ALTOGRAU:46817.7) :: 26 (20191218_66219_Denildo_Sample26_2.sqt::20191218_66219_Denildo_Sample26_1.sqt)( ALTOGRAU:48395) :: 39 (20191218_66719_Denildo_Sample39_1.sqt::20191218_66719_Denildo_Sample39_2.sqt)( ALTOGRAU:237024.5) :: 53 (20191218_66919_Denildo_Sample53_4.sqt::20191218_66919_Denildo_Sample53_3.sqt)( AL…	5	494973	Rho guanine nucleotide exchange factor 11 OS=Homo sapiens OX=9606 GN=ARHGEF11 PE=1 SV=1
234	1425	Q6UW68	108 (20191218_67519_Denildo_Sample108_2.sqt::20191218_67519_Denildo_Sample108_1.sqt)( ALTOGRAU:1736300.65) :: 112 (20191218_67819_Denildo_Sample112_2.sqt::20191218_67819_Denildo_Sample112_1.sqt)( ALTOGRAU:3066573.05) :: 25 (20191218_67719_Denildo_Sample25_1.sqt::20191218_67719_Denildo_Sample25_2.sqt)( ALTOGRAU:755116.8) :: 26 (20191218_66219_Denildo_Sample26_2.sqt::20191218_66219_Denildo_Sample26…	9	1.12849e+07	Transmembrane protein 205 OS=Homo sapiens OX=9606 GN=TMEM205 PE=1 SV=1
235	1428	P08243	108 (20191218_67519_Denildo_Sample108_2.sqt::20191218_67519_Denildo_Sample108_1.sqt)( ALTOGRAU:96449.2) :: 26 (20191218_66219_Denildo_Sample26_2.sqt::20191218_66219_Denildo_Sample26_1.sqt)( ALTOGRAU:420034.1) :: 29 (20191218_67919_Denildo_Sample29_2.sqt::20191218_67919_Denildo_Sample29_1.sqt)( ALTOGRAU:19915.8) :: 39 (20191218_66719_Denildo_Sample39_1.sqt::20191218_66719_Denildo_Sample39_2.sqt)( …	6	920844	Asparagine synthetase [glutamine-hydrolyzing] OS=Homo sapiens OX=9606 GN=ASNS PE=1 SV=4
236	1430	O00754	108 (20191218_67519_Denildo_Sample108_2.sqt::20191218_67519_Denildo_Sample108_1.sqt)( ALTOGRAU:48354.15) :: 112 (20191218_67819_Denildo_Sample112_2.sqt::20191218_67819_Denildo_Sample112_1.sqt)( ALTOGRAU:1587992.3) :: 25 (20191218_67719_Denildo_Sample25_1.sqt::20191218_67719_Denildo_Sample25_2.sqt)( ALTOGRAU:370993.8) :: 26 (20191218_66219_Denildo_Sample26_2.sqt::20191218_66219_Denildo_Sample26_1.…	7	3088486	Lysosomal alpha-mannosidase OS=Homo sapiens OX=9606 GN=MAN2B1 PE=1 SV=3
237	1431	O43427	108 (20191218_67519_Denildo_Sample108_2.sqt::20191218_67519_Denildo_Sample108_1.sqt)( ALTOGRAU:205195.5) :: 39 (20191218_66719_Denildo_Sample39_1.sqt::20191218_66719_Denildo_Sample39_2.sqt)( ALTOGRAU:283649.6) :: 53 (20191218_66919_Denildo_Sample53_4.sqt::20191218_66919_Denildo_Sample53_3.sqt)( ALTOGRAU:37533.85) :: 69 (20191218_67119_Denildo_Sample69_1.sqt::20191218_67119_Denildo_Sample69_2.sqt)…	4	715456	Acidic fibroblast growth factor intracellular-binding protein OS=Homo sapiens OX=9606 GN=FIBP PE=1 SV=3
238	1433	A5YKK6	108 (20191218_67519_Denildo_Sample108_2.sqt::20191218_67519_Denildo_Sample108_1.sqt)( ALTOGRAU:66006.5) :: 112 (20191218_67819_Denildo_Sample112_2.sqt::20191218_67819_Denildo_Sample112_1.sqt)( ALTOGRAU:147515.9) :: 25 (20191218_67719_Denildo_Sample25_1.sqt::20191218_67719_Denildo_Sample25_2.sqt)( ALTOGRAU:40163.65) :: 26 (20191218_66219_Denildo_Sample26_2.sqt::20191218_66219_Denildo_Sample26_1.sq…	5	1029468	CCR4-NOT transcription complex subunit 1 OS=Homo sapiens OX=9606 GN=CNOT1 PE=1 SV=2
239	1434	Q9BYV8	108 (20191218_67519_Denildo_Sample108_2.sqt::20191218_67519_Denildo_Sample108_1.sqt)( ALTOGRAU:225688.45) :: 112 (20191218_67819_Denildo_Sample112_2.sqt::20191218_67819_Denildo_Sample112_1.sqt)( ALTOGRAU:158561.45) :: 26 (20191218_66219_Denildo_Sample26_2.sqt::20191218_66219_Denildo_Sample26_1.sqt)( ALTOGRAU:253415.2) :: 39 (20191218_66719_Denildo_Sample39_1.sqt::20191218_66719_Denildo_Sample39_2…	6	1.02181e+06	Centrosomal protein of 41 kDa OS=Homo sapiens OX=9606 GN=CEP41 PE=1 SV=1
240	1438	O95299	108 (20191218_67519_Denildo_Sample108_2.sqt::20191218_67519_Denildo_Sample108_1.sqt)( ALTOGRAU:74345.4) :: 25 (20191218_67719_Denildo_Sample25_1.sqt::20191218_67719_Denildo_Sample25_2.sqt)( ALTOGRAU:218910.75) :: 26 (20191218_66219_Denildo_Sample26_2.sqt::20191218_66219_Denildo_Sample26_1.sqt)( ALTOGRAU:3259510.65) :: 29 (20191218_67919_Denildo_Sample29_2.sqt::20191218_67919_Denildo_Sample29_1.sq…	6	4.5935e+06	NADH dehydrogenase [ubiquinone] 1 alpha subcomplex subunit 10, mitochondrial OS=Homo sapiens OX=9606 GN=NDUFA10 PE=1 SV=1
241	1440	Q9C0D3	108 (20191218_67519_Denildo_Sample108_2.sqt::20191218_67519_Denildo_Sample108_1.sqt)( ALTOGRAU:138546.9) :: 39 (20191218_66719_Denildo_Sample39_1.sqt::20191218_66719_Denildo_Sample39_2.sqt)( ALTOGRAU:110401.1) :: 46 (20191218_67319_Denildo_Sample46_2.sqt::20191218_67319_Denildo_Sample46_1.sqt)( ALTOGRAU:210006.6) :: 53 (20191218_66919_Denildo_Sample53_4.sqt::20191218_66919_Denildo_Sample53_3.sqt)…	6	523400	Protein zyg-11 homolog B OS=Homo sapiens OX=9606 GN=ZYG11B PE=1 SV=2
242	1442	P43251	108 (20191218_67519_Denildo_Sample108_2.sqt::20191218_67519_Denildo_Sample108_1.sqt)( ALTOGRAU:144739.2) :: 26 (20191218_66219_Denildo_Sample26_2.sqt::20191218_66219_Denildo_Sample26_1.sqt)( ALTOGRAU:236207.25) :: 29 (20191218_67919_Denildo_Sample29_2.sqt::20191218_67919_Denildo_Sample29_1.sqt)( ALTOGRAU:20794.7) :: 39 (20191218_66719_Denildo_Sample39_1.sqt::20191218_66719_Denildo_Sample39_2.sqt)…	6	3.53774e+06	Biotinidase OS=Homo sapiens OX=9606 GN=BTD PE=1 SV=2
243	1444	Q9NRL3	108 (20191218_67519_Denildo_Sample108_2.sqt::20191218_67519_Denildo_Sample108_1.sqt)( ALTOGRAU:326134.45) :: 112 (20191218_67819_Denildo_Sample112_2.sqt::20191218_67819_Denildo_Sample112_1.sqt)( ALTOGRAU:27418.5) :: 39 (20191218_66719_Denildo_Sample39_1.sqt::20191218_66719_Denildo_Sample39_2.sqt)( ALTOGRAU:835125.8) :: 53 (20191218_66919_Denildo_Sample53_4.sqt::20191218_66919_Denildo_Sample53_3.s…	4	1.20248e+06	Striatin-4 OS=Homo sapiens OX=9606 GN=STRN4 PE=1 SV=2
244	1501	O60927	108 (20191218_67519_Denildo_Sample108_2.sqt::20191218_67519_Denildo_Sample108_1.sqt)( ALTOGRAU:1750961.85) :: 112 (20191218_67819_Denildo_Sample112_2.sqt::20191218_67819_Denildo_Sample112_1.sqt)( ALTOGRAU:219255.3) :: 39 (20191218_66719_Denildo_Sample39_1.sqt::20191218_66719_Denildo_Sample39_2.sqt)( ALTOGRAU:162865.7) :: 46 (20191218_67319_Denildo_Sample46_2.sqt::20191218_67319_Denildo_Sample46_1…	5	2.45722e+06	E3 ubiquitin-protein ligase PPP1R11 OS=Homo sapiens OX=9606 GN=PPP1R11 PE=1 SV=1
245	1504	P55008	108 (20191218_67519_Denildo_Sample108_2.sqt::20191218_67519_Denildo_Sample108_1.sqt)( ALTOGRAU:3636018.85) :: 112 (20191218_67819_Denildo_Sample112_2.sqt::20191218_67819_Denildo_Sample112_1.sqt)( ALTOGRAU:939878.65) :: 25 (20191218_67719_Denildo_Sample25_1.sqt::20191218_67719_Denildo_Sample25_2.sqt)( ALTOGRAU:401322) :: 26 (20191218_66219_Denildo_Sample26_2.sqt::20191218_66219_Denildo_Sample26_1.…	9	13147831	Allograft inflammatory factor 1 OS=Homo sapiens OX=9606 GN=AIF1 PE=1 SV=1
246	1519	P07357	108 (20191218_67519_Denildo_Sample108_2.sqt::20191218_67519_Denildo_Sample108_1.sqt)( ALTOGRAU:498438.2) :: 112 (20191218_67819_Denildo_Sample112_2.sqt::20191218_67819_Denildo_Sample112_1.sqt)( ALTOGRAU:420818.55) :: 25 (20191218_67719_Denildo_Sample25_1.sqt::20191218_67719_Denildo_Sample25_2.sqt)( ALTOGRAU:898834.3) :: 26 (20191218_66219_Denildo_Sample26_2.sqt::20191218_66219_Denildo_Sample26_1.…	10	4.79814e+06	Complement component C8 alpha chain OS=Homo sapiens OX=9606 GN=C8A PE=1 SV=2
247	1528	Q16831	108 (20191218_67519_Denildo_Sample108_2.sqt::20191218_67519_Denildo_Sample108_1.sqt)( ALTOGRAU:2925970.5) :: 112 (20191218_67819_Denildo_Sample112_2.sqt::20191218_67819_Denildo_Sample112_1.sqt)( ALTOGRAU:152668.55) :: 25 (20191218_67719_Denildo_Sample25_1.sqt::20191218_67719_Denildo_Sample25_2.sqt)( ALTOGRAU:2303312.9) :: 29 (20191218_67919_Denildo_Sample29_2.sqt::20191218_67919_Denildo_Sample29_…	7	1.41988e+07	Uridine phosphorylase 1 OS=Homo sapiens OX=9606 GN=UPP1 PE=1 SV=1
248	1537	Q9NVD7	108 (20191218_67519_Denildo_Sample108_2.sqt::20191218_67519_Denildo_Sample108_1.sqt)( ALTOGRAU:477653.5) :: 112 (20191218_67819_Denildo_Sample112_2.sqt::20191218_67819_Denildo_Sample112_1.sqt)( ALTOGRAU:640832.4) :: 25 (20191218_67719_Denildo_Sample25_1.sqt::20191218_67719_Denildo_Sample25_2.sqt)( ALTOGRAU:610838.1) :: 26 (20191218_66219_Denildo_Sample26_2.sqt::20191218_66219_Denildo_Sample26_1.s…	10	2.55583e+07	Alpha-parvin OS=Homo sapiens OX=9606 GN=PARVA PE=1 SV=1
249	1540	P41208	108 (20191218_67519_Denildo_Sample108_2.sqt::20191218_67519_Denildo_Sample108_1.sqt)( ALTOGRAU:213423.9) :: 112 (20191218_67819_Denildo_Sample112_2.sqt::20191218_67819_Denildo_Sample112_1.sqt)( ALTOGRAU:332664.7) :: 26 (20191218_66219_Denildo_Sample26_2.sqt::20191218_66219_Denildo_Sample26_1.sqt)( ALTOGRAU:787689.2) :: 29 (20191218_67919_Denildo_Sample29_2.sqt::20191218_67919_Denildo_Sample29_1.s…	8	2.33429e+06	Centrin-2 OS=Homo sapiens OX=9606 GN=CETN2 PE=1 SV=1
250	1551	Q9H098	108 (20191218_67519_Denildo_Sample108_2.sqt::20191218_67519_Denildo_Sample108_1.sqt)( ALTOGRAU:301205.65) :: 112 (20191218_67819_Denildo_Sample112_2.sqt::20191218_67819_Denildo_Sample112_1.sqt)( ALTOGRAU:111280.4) :: 26 (20191218_66219_Denildo_Sample26_2.sqt::20191218_66219_Denildo_Sample26_1.sqt)( ALTOGRAU:334118.2) :: 29 (20191218_67919_Denildo_Sample29_2.sqt::20191218_67919_Denildo_Sample29_1.…	5	1.19801e+06	Protein FAM107B OS=Homo sapiens OX=9606 GN=FAM107B PE=1 SV=1
251	1553	O14966	108 (20191218_67519_Denildo_Sample108_2.sqt::20191218_67519_Denildo_Sample108_1.sqt)( ALTOGRAU:212721.85) :: 112 (20191218_67819_Denildo_Sample112_2.sqt::20191218_67819_Denildo_Sample112_1.sqt)( ALTOGRAU:51456.4) :: 46 (20191218_67319_Denildo_Sample46_2.sqt::20191218_67319_Denildo_Sample46_1.sqt)( ALTOGRAU:346107.7) :: 69 (20191218_67119_Denildo_Sample69_1.sqt::20191218_67119_Denildo_Sample69_2.s…	4	847182	Ras-related protein Rab-7L1 OS=Homo sapiens OX=9606 GN=RAB29 PE=1 SV=1
252	1554	O00469	108 (20191218_67519_Denildo_Sample108_2.sqt::20191218_67519_Denildo_Sample108_1.sqt)( ALTOGRAU:173659.9) :: 112 (20191218_67819_Denildo_Sample112_2.sqt::20191218_67819_Denildo_Sample112_1.sqt)( ALTOGRAU:1018514.55) :: 25 (20191218_67719_Denildo_Sample25_1.sqt::20191218_67719_Denildo_Sample25_2.sqt)( ALTOGRAU:7913527) :: 29 (20191218_67919_Denildo_Sample29_2.sqt::20191218_67919_Denildo_Sample29_1.…	6	1.59857e+07	Procollagen-lysine,2-oxoglutarate 5-dioxygenase 2 OS=Homo sapiens OX=9606 GN=PLOD2 PE=1 SV=2
253	1557	Q969V3	108 (20191218_67519_Denildo_Sample108_2.sqt::20191218_67519_Denildo_Sample108_1.sqt)( ALTOGRAU:36201.9) :: 112 (20191218_67819_Denildo_Sample112_2.sqt::20191218_67819_Denildo_Sample112_1.sqt)( ALTOGRAU:154043) :: 46 (20191218_67319_Denildo_Sample46_2.sqt::20191218_67319_Denildo_Sample46_1.sqt)( ALTOGRAU:107291.2) :: 69 (20191218_67119_Denildo_Sample69_1.sqt::20191218_67119_Denildo_Sample69_2.sqt)…	4	2.8592e+06	Nicalin OS=Homo sapiens OX=9606 GN=NCLN PE=1 SV=2
254	1558	P23921	108 (20191218_67519_Denildo_Sample108_2.sqt::20191218_67519_Denildo_Sample108_1.sqt)( ALTOGRAU:45356) :: 112 (20191218_67819_Denildo_Sample112_2.sqt::20191218_67819_Denildo_Sample112_1.sqt)( ALTOGRAU:657052.25) :: 26 (20191218_66219_Denildo_Sample26_2.sqt::20191218_66219_Denildo_Sample26_1.sqt)( ALTOGRAU:533331.9) :: 29 (20191218_67919_Denildo_Sample29_2.sqt::20191218_67919_Denildo_Sample29_1.sqt…	7	1.69553e+06	Ribonucleoside-diphosphate reductase large subunit OS=Homo sapiens OX=9606 GN=RRM1 PE=1 SV=1
255	1565	Q00587	108 (20191218_67519_Denildo_Sample108_2.sqt::20191218_67519_Denildo_Sample108_1.sqt)( ALTOGRAU:236957.65) :: 112 (20191218_67819_Denildo_Sample112_2.sqt::20191218_67819_Denildo_Sample112_1.sqt)( ALTOGRAU:117472.45) :: 29 (20191218_67919_Denildo_Sample29_2.sqt::20191218_67919_Denildo_Sample29_1.sqt)( ALTOGRAU:12660) :: 39 (20191218_66719_Denildo_Sample39_1.sqt::20191218_66719_Denildo_Sample39_2.sq…	5	1.51646e+06	Cdc42 effector protein 1 OS=Homo sapiens OX=9606 GN=CDC42EP1 PE=1 SV=1
256	1571	Q5EBM0	108 (20191218_67519_Denildo_Sample108_2.sqt::20191218_67519_Denildo_Sample108_1.sqt)( ALTOGRAU:33108.7) :: 26 (20191218_66219_Denildo_Sample26_2.sqt::20191218_66219_Denildo_Sample26_1.sqt)( ALTOGRAU:1802901.4) :: 39 (20191218_66719_Denildo_Sample39_1.sqt::20191218_66719_Denildo_Sample39_2.sqt)( ALTOGRAU:35236) :: 46 (20191218_67319_Denildo_Sample46_2.sqt::20191218_67319_Denildo_Sample46_1.sqt)( A…	6	1.57999e+07	UMP-CMP kinase 2, mitochondrial OS=Homo sapiens OX=9606 GN=CMPK2 PE=1 SV=3
257	1608	Q9Y315	108 (20191218_67519_Denildo_Sample108_2.sqt::20191218_67519_Denildo_Sample108_1.sqt)( ALTOGRAU:479834.1) :: 112 (20191218_67819_Denildo_Sample112_2.sqt::20191218_67819_Denildo_Sample112_1.sqt)( ALTOGRAU:736270.8) :: 25 (20191218_67719_Denildo_Sample25_1.sqt::20191218_67719_Denildo_Sample25_2.sqt)( ALTOGRAU:21114.7) :: 26 (20191218_66219_Denildo_Sample26_2.sqt::20191218_66219_Denildo_Sample26_1.sq…	10	2.10284e+06	Deoxyribose-phosphate aldolase OS=Homo sapiens OX=9606 GN=DERA PE=1 SV=2
258	1613	Q8WUH6	108 (20191218_67519_Denildo_Sample108_2.sqt::20191218_67519_Denildo_Sample108_1.sqt)( ALTOGRAU:754797.2) :: 112 (20191218_67819_Denildo_Sample112_2.sqt::20191218_67819_Denildo_Sample112_1.sqt)( ALTOGRAU:133233.25) :: 46 (20191218_67319_Denildo_Sample46_2.sqt::20191218_67319_Denildo_Sample46_1.sqt)( ALTOGRAU:141015.3) :: 53 (20191218_66919_Denildo_Sample53_4.sqt::20191218_66919_Denildo_Sample53_3.…	6	1.32399e+06	Transmembrane protein 263 OS=Homo sapiens OX=9606 GN=TMEM263 PE=1 SV=1
259	1634	Q9UFG5	108 (20191218_67519_Denildo_Sample108_2.sqt::20191218_67519_Denildo_Sample108_1.sqt)( ALTOGRAU:337385.7) :: 112 (20191218_67819_Denildo_Sample112_2.sqt::20191218_67819_Denildo_Sample112_1.sqt)( ALTOGRAU:117843.9) :: 25 (20191218_67719_Denildo_Sample25_1.sqt::20191218_67719_Denildo_Sample25_2.sqt)( ALTOGRAU:41774.1) :: 46 (20191218_67319_Denildo_Sample46_2.sqt::20191218_67319_Denildo_Sample46_1.sq…	4	742366	UPF0449 protein C19orf25 OS=Homo sapiens OX=9606 GN=C19orf25 PE=1 SV=2
260	1635	Q4KMP7	108 (20191218_67519_Denildo_Sample108_2.sqt::20191218_67519_Denildo_Sample108_1.sqt)( ALTOGRAU:116682.9) :: 112 (20191218_67819_Denildo_Sample112_2.sqt::20191218_67819_Denildo_Sample112_1.sqt)( ALTOGRAU:20247.2) :: 26 (20191218_66219_Denildo_Sample26_2.sqt::20191218_66219_Denildo_Sample26_1.sqt)( ALTOGRAU:1692957.95) :: 53 (20191218_66919_Denildo_Sample53_4.sqt::20191218_66919_Denildo_Sample53_3.…	4	1.8403e+06	TBC1 domain family member 10B OS=Homo sapiens OX=9606 GN=TBC1D10B PE=1 SV=3
261	1639	P20160	108 (20191218_67519_Denildo_Sample108_2.sqt::20191218_67519_Denildo_Sample108_1.sqt)( ALTOGRAU:595711.6) :: 112 (20191218_67819_Denildo_Sample112_2.sqt::20191218_67819_Denildo_Sample112_1.sqt)( ALTOGRAU:2594558.85) :: 25 (20191218_67719_Denildo_Sample25_1.sqt::20191218_67719_Denildo_Sample25_2.sqt)( ALTOGRAU:1586108.5) :: 59 (20191218_68119_Denildo_Sample59_1.sqt::20191218_68119_Denildo_Sample59_…	4	4.89974e+06	Azurocidin OS=Homo sapiens OX=9606 GN=AZU1 PE=1 SV=3
262	1640	P41218	108 (20191218_67519_Denildo_Sample108_2.sqt::20191218_67519_Denildo_Sample108_1.sqt)( ALTOGRAU:105422.45) :: 112 (20191218_67819_Denildo_Sample112_2.sqt::20191218_67819_Denildo_Sample112_1.sqt)( ALTOGRAU:180480.1) :: 25 (20191218_67719_Denildo_Sample25_1.sqt::20191218_67719_Denildo_Sample25_2.sqt)( ALTOGRAU:8349721.55) :: 26 (20191218_66219_Denildo_Sample26_2.sqt::20191218_66219_Denildo_Sample26_…	6	9.15043e+06	Myeloid cell nuclear differentiation antigen OS=Homo sapiens OX=9606 GN=MNDA PE=1 SV=1
263	1643	P24386	108 (20191218_67519_Denildo_Sample108_2.sqt::20191218_67519_Denildo_Sample108_1.sqt)( ALTOGRAU:130974.4) :: 25 (20191218_67719_Denildo_Sample25_1.sqt::20191218_67719_Denildo_Sample25_2.sqt)( ALTOGRAU:17128.4) :: 39 (20191218_66719_Denildo_Sample39_1.sqt::20191218_66719_Denildo_Sample39_2.sqt)( ALTOGRAU:81680.3) :: 53 (20191218_66919_Denildo_Sample53_4.sqt::20191218_66919_Denildo_Sample53_3.sqt)( …	5	404918	Rab proteins geranylgeranyltransferase component A 1 OS=Homo sapiens OX=9606 GN=CHM PE=1 SV=3
264	1645	O60568	108 (20191218_67519_Denildo_Sample108_2.sqt::20191218_67519_Denildo_Sample108_1.sqt)( ALTOGRAU:164787.3) :: 112 (20191218_67819_Denildo_Sample112_2.sqt::20191218_67819_Denildo_Sample112_1.sqt)( ALTOGRAU:63588.1) :: 25 (20191218_67719_Denildo_Sample25_1.sqt::20191218_67719_Denildo_Sample25_2.sqt)( ALTOGRAU:6610238.3) :: 46 (20191218_67319_Denildo_Sample46_2.sqt::20191218_67319_Denildo_Sample46_1.s…	6	1.97751e+07	Multifunctional procollagen lysine hydroxylase and glycosyltransferase LH3 OS=Homo sapiens OX=9606 GN=PLOD3 PE=1 SV=1
265	1647	Q9UQE7	108 (20191218_67519_Denildo_Sample108_2.sqt::20191218_67519_Denildo_Sample108_1.sqt)( ALTOGRAU:702783.3) :: 112 (20191218_67819_Denildo_Sample112_2.sqt::20191218_67819_Denildo_Sample112_1.sqt)( ALTOGRAU:88702.4) :: 26 (20191218_66219_Denildo_Sample26_2.sqt::20191218_66219_Denildo_Sample26_1.sqt)( ALTOGRAU:545847.25) :: 29 (20191218_67919_Denildo_Sample29_2.sqt::20191218_67919_Denildo_Sample29_1.s…	6	8.08646e+06	Structural maintenance of chromosomes protein 3 OS=Homo sapiens OX=9606 GN=SMC3 PE=1 SV=2
266	1648	Q9NRF2	108 (20191218_67519_Denildo_Sample108_2.sqt::20191218_67519_Denildo_Sample108_1.sqt)( ALTOGRAU:85809.55) :: 112 (20191218_67819_Denildo_Sample112_2.sqt::20191218_67819_Denildo_Sample112_1.sqt)( ALTOGRAU:39188.75) :: 26 (20191218_66219_Denildo_Sample26_2.sqt::20191218_66219_Denildo_Sample26_1.sqt)( ALTOGRAU:83619.5) :: 39 (20191218_66719_Denildo_Sample39_1.sqt::20191218_66719_Denildo_Sample39_2.sq…	5	318946	SH2B adapter protein 1 OS=Homo sapiens OX=9606 GN=SH2B1 PE=1 SV=3
267	1650	O14672	108 (20191218_67519_Denildo_Sample108_2.sqt::20191218_67519_Denildo_Sample108_1.sqt)( ALTOGRAU:175943.1) :: 112 (20191218_67819_Denildo_Sample112_2.sqt::20191218_67819_Denildo_Sample112_1.sqt)( ALTOGRAU:261824.8) :: 25 (20191218_67719_Denildo_Sample25_1.sqt::20191218_67719_Denildo_Sample25_2.sqt)( ALTOGRAU:131165.05) :: 26 (20191218_66219_Denildo_Sample26_2.sqt::20191218_66219_Denildo_Sample26_1.…	4	984646	Disintegrin and metalloproteinase domain-containing protein 10 OS=Homo sapiens OX=9606 GN=ADAM10 PE=1 SV=1
268	1652	P35659	108 (20191218_67519_Denildo_Sample108_2.sqt::20191218_67519_Denildo_Sample108_1.sqt)( ALTOGRAU:218287.75) :: 112 (20191218_67819_Denildo_Sample112_2.sqt::20191218_67819_Denildo_Sample112_1.sqt)( ALTOGRAU:1222346.1) :: 25 (20191218_67719_Denildo_Sample25_1.sqt::20191218_67719_Denildo_Sample25_2.sqt)( ALTOGRAU:106579) :: 26 (20191218_66219_Denildo_Sample26_2.sqt::20191218_66219_Denildo_Sample26_1.s…	8	7.03764e+06	Protein DEK OS=Homo sapiens OX=9606 GN=DEK PE=1 SV=1
269	1653	Q6IA86	108 (20191218_67519_Denildo_Sample108_2.sqt::20191218_67519_Denildo_Sample108_1.sqt)( ALTOGRAU:103582.5) :: 112 (20191218_67819_Denildo_Sample112_2.sqt::20191218_67819_Denildo_Sample112_1.sqt)( ALTOGRAU:19750.1) :: 29 (20191218_67919_Denildo_Sample29_2.sqt::20191218_67919_Denildo_Sample29_1.sqt)( ALTOGRAU:10400.8) :: 46 (20191218_67319_Denildo_Sample46_2.sqt::20191218_67319_Denildo_Sample46_1.sqt…	5	373692	Elongator complex protein 2 OS=Homo sapiens OX=9606 GN=ELP2 PE=1 SV=2
270	1656	P25774	108 (20191218_67519_Denildo_Sample108_2.sqt::20191218_67519_Denildo_Sample108_1.sqt)( ALTOGRAU:139507.5) :: 112 (20191218_67819_Denildo_Sample112_2.sqt::20191218_67819_Denildo_Sample112_1.sqt)( ALTOGRAU:314431.75) :: 25 (20191218_67719_Denildo_Sample25_1.sqt::20191218_67719_Denildo_Sample25_2.sqt)( ALTOGRAU:1190355.55) :: 26 (20191218_66219_Denildo_Sample26_2.sqt::20191218_66219_Denildo_Sample26_…	6	2.6387e+06	Cathepsin S OS=Homo sapiens OX=9606 GN=CTSS PE=1 SV=3
271	1660	P26022	108 (20191218_67519_Denildo_Sample108_2.sqt::20191218_67519_Denildo_Sample108_1.sqt)( ALTOGRAU:213537.6) :: 112 (20191218_67819_Denildo_Sample112_2.sqt::20191218_67819_Denildo_Sample112_1.sqt)( ALTOGRAU:2619247.95) :: 25 (20191218_67719_Denildo_Sample25_1.sqt::20191218_67719_Denildo_Sample25_2.sqt)( ALTOGRAU:437792.3) :: 29 (20191218_67919_Denildo_Sample29_2.sqt::20191218_67919_Denildo_Sample29_1…	6	1.56804e+07	Pentraxin-related protein PTX3 OS=Homo sapiens OX=9606 GN=PTX3 PE=1 SV=3
272	1662	Q96C36	108 (20191218_67519_Denildo_Sample108_2.sqt::20191218_67519_Denildo_Sample108_1.sqt)( ALTOGRAU:96303.8) :: 112 (20191218_67819_Denildo_Sample112_2.sqt::20191218_67819_Denildo_Sample112_1.sqt)( ALTOGRAU:147761.2) :: 26 (20191218_66219_Denildo_Sample26_2.sqt::20191218_66219_Denildo_Sample26_1.sqt)( ALTOGRAU:602362) :: 69 (20191218_67119_Denildo_Sample69_1.sqt::20191218_67119_Denildo_Sample69_2.sqt)…	4	2.85923e+06	Pyrroline-5-carboxylate reductase 2 OS=Homo sapiens OX=9606 GN=PYCR2 PE=1 SV=1
273	1663	Q9GZQ3	108 (20191218_67519_Denildo_Sample108_2.sqt::20191218_67519_Denildo_Sample108_1.sqt)( ALTOGRAU:363082.15) :: 112 (20191218_67819_Denildo_Sample112_2.sqt::20191218_67819_Denildo_Sample112_1.sqt)( ALTOGRAU:71114.6) :: 26 (20191218_66219_Denildo_Sample26_2.sqt::20191218_66219_Denildo_Sample26_1.sqt)( ALTOGRAU:341696.75) :: 29 (20191218_67919_Denildo_Sample29_2.sqt::20191218_67919_Denildo_Sample29_1.…	5	1.6817e+06	COMM domain-containing protein 5 OS=Homo sapiens OX=9606 GN=COMMD5 PE=1 SV=1
274	1664	O94952	108 (20191218_67519_Denildo_Sample108_2.sqt::20191218_67519_Denildo_Sample108_1.sqt)( ALTOGRAU:171667.55) :: 25 (20191218_67719_Denildo_Sample25_1.sqt::20191218_67719_Denildo_Sample25_2.sqt)( ALTOGRAU:235971.6) :: 26 (20191218_66219_Denildo_Sample26_2.sqt::20191218_66219_Denildo_Sample26_1.sqt)( ALTOGRAU:231498.9) :: 69 (20191218_67119_Denildo_Sample69_1.sqt::20191218_67119_Denildo_Sample69_2.sqt…	4	791563	F-box only protein 21 OS=Homo sapiens OX=9606 GN=FBXO21 PE=2 SV=2
275	1667	Q16850	112 (20191218_67819_Denildo_Sample112_2.sqt::20191218_67819_Denildo_Sample112_1.sqt)( ALTOGRAU:142040.4) :: 25 (20191218_67719_Denildo_Sample25_1.sqt::20191218_67719_Denildo_Sample25_2.sqt)( ALTOGRAU:23228.8) :: 26 (20191218_66219_Denildo_Sample26_2.sqt::20191218_66219_Denildo_Sample26_1.sqt)( ALTOGRAU:55094.1) :: 46 (20191218_67319_Denildo_Sample46_2.sqt::20191218_67319_Denildo_Sample46_1.sqt)( …	5	1.27366e+06	Lanosterol 14-alpha demethylase OS=Homo sapiens OX=9606 GN=CYP51A1 PE=1 SV=3
276	1668	Q99735	108 (20191218_67519_Denildo_Sample108_2.sqt::20191218_67519_Denildo_Sample108_1.sqt)( ALTOGRAU:524652.55) :: 112 (20191218_67819_Denildo_Sample112_2.sqt::20191218_67819_Denildo_Sample112_1.sqt)( ALTOGRAU:543486.7) :: 29 (20191218_67919_Denildo_Sample29_2.sqt::20191218_67919_Denildo_Sample29_1.sqt)( ALTOGRAU:80530.7) :: 69 (20191218_67119_Denildo_Sample69_1.sqt::20191218_67119_Denildo_Sample69_2.s…	4	4.0929e+06	Microsomal glutathione S-transferase 2 OS=Homo sapiens OX=9606 GN=MGST2 PE=1 SV=1
277	1672	Q6UVK1	108 (20191218_67519_Denildo_Sample108_2.sqt::20191218_67519_Denildo_Sample108_1.sqt)( ALTOGRAU:7862582.45) :: 112 (20191218_67819_Denildo_Sample112_2.sqt::20191218_67819_Denildo_Sample112_1.sqt)( ALTOGRAU:754849.15) :: 25 (20191218_67719_Denildo_Sample25_1.sqt::20191218_67719_Denildo_Sample25_2.sqt)( ALTOGRAU:47250.9) :: 26 (20191218_66219_Denildo_Sample26_2.sqt::20191218_66219_Denildo_Sample26_1…	7	1.10863e+07	Chondroitin sulfate proteoglycan 4 OS=Homo sapiens OX=9606 GN=CSPG4 PE=1 SV=2
278	1702	Q9UDR5	108 (20191218_67519_Denildo_Sample108_2.sqt::20191218_67519_Denildo_Sample108_1.sqt)( ALTOGRAU:5446912.1) :: 112 (20191218_67819_Denildo_Sample112_2.sqt::20191218_67819_Denildo_Sample112_1.sqt)( ALTOGRAU:2037904.4) :: 26 (20191218_66219_Denildo_Sample26_2.sqt::20191218_66219_Denildo_Sample26_1.sqt)( ALTOGRAU:25418797.9) :: 29 (20191218_67919_Denildo_Sample29_2.sqt::20191218_67919_Denildo_Sample29…	8	4.49624e+07	Alpha-aminoadipic semialdehyde synthase, mitochondrial OS=Homo sapiens OX=9606 GN=AASS PE=1 SV=1
279	1722	A1X283	108 (20191218_67519_Denildo_Sample108_2.sqt::20191218_67519_Denildo_Sample108_1.sqt)( ALTOGRAU:41578.85) :: 112 (20191218_67819_Denildo_Sample112_2.sqt::20191218_67819_Denildo_Sample112_1.sqt)( ALTOGRAU:247308.05) :: 25 (20191218_67719_Denildo_Sample25_1.sqt::20191218_67719_Denildo_Sample25_2.sqt)( ALTOGRAU:78000.35) :: 29 (20191218_67919_Denildo_Sample29_2.sqt::20191218_67919_Denildo_Sample29_1.…	7	2.68998e+06	SH3 and PX domain-containing protein 2B OS=Homo sapiens OX=9606 GN=SH3PXD2B PE=1 SV=3
280	1752	Q9BWF3	108 (20191218_67519_Denildo_Sample108_2.sqt::20191218_67519_Denildo_Sample108_1.sqt)( ALTOGRAU:133343.95) :: 112 (20191218_67819_Denildo_Sample112_2.sqt::20191218_67819_Denildo_Sample112_1.sqt)( ALTOGRAU:464748.35) :: 26 (20191218_66219_Denildo_Sample26_2.sqt::20191218_66219_Denildo_Sample26_1.sqt)( ALTOGRAU:182636.4) :: 29 (20191218_67919_Denildo_Sample29_2.sqt::20191218_67919_Denildo_Sample29_1…	7	1.64457e+06	RNA-binding protein 4 OS=Homo sapiens OX=9606 GN=RBM4 PE=1 SV=1
281	1753	P26012	108 (20191218_67519_Denildo_Sample108_2.sqt::20191218_67519_Denildo_Sample108_1.sqt)( ALTOGRAU:177364.5) :: 112 (20191218_67819_Denildo_Sample112_2.sqt::20191218_67819_Denildo_Sample112_1.sqt)( ALTOGRAU:1519342.85) :: 25 (20191218_67719_Denildo_Sample25_1.sqt::20191218_67719_Denildo_Sample25_2.sqt)( ALTOGRAU:238521.55) :: 29 (20191218_67919_Denildo_Sample29_2.sqt::20191218_67919_Denildo_Sample29_…	7	4.57404e+06	Integrin beta-8 OS=Homo sapiens OX=9606 GN=ITGB8 PE=1 SV=1
282	1759	Q9Y5L4	108 (20191218_67519_Denildo_Sample108_2.sqt::20191218_67519_Denildo_Sample108_1.sqt)( ALTOGRAU:1050349.8) :: 112 (20191218_67819_Denildo_Sample112_2.sqt::20191218_67819_Denildo_Sample112_1.sqt)( ALTOGRAU:480558.15) :: 26 (20191218_66219_Denildo_Sample26_2.sqt::20191218_66219_Denildo_Sample26_1.sqt)( ALTOGRAU:125444.3) :: 39 (20191218_66719_Denildo_Sample39_1.sqt::20191218_66719_Denildo_Sample39_2…	6	3.48478e+06	Mitochondrial import inner membrane translocase subunit Tim13 OS=Homo sapiens OX=9606 GN=TIMM13 PE=1 SV=1
283	1761	Q9NQG5	108 (20191218_67519_Denildo_Sample108_2.sqt::20191218_67519_Denildo_Sample108_1.sqt)( ALTOGRAU:194662.4) :: 25 (20191218_67719_Denildo_Sample25_1.sqt::20191218_67719_Denildo_Sample25_2.sqt)( ALTOGRAU:113428.4) :: 26 (20191218_66219_Denildo_Sample26_2.sqt::20191218_66219_Denildo_Sample26_1.sqt)( ALTOGRAU:1257454.65) :: 29 (20191218_67919_Denildo_Sample29_2.sqt::20191218_67919_Denildo_Sample29_1.sq…	7	5.56262e+06	Regulation of nuclear pre-mRNA domain-containing protein 1B OS=Homo sapiens OX=9606 GN=RPRD1B PE=1 SV=1
284	1762	Q6NUM9	108 (20191218_67519_Denildo_Sample108_2.sqt::20191218_67519_Denildo_Sample108_1.sqt)( ALTOGRAU:60096.6) :: 112 (20191218_67819_Denildo_Sample112_2.sqt::20191218_67819_Denildo_Sample112_1.sqt)( ALTOGRAU:267088.1) :: 29 (20191218_67919_Denildo_Sample29_2.sqt::20191218_67919_Denildo_Sample29_1.sqt)( ALTOGRAU:29837.1) :: 69 (20191218_67119_Denildo_Sample69_1.sqt::20191218_67119_Denildo_Sample69_2.sqt…	4	455804	All-trans-retinol 13,14-reductase OS=Homo sapiens OX=9606 GN=RETSAT PE=1 SV=2
285	1764	Q8TCJ2	108 (20191218_67519_Denildo_Sample108_2.sqt::20191218_67519_Denildo_Sample108_1.sqt)( ALTOGRAU:321431.85) :: 112 (20191218_67819_Denildo_Sample112_2.sqt::20191218_67819_Denildo_Sample112_1.sqt)( ALTOGRAU:217562.25) :: 25 (20191218_67719_Denildo_Sample25_1.sqt::20191218_67719_Denildo_Sample25_2.sqt)( ALTOGRAU:107511.8) :: 26 (20191218_66219_Denildo_Sample26_2.sqt::20191218_66219_Denildo_Sample26_1…	6	2.48032e+06	Dolichyl-diphosphooligosaccharide--protein glycosyltransferase subunit STT3B OS=Homo sapiens OX=9606 GN=STT3B PE=1 SV=1
286	1771	O15372	108 (20191218_67519_Denildo_Sample108_2.sqt::20191218_67519_Denildo_Sample108_1.sqt)( ALTOGRAU:618828.9) :: 112 (20191218_67819_Denildo_Sample112_2.sqt::20191218_67819_Denildo_Sample112_1.sqt)( ALTOGRAU:303735.5) :: 25 (20191218_67719_Denildo_Sample25_1.sqt::20191218_67719_Denildo_Sample25_2.sqt)( ALTOGRAU:327700.55) :: 26 (20191218_66219_Denildo_Sample26_2.sqt::20191218_66219_Denildo_Sample26_1.…	8	3.09245e+06	Eukaryotic translation initiation factor 3 subunit H OS=Homo sapiens OX=9606 GN=EIF3H PE=1 SV=1
287	1772	P20936	108 (20191218_67519_Denildo_Sample108_2.sqt::20191218_67519_Denildo_Sample108_1.sqt)( ALTOGRAU:72480.6) :: 112 (20191218_67819_Denildo_Sample112_2.sqt::20191218_67819_Denildo_Sample112_1.sqt)( ALTOGRAU:90085.55) :: 25 (20191218_67719_Denildo_Sample25_1.sqt::20191218_67719_Denildo_Sample25_2.sqt)( ALTOGRAU:40166.2) :: 39 (20191218_66719_Denildo_Sample39_1.sqt::20191218_66719_Denildo_Sample39_2.sqt…	8	1.12684e+06	Ras GTPase-activating protein 1 OS=Homo sapiens OX=9606 GN=RASA1 PE=1 SV=1
288	1774	Q9H773	108 (20191218_67519_Denildo_Sample108_2.sqt::20191218_67519_Denildo_Sample108_1.sqt)( ALTOGRAU:152754.9) :: 112 (20191218_67819_Denildo_Sample112_2.sqt::20191218_67819_Denildo_Sample112_1.sqt)( ALTOGRAU:23607.5) :: 46 (20191218_67319_Denildo_Sample46_2.sqt::20191218_67319_Denildo_Sample46_1.sqt)( ALTOGRAU:59147.8) :: 59 (20191218_68119_Denildo_Sample59_1.sqt::20191218_68119_Denildo_Sample59_2.sqt…	4	454949	dCTP pyrophosphatase 1 OS=Homo sapiens OX=9606 GN=DCTPP1 PE=1 SV=1
289	1777	O95786	108 (20191218_67519_Denildo_Sample108_2.sqt::20191218_67519_Denildo_Sample108_1.sqt)( ALTOGRAU:547647) :: 112 (20191218_67819_Denildo_Sample112_2.sqt::20191218_67819_Denildo_Sample112_1.sqt)( ALTOGRAU:64213.85) :: 26 (20191218_66219_Denildo_Sample26_2.sqt::20191218_66219_Denildo_Sample26_1.sqt)( ALTOGRAU:132545.9) :: 29 (20191218_67919_Denildo_Sample29_2.sqt::20191218_67919_Denildo_Sample29_1.sqt…	6	3.52181e+06	Antiviral innate immune response receptor RIG-I OS=Homo sapiens OX=9606 GN=DDX58 PE=1 SV=2
290	1779	Q12882	108 (20191218_67519_Denildo_Sample108_2.sqt::20191218_67519_Denildo_Sample108_1.sqt)( ALTOGRAU:200813.95) :: 112 (20191218_67819_Denildo_Sample112_2.sqt::20191218_67819_Denildo_Sample112_1.sqt)( ALTOGRAU:1124792.75) :: 25 (20191218_67719_Denildo_Sample25_1.sqt::20191218_67719_Denildo_Sample25_2.sqt)( ALTOGRAU:2234263.4) :: 29 (20191218_67919_Denildo_Sample29_2.sqt::20191218_67919_Denildo_Sample29…	5	1.02745e+07	Dihydropyrimidine dehydrogenase [NADP(+)] OS=Homo sapiens OX=9606 GN=DPYD PE=1 SV=2
291	1797	Q15654	108 (20191218_67519_Denildo_Sample108_2.sqt::20191218_67519_Denildo_Sample108_1.sqt)( ALTOGRAU:6486811.05) :: 112 (20191218_67819_Denildo_Sample112_2.sqt::20191218_67819_Denildo_Sample112_1.sqt)( ALTOGRAU:17026260.95) :: 25 (20191218_67719_Denildo_Sample25_1.sqt::20191218_67719_Denildo_Sample25_2.sqt)( ALTOGRAU:31729) :: 29 (20191218_67919_Denildo_Sample29_2.sqt::20191218_67919_Denildo_Sample29_1…	7	3.16981e+07	Thyroid receptor-interacting protein 6 OS=Homo sapiens OX=9606 GN=TRIP6 PE=1 SV=3
292	1824	Q969X5	108 (20191218_67519_Denildo_Sample108_2.sqt::20191218_67519_Denildo_Sample108_1.sqt)( ALTOGRAU:414406.1) :: 112 (20191218_67819_Denildo_Sample112_2.sqt::20191218_67819_Denildo_Sample112_1.sqt)( ALTOGRAU:494334.25) :: 26 (20191218_66219_Denildo_Sample26_2.sqt::20191218_66219_Denildo_Sample26_1.sqt)( ALTOGRAU:1026517.45) :: 46 (20191218_67319_Denildo_Sample46_2.sqt::20191218_67319_Denildo_Sample46_…	6	2.37054e+07	Endoplasmic reticulum-Golgi intermediate compartment protein 1 OS=Homo sapiens OX=9606 GN=ERGIC1 PE=1 SV=1
293	1829	Q13643	108 (20191218_67519_Denildo_Sample108_2.sqt::20191218_67519_Denildo_Sample108_1.sqt)( ALTOGRAU:395493.4) :: 112 (20191218_67819_Denildo_Sample112_2.sqt::20191218_67819_Denildo_Sample112_1.sqt)( ALTOGRAU:434277.4) :: 25 (20191218_67719_Denildo_Sample25_1.sqt::20191218_67719_Denildo_Sample25_2.sqt)( ALTOGRAU:49579.65) :: 29 (20191218_67919_Denildo_Sample29_2.sqt::20191218_67919_Denildo_Sample29_1.s…	6	1.85224e+06	Four and a half LIM domains protein 3 OS=Homo sapiens OX=9606 GN=FHL3 PE=1 SV=4
294	1835	O60610	108 (20191218_67519_Denildo_Sample108_2.sqt::20191218_67519_Denildo_Sample108_1.sqt)( ALTOGRAU:149965.9) :: 112 (20191218_67819_Denildo_Sample112_2.sqt::20191218_67819_Denildo_Sample112_1.sqt)( ALTOGRAU:204405.15) :: 25 (20191218_67719_Denildo_Sample25_1.sqt::20191218_67719_Denildo_Sample25_2.sqt)( ALTOGRAU:6103543.95) :: 29 (20191218_67919_Denildo_Sample29_2.sqt::20191218_67919_Denildo_Sample29_…	7	7.74389e+06	Protein diaphanous homolog 1 OS=Homo sapiens OX=9606 GN=DIAPH1 PE=1 SV=2
295	1845	P39060	108 (20191218_67519_Denildo_Sample108_2.sqt::20191218_67519_Denildo_Sample108_1.sqt)( ALTOGRAU:421740.35) :: 112 (20191218_67819_Denildo_Sample112_2.sqt::20191218_67819_Denildo_Sample112_1.sqt)( ALTOGRAU:836870) :: 25 (20191218_67719_Denildo_Sample25_1.sqt::20191218_67719_Denildo_Sample25_2.sqt)( ALTOGRAU:6533976.45) :: 26 (20191218_66219_Denildo_Sample26_2.sqt::20191218_66219_Denildo_Sample26_1.…	8	1.17737e+07	Collagen alpha-1(XVIII) chain OS=Homo sapiens OX=9606 GN=COL18A1 PE=1 SV=5
296	1849	Q9Y320	108 (20191218_67519_Denildo_Sample108_2.sqt::20191218_67519_Denildo_Sample108_1.sqt)( ALTOGRAU:454300.85) :: 112 (20191218_67819_Denildo_Sample112_2.sqt::20191218_67819_Denildo_Sample112_1.sqt)( ALTOGRAU:197454.8) :: 26 (20191218_66219_Denildo_Sample26_2.sqt::20191218_66219_Denildo_Sample26_1.sqt)( ALTOGRAU:160723) :: 29 (20191218_67919_Denildo_Sample29_2.sqt::20191218_67919_Denildo_Sample29_1.sq…	6	2.38962e+06	Thioredoxin-related transmembrane protein 2 OS=Homo sapiens OX=9606 GN=TMX2 PE=1 SV=1
297	1850	Q9NPF4	108 (20191218_67519_Denildo_Sample108_2.sqt::20191218_67519_Denildo_Sample108_1.sqt)( ALTOGRAU:227552.95) :: 112 (20191218_67819_Denildo_Sample112_2.sqt::20191218_67819_Denildo_Sample112_1.sqt)( ALTOGRAU:60301.35) :: 29 (20191218_67919_Denildo_Sample29_2.sqt::20191218_67919_Denildo_Sample29_1.sqt)( ALTOGRAU:4521.1) :: 46 (20191218_67319_Denildo_Sample46_2.sqt::20191218_67319_Denildo_Sample46_1.sq…	5	1.00597e+06	Probable tRNA N6-adenosine threonylcarbamoyltransferase OS=Homo sapiens OX=9606 GN=OSGEP PE=1 SV=1
298	1853	A5PLN9	108 (20191218_67519_Denildo_Sample108_2.sqt::20191218_67519_Denildo_Sample108_1.sqt)( ALTOGRAU:95774.9) :: 39 (20191218_66719_Denildo_Sample39_1.sqt::20191218_66719_Denildo_Sample39_2.sqt)( ALTOGRAU:62572.9) :: 46 (20191218_67319_Denildo_Sample46_2.sqt::20191218_67319_Denildo_Sample46_1.sqt)( ALTOGRAU:188767.7) :: 53 (20191218_66919_Denildo_Sample53_4.sqt::20191218_66919_Denildo_Sample53_3.sqt)( …	5	593662	Trafficking protein particle complex subunit 13 OS=Homo sapiens OX=9606 GN=TRAPPC13 PE=1 SV=2
299	1865	Q5M775	108 (20191218_67519_Denildo_Sample108_2.sqt::20191218_67519_Denildo_Sample108_1.sqt)( ALTOGRAU:1733157.8) :: 112 (20191218_67819_Denildo_Sample112_2.sqt::20191218_67819_Denildo_Sample112_1.sqt)( ALTOGRAU:222579.95) :: 26 (20191218_66219_Denildo_Sample26_2.sqt::20191218_66219_Denildo_Sample26_1.sqt)( ALTOGRAU:150389.3) :: 46 (20191218_67319_Denildo_Sample46_2.sqt::20191218_67319_Denildo_Sample46_1…	6	3.56927e+06	Cytospin-B OS=Homo sapiens OX=9606 GN=SPECC1 PE=1 SV=1
300	1866	P25054	108 (20191218_67519_Denildo_Sample108_2.sqt::20191218_67519_Denildo_Sample108_1.sqt)( ALTOGRAU:255844) :: 112 (20191218_67819_Denildo_Sample112_2.sqt::20191218_67819_Denildo_Sample112_1.sqt)( ALTOGRAU:1214492.45) :: 39 (20191218_66719_Denildo_Sample39_1.sqt::20191218_66719_Denildo_Sample39_2.sqt)( ALTOGRAU:13843873) :: 59 (20191218_68119_Denildo_Sample59_1.sqt::20191218_68119_Denildo_Sample59_2.s…	4	2.59747e+07	Adenomatous polyposis coli protein OS=Homo sapiens OX=9606 GN=APC PE=1 SV=2
301	1869	P29622	108 (20191218_67519_Denildo_Sample108_2.sqt::20191218_67519_Denildo_Sample108_1.sqt)( ALTOGRAU:13567.1) :: 112 (20191218_67819_Denildo_Sample112_2.sqt::20191218_67819_Denildo_Sample112_1.sqt)( ALTOGRAU:221683) :: 25 (20191218_67719_Denildo_Sample25_1.sqt::20191218_67719_Denildo_Sample25_2.sqt)( ALTOGRAU:352197.65) :: 26 (20191218_66219_Denildo_Sample26_2.sqt::20191218_66219_Denildo_Sample26_1.sqt…	7	4.43705e+07	Kallistatin OS=Homo sapiens OX=9606 GN=SERPINA4 PE=1 SV=3
302	1871	P29728	108 (20191218_67519_Denildo_Sample108_2.sqt::20191218_67519_Denildo_Sample108_1.sqt)( ALTOGRAU:99585.3) :: 112 (20191218_67819_Denildo_Sample112_2.sqt::20191218_67819_Denildo_Sample112_1.sqt)( ALTOGRAU:65099.5) :: 26 (20191218_66219_Denildo_Sample26_2.sqt::20191218_66219_Denildo_Sample26_1.sqt)( ALTOGRAU:403696.4) :: 46 (20191218_67319_Denildo_Sample46_2.sqt::20191218_67319_Denildo_Sample46_1.sqt…	5	4.54057e+06	2'-5'-oligoadenylate synthase 2 OS=Homo sapiens OX=9606 GN=OAS2 PE=1 SV=3
303	1875	Q13619	108 (20191218_67519_Denildo_Sample108_2.sqt::20191218_67519_Denildo_Sample108_1.sqt)( ALTOGRAU:67135.65) :: 112 (20191218_67819_Denildo_Sample112_2.sqt::20191218_67819_Denildo_Sample112_1.sqt)( ALTOGRAU:54011.7) :: 29 (20191218_67919_Denildo_Sample29_2.sqt::20191218_67919_Denildo_Sample29_1.sqt)( ALTOGRAU:7626.2) :: 46 (20191218_67319_Denildo_Sample46_2.sqt::20191218_67319_Denildo_Sample46_1.sqt)…	5	445533	Cullin-4A OS=Homo sapiens OX=9606 GN=CUL4A PE=1 SV=3
304	1876	Q8TDB6	108 (20191218_67519_Denildo_Sample108_2.sqt::20191218_67519_Denildo_Sample108_1.sqt)( ALTOGRAU:21205731.8) :: 112 (20191218_67819_Denildo_Sample112_2.sqt::20191218_67819_Denildo_Sample112_1.sqt)( ALTOGRAU:12901565.75) :: 29 (20191218_67919_Denildo_Sample29_2.sqt::20191218_67919_Denildo_Sample29_1.sqt)( ALTOGRAU:54856554) :: 46 (20191218_67319_Denildo_Sample46_2.sqt::20191218_67319_Denildo_Sample4…	5	1.20817e+08	E3 ubiquitin-protein ligase DTX3L OS=Homo sapiens OX=9606 GN=DTX3L PE=1 SV=1
305	1877	Q9NXC5	108 (20191218_67519_Denildo_Sample108_2.sqt::20191218_67519_Denildo_Sample108_1.sqt)( ALTOGRAU:82673.6) :: 112 (20191218_67819_Denildo_Sample112_2.sqt::20191218_67819_Denildo_Sample112_1.sqt)( ALTOGRAU:2562019.6) :: 46 (20191218_67319_Denildo_Sample46_2.sqt::20191218_67319_Denildo_Sample46_1.sqt)( ALTOGRAU:237681.4) :: 69 (20191218_67119_Denildo_Sample69_1.sqt::20191218_67119_Denildo_Sample69_2.s…	4	2966445	GATOR complex protein MIOS OS=Homo sapiens OX=9606 GN=MIOS PE=1 SV=2
306	1878	Q15427	108 (20191218_67519_Denildo_Sample108_2.sqt::20191218_67519_Denildo_Sample108_1.sqt)( ALTOGRAU:32836.6) :: 112 (20191218_67819_Denildo_Sample112_2.sqt::20191218_67819_Denildo_Sample112_1.sqt)( ALTOGRAU:309971.4) :: 26 (20191218_66219_Denildo_Sample26_2.sqt::20191218_66219_Denildo_Sample26_1.sqt)( ALTOGRAU:408458.4) :: 29 (20191218_67919_Denildo_Sample29_2.sqt::20191218_67919_Denildo_Sample29_1.sq…	7	5.72673e+06	Splicing factor 3B subunit 4 OS=Homo sapiens OX=9606 GN=SF3B4 PE=1 SV=1
307	1908	P80188	108 (20191218_67519_Denildo_Sample108_2.sqt::20191218_67519_Denildo_Sample108_1.sqt)( ALTOGRAU:5438735.15) :: 112 (20191218_67819_Denildo_Sample112_2.sqt::20191218_67819_Denildo_Sample112_1.sqt)( ALTOGRAU:6065231.4) :: 25 (20191218_67719_Denildo_Sample25_1.sqt::20191218_67719_Denildo_Sample25_2.sqt)( ALTOGRAU:19722341.8) :: 29 (20191218_67919_Denildo_Sample29_2.sqt::20191218_67919_Denildo_Sample2…	7	3.70106e+07	Neutrophil gelatinase-associated lipocalin OS=Homo sapiens OX=9606 GN=LCN2 PE=1 SV=2
308	1916	P12004	108 (20191218_67519_Denildo_Sample108_2.sqt::20191218_67519_Denildo_Sample108_1.sqt)( ALTOGRAU:7903677.85) :: 112 (20191218_67819_Denildo_Sample112_2.sqt::20191218_67819_Denildo_Sample112_1.sqt)( ALTOGRAU:3096852.95) :: 25 (20191218_67719_Denildo_Sample25_1.sqt::20191218_67719_Denildo_Sample25_2.sqt)( ALTOGRAU:1320384.95) :: 26 (20191218_66219_Denildo_Sample26_2.sqt::20191218_66219_Denildo_Sample…	8	18733320	Proliferating cell nuclear antigen OS=Homo sapiens OX=9606 GN=PCNA PE=1 SV=1
309	1923	P05109	108 (20191218_67519_Denildo_Sample108_2.sqt::20191218_67519_Denildo_Sample108_1.sqt)( ALTOGRAU:24063251) :: 112 (20191218_67819_Denildo_Sample112_2.sqt::20191218_67819_Denildo_Sample112_1.sqt)( ALTOGRAU:18946801.05) :: 25 (20191218_67719_Denildo_Sample25_1.sqt::20191218_67719_Denildo_Sample25_2.sqt)( ALTOGRAU:85597239.15) :: 29 (20191218_67919_Denildo_Sample29_2.sqt::20191218_67919_Denildo_Sample…	8	1.38735e+08	Protein S100-A8 OS=Homo sapiens OX=9606 GN=S100A8 PE=1 SV=1
310	1945	Q14192	108 (20191218_67519_Denildo_Sample108_2.sqt::20191218_67519_Denildo_Sample108_1.sqt)( ALTOGRAU:137920.35) :: 25 (20191218_67719_Denildo_Sample25_1.sqt::20191218_67719_Denildo_Sample25_2.sqt)( ALTOGRAU:593901.4) :: 29 (20191218_67919_Denildo_Sample29_2.sqt::20191218_67919_Denildo_Sample29_1.sqt)( ALTOGRAU:10539.6) :: 59 (20191218_68119_Denildo_Sample59_1.sqt::20191218_68119_Denildo_Sample59_2.sqt)…	4	769165	Four and a half LIM domains protein 2 OS=Homo sapiens OX=9606 GN=FHL2 PE=1 SV=3
311	1947	Q15005	108 (20191218_67519_Denildo_Sample108_2.sqt::20191218_67519_Denildo_Sample108_1.sqt)( ALTOGRAU:514841.8) :: 112 (20191218_67819_Denildo_Sample112_2.sqt::20191218_67819_Denildo_Sample112_1.sqt)( ALTOGRAU:153086.15) :: 25 (20191218_67719_Denildo_Sample25_1.sqt::20191218_67719_Denildo_Sample25_2.sqt)( ALTOGRAU:112106.8) :: 46 (20191218_67319_Denildo_Sample46_2.sqt::20191218_67319_Denildo_Sample46_1.…	5	2.97414e+06	Signal peptidase complex subunit 2 OS=Homo sapiens OX=9606 GN=SPCS2 PE=1 SV=3
312	1950	O43149	108 (20191218_67519_Denildo_Sample108_2.sqt::20191218_67519_Denildo_Sample108_1.sqt)( ALTOGRAU:98114.35) :: 112 (20191218_67819_Denildo_Sample112_2.sqt::20191218_67819_Denildo_Sample112_1.sqt)( ALTOGRAU:56279.6) :: 26 (20191218_66219_Denildo_Sample26_2.sqt::20191218_66219_Denildo_Sample26_1.sqt)( ALTOGRAU:142450.7) :: 59 (20191218_68119_Denildo_Sample59_1.sqt::20191218_68119_Denildo_Sample59_2.sq…	5	394763	Zinc finger ZZ-type and EF-hand domain-containing protein 1 OS=Homo sapiens OX=9606 GN=ZZEF1 PE=1 SV=6
313	1951	Q9UBG0	108 (20191218_67519_Denildo_Sample108_2.sqt::20191218_67519_Denildo_Sample108_1.sqt)( ALTOGRAU:161321.35) :: 112 (20191218_67819_Denildo_Sample112_2.sqt::20191218_67819_Denildo_Sample112_1.sqt)( ALTOGRAU:1097554.5) :: 25 (20191218_67719_Denildo_Sample25_1.sqt::20191218_67719_Denildo_Sample25_2.sqt)( ALTOGRAU:2537727.3) :: 26 (20191218_66219_Denildo_Sample26_2.sqt::20191218_66219_Denildo_Sample26_…	8	9.20777e+06	C-type mannose receptor 2 OS=Homo sapiens OX=9606 GN=MRC2 PE=1 SV=2
314	1955	Q9Y383	108 (20191218_67519_Denildo_Sample108_2.sqt::20191218_67519_Denildo_Sample108_1.sqt)( ALTOGRAU:779026) :: 112 (20191218_67819_Denildo_Sample112_2.sqt::20191218_67819_Denildo_Sample112_1.sqt)( ALTOGRAU:341040.9) :: 26 (20191218_66219_Denildo_Sample26_2.sqt::20191218_66219_Denildo_Sample26_1.sqt)( ALTOGRAU:1418628.15) :: 29 (20191218_67919_Denildo_Sample29_2.sqt::20191218_67919_Denildo_Sample29_1.s…	7	9.78033e+06	Putative RNA-binding protein Luc7-like 2 OS=Homo sapiens OX=9606 GN=LUC7L2 PE=1 SV=2
315	1970	Q8TEX9	108 (20191218_67519_Denildo_Sample108_2.sqt::20191218_67519_Denildo_Sample108_1.sqt)( ALTOGRAU:25500.7) :: 29 (20191218_67919_Denildo_Sample29_2.sqt::20191218_67919_Denildo_Sample29_1.sqt)( ALTOGRAU:6038) :: 46 (20191218_67319_Denildo_Sample46_2.sqt::20191218_67319_Denildo_Sample46_1.sqt)( ALTOGRAU:707847.25) :: 69 (20191218_67119_Denildo_Sample69_1.sqt::20191218_67119_Denildo_Sample69_2.sqt)( AL…	4	820629	Importin-4 OS=Homo sapiens OX=9606 GN=IPO4 PE=1 SV=2
316	1973	O00534	112 (20191218_67819_Denildo_Sample112_2.sqt::20191218_67819_Denildo_Sample112_1.sqt)( ALTOGRAU:236815.85) :: 26 (20191218_66219_Denildo_Sample26_2.sqt::20191218_66219_Denildo_Sample26_1.sqt)( ALTOGRAU:57297.1) :: 29 (20191218_67919_Denildo_Sample29_2.sqt::20191218_67919_Denildo_Sample29_1.sqt)( ALTOGRAU:8456.5) :: 39 (20191218_66719_Denildo_Sample39_1.sqt::20191218_66719_Denildo_Sample39_2.sqt)( …	7	662845	von Willebrand factor A domain-containing protein 5A OS=Homo sapiens OX=9606 GN=VWA5A PE=2 SV=2
317	1980	A0A0B4J1U7	108 (20191218_67519_Denildo_Sample108_2.sqt::20191218_67519_Denildo_Sample108_1.sqt)( ALTOGRAU:950934.45) :: 112 (20191218_67819_Denildo_Sample112_2.sqt::20191218_67819_Denildo_Sample112_1.sqt)( ALTOGRAU:58234.1) :: 25 (20191218_67719_Denildo_Sample25_1.sqt::20191218_67719_Denildo_Sample25_2.sqt)( ALTOGRAU:120449) :: 26 (20191218_66219_Denildo_Sample26_2.sqt::20191218_66219_Denildo_Sample26_1.sqt…	7	1.36297e+07	Immunoglobulin heavy variable 6-1 OS=Homo sapiens OX=9606 GN=IGHV6-1 PE=3 SV=1
318	1981	Q9BZL4	108 (20191218_67519_Denildo_Sample108_2.sqt::20191218_67519_Denildo_Sample108_1.sqt)( ALTOGRAU:60760.9) :: 112 (20191218_67819_Denildo_Sample112_2.sqt::20191218_67819_Denildo_Sample112_1.sqt)( ALTOGRAU:268773.45) :: 46 (20191218_67319_Denildo_Sample46_2.sqt::20191218_67319_Denildo_Sample46_1.sqt)( ALTOGRAU:99297.55) :: 69 (20191218_67119_Denildo_Sample69_1.sqt::20191218_67119_Denildo_Sample69_2.s…	4	540821	Protein phosphatase 1 regulatory subunit 12C OS=Homo sapiens OX=9606 GN=PPP1R12C PE=1 SV=1
319	1983	P19320	108 (20191218_67519_Denildo_Sample108_2.sqt::20191218_67519_Denildo_Sample108_1.sqt)( ALTOGRAU:55430.4) :: 112 (20191218_67819_Denildo_Sample112_2.sqt::20191218_67819_Denildo_Sample112_1.sqt)( ALTOGRAU:112810.3) :: 29 (20191218_67919_Denildo_Sample29_2.sqt::20191218_67919_Denildo_Sample29_1.sqt)( ALTOGRAU:12056.7) :: 46 (20191218_67319_Denildo_Sample46_2.sqt::20191218_67319_Denildo_Sample46_1.sqt…	4	572780	Vascular cell adhesion protein 1 OS=Homo sapiens OX=9606 GN=VCAM1 PE=1 SV=1
320	1986	P14735	108 (20191218_67519_Denildo_Sample108_2.sqt::20191218_67519_Denildo_Sample108_1.sqt)( ALTOGRAU:129619.5) :: 26 (20191218_66219_Denildo_Sample26_2.sqt::20191218_66219_Denildo_Sample26_1.sqt)( ALTOGRAU:184943.1) :: 46 (20191218_67319_Denildo_Sample46_2.sqt::20191218_67319_Denildo_Sample46_1.sqt)( ALTOGRAU:151293.8) :: 59 (20191218_68119_Denildo_Sample59_1.sqt::20191218_68119_Denildo_Sample59_2.sqt)…	4	475334	Insulin-degrading enzyme OS=Homo sapiens OX=9606 GN=IDE PE=1 SV=4
321	1988	P08185	108 (20191218_67519_Denildo_Sample108_2.sqt::20191218_67519_Denildo_Sample108_1.sqt)( ALTOGRAU:239981.5) :: 112 (20191218_67819_Denildo_Sample112_2.sqt::20191218_67819_Denildo_Sample112_1.sqt)( ALTOGRAU:1055839.95) :: 25 (20191218_67719_Denildo_Sample25_1.sqt::20191218_67719_Denildo_Sample25_2.sqt)( ALTOGRAU:1903700.5) :: 26 (20191218_66219_Denildo_Sample26_2.sqt::20191218_66219_Denildo_Sample26_…	10	9.7459e+06	Corticosteroid-binding globulin OS=Homo sapiens OX=9606 GN=SERPINA6 PE=1 SV=1
322	1989	P49756	108 (20191218_67519_Denildo_Sample108_2.sqt::20191218_67519_Denildo_Sample108_1.sqt)( ALTOGRAU:216856.4) :: 112 (20191218_67819_Denildo_Sample112_2.sqt::20191218_67819_Denildo_Sample112_1.sqt)( ALTOGRAU:303723.05) :: 26 (20191218_66219_Denildo_Sample26_2.sqt::20191218_66219_Denildo_Sample26_1.sqt)( ALTOGRAU:500614.8) :: 46 (20191218_67319_Denildo_Sample46_2.sqt::20191218_67319_Denildo_Sample46_1.…	6	3.27957e+06	RNA-binding protein 25 OS=Homo sapiens OX=9606 GN=RBM25 PE=1 SV=3
323	1990	Q96RS6	108 (20191218_67519_Denildo_Sample108_2.sqt::20191218_67519_Denildo_Sample108_1.sqt)( ALTOGRAU:119651.1) :: 112 (20191218_67819_Denildo_Sample112_2.sqt::20191218_67819_Denildo_Sample112_1.sqt)( ALTOGRAU:52524.85) :: 26 (20191218_66219_Denildo_Sample26_2.sqt::20191218_66219_Denildo_Sample26_1.sqt)( ALTOGRAU:3157208.1) :: 29 (20191218_67919_Denildo_Sample29_2.sqt::20191218_67919_Denildo_Sample29_1.…	7	3.67848e+06	NudC domain-containing protein 1 OS=Homo sapiens OX=9606 GN=NUDCD1 PE=1 SV=2
324	2041	Q9BQI7	108 (20191218_67519_Denildo_Sample108_2.sqt::20191218_67519_Denildo_Sample108_1.sqt)( ALTOGRAU:877350.95) :: 112 (20191218_67819_Denildo_Sample112_2.sqt::20191218_67819_Denildo_Sample112_1.sqt)( ALTOGRAU:219833.25) :: 29 (20191218_67919_Denildo_Sample29_2.sqt::20191218_67919_Denildo_Sample29_1.sqt)( ALTOGRAU:99730.2) :: 39 (20191218_66719_Denildo_Sample39_1.sqt::20191218_66719_Denildo_Sample39_2.…	5	1.70353e+06	PH and SEC7 domain-containing protein 2 OS=Homo sapiens OX=9606 GN=PSD2 PE=2 SV=3
325	2042	Q6N022	108 (20191218_67519_Denildo_Sample108_2.sqt::20191218_67519_Denildo_Sample108_1.sqt)( ALTOGRAU:131677.8) :: 112 (20191218_67819_Denildo_Sample112_2.sqt::20191218_67819_Denildo_Sample112_1.sqt)( ALTOGRAU:299814.85) :: 26 (20191218_66219_Denildo_Sample26_2.sqt::20191218_66219_Denildo_Sample26_1.sqt)( ALTOGRAU:170300.9) :: 29 (20191218_67919_Denildo_Sample29_2.sqt::20191218_67919_Denildo_Sample29_1.…	6	1.35935e+06	Teneurin-4 OS=Homo sapiens OX=9606 GN=TENM4 PE=1 SV=2
326	2045	Q9NZU5	108 (20191218_67519_Denildo_Sample108_2.sqt::20191218_67519_Denildo_Sample108_1.sqt)( ALTOGRAU:1262741.8) :: 112 (20191218_67819_Denildo_Sample112_2.sqt::20191218_67819_Denildo_Sample112_1.sqt)( ALTOGRAU:687225.4) :: 25 (20191218_67719_Denildo_Sample25_1.sqt::20191218_67719_Denildo_Sample25_2.sqt)( ALTOGRAU:414894.3) :: 26 (20191218_66219_Denildo_Sample26_2.sqt::20191218_66219_Denildo_Sample26_1.…	6	3.32439e+06	LIM and cysteine-rich domains protein 1 OS=Homo sapiens OX=9606 GN=LMCD1 PE=1 SV=1
327	2047	P55058	108 (20191218_67519_Denildo_Sample108_2.sqt::20191218_67519_Denildo_Sample108_1.sqt)( ALTOGRAU:260955.65) :: 112 (20191218_67819_Denildo_Sample112_2.sqt::20191218_67819_Denildo_Sample112_1.sqt)( ALTOGRAU:345565.45) :: 25 (20191218_67719_Denildo_Sample25_1.sqt::20191218_67719_Denildo_Sample25_2.sqt)( ALTOGRAU:61950.7) :: 26 (20191218_66219_Denildo_Sample26_2.sqt::20191218_66219_Denildo_Sample26_1.…	7	1.76882e+06	Phospholipid transfer protein OS=Homo sapiens OX=9606 GN=PLTP PE=1 SV=1
328	2051	O60832	108 (20191218_67519_Denildo_Sample108_2.sqt::20191218_67519_Denildo_Sample108_1.sqt)( ALTOGRAU:389654.7) :: 112 (20191218_67819_Denildo_Sample112_2.sqt::20191218_67819_Denildo_Sample112_1.sqt)( ALTOGRAU:357050.35) :: 25 (20191218_67719_Denildo_Sample25_1.sqt::20191218_67719_Denildo_Sample25_2.sqt)( ALTOGRAU:85863.9) :: 26 (20191218_66219_Denildo_Sample26_2.sqt::20191218_66219_Denildo_Sample26_1.s…	8	4.69306e+06	H/ACA ribonucleoprotein complex subunit DKC1 OS=Homo sapiens OX=9606 GN=DKC1 PE=1 SV=3
329	2059	Q9P2A4	108 (20191218_67519_Denildo_Sample108_2.sqt::20191218_67519_Denildo_Sample108_1.sqt)( ALTOGRAU:137528.75) :: 112 (20191218_67819_Denildo_Sample112_2.sqt::20191218_67819_Denildo_Sample112_1.sqt)( ALTOGRAU:25407.1) :: 25 (20191218_67719_Denildo_Sample25_1.sqt::20191218_67719_Denildo_Sample25_2.sqt)( ALTOGRAU:23816.3) :: 26 (20191218_66219_Denildo_Sample26_2.sqt::20191218_66219_Denildo_Sample26_1.sq…	6	9.39421e+06	ABI gene family member 3 OS=Homo sapiens OX=9606 GN=ABI3 PE=1 SV=2
330	2062	Q3KQV9	108 (20191218_67519_Denildo_Sample108_2.sqt::20191218_67519_Denildo_Sample108_1.sqt)( ALTOGRAU:56275.8) :: 112 (20191218_67819_Denildo_Sample112_2.sqt::20191218_67819_Denildo_Sample112_1.sqt)( ALTOGRAU:15233.15) :: 29 (20191218_67919_Denildo_Sample29_2.sqt::20191218_67919_Denildo_Sample29_1.sqt)( ALTOGRAU:44530.45) :: 46 (20191218_67319_Denildo_Sample46_2.sqt::20191218_67319_Denildo_Sample46_1.sq…	6	1.8645e+06	UDP-N-acetylhexosamine pyrophosphorylase-like protein 1 OS=Homo sapiens OX=9606 GN=UAP1L1 PE=1 SV=2
331	2071	P48449	108 (20191218_67519_Denildo_Sample108_2.sqt::20191218_67519_Denildo_Sample108_1.sqt)( ALTOGRAU:438703.2) :: 112 (20191218_67819_Denildo_Sample112_2.sqt::20191218_67819_Denildo_Sample112_1.sqt)( ALTOGRAU:56740.1) :: 26 (20191218_66219_Denildo_Sample26_2.sqt::20191218_66219_Denildo_Sample26_1.sqt)( ALTOGRAU:174925.5) :: 46 (20191218_67319_Denildo_Sample46_2.sqt::20191218_67319_Denildo_Sample46_1.sq…	5	3.37334e+06	Lanosterol synthase OS=Homo sapiens OX=9606 GN=LSS PE=1 SV=1
332	2084	O43670	108 (20191218_67519_Denildo_Sample108_2.sqt::20191218_67519_Denildo_Sample108_1.sqt)( ALTOGRAU:1470011.1) :: 112 (20191218_67819_Denildo_Sample112_2.sqt::20191218_67819_Denildo_Sample112_1.sqt)( ALTOGRAU:433086.15) :: 26 (20191218_66219_Denildo_Sample26_2.sqt::20191218_66219_Denildo_Sample26_1.sqt)( ALTOGRAU:1033466.4) :: 29 (20191218_67919_Denildo_Sample29_2.sqt::20191218_67919_Denildo_Sample29_…	8	5.38356e+06	BUB3-interacting and GLEBS motif-containing protein ZNF207 OS=Homo sapiens OX=9606 GN=ZNF207 PE=1 SV=1
333	2098	Q9Y6R7	108 (20191218_67519_Denildo_Sample108_2.sqt::20191218_67519_Denildo_Sample108_1.sqt)( ALTOGRAU:15273191.75) :: 112 (20191218_67819_Denildo_Sample112_2.sqt::20191218_67819_Denildo_Sample112_1.sqt)( ALTOGRAU:12660993.5) :: 25 (20191218_67719_Denildo_Sample25_1.sqt::20191218_67719_Denildo_Sample25_2.sqt)( ALTOGRAU:742703.2) :: 26 (20191218_66219_Denildo_Sample26_2.sqt::20191218_66219_Denildo_Sample2…	10	1.31183e+08	IgGFc-binding protein OS=Homo sapiens OX=9606 GN=FCGBP PE=1 SV=3
334	2121	P24158	108 (20191218_67519_Denildo_Sample108_2.sqt::20191218_67519_Denildo_Sample108_1.sqt)( ALTOGRAU:5418532.3) :: 112 (20191218_67819_Denildo_Sample112_2.sqt::20191218_67819_Denildo_Sample112_1.sqt)( ALTOGRAU:2044920.15) :: 25 (20191218_67719_Denildo_Sample25_1.sqt::20191218_67719_Denildo_Sample25_2.sqt)( ALTOGRAU:26646719.65) :: 29 (20191218_67919_Denildo_Sample29_2.sqt::20191218_67919_Denildo_Sample…	6	3.72463e+07	Myeloblastin OS=Homo sapiens OX=9606 GN=PRTN3 PE=1 SV=3
335	2137	P49023	108 (20191218_67519_Denildo_Sample108_2.sqt::20191218_67519_Denildo_Sample108_1.sqt)( ALTOGRAU:285129.95) :: 112 (20191218_67819_Denildo_Sample112_2.sqt::20191218_67819_Denildo_Sample112_1.sqt)( ALTOGRAU:160392.65) :: 25 (20191218_67719_Denildo_Sample25_1.sqt::20191218_67719_Denildo_Sample25_2.sqt)( ALTOGRAU:218992) :: 59 (20191218_68119_Denildo_Sample59_1.sqt::20191218_68119_Denildo_Sample59_2.s…	5	1.70598e+06	Paxillin OS=Homo sapiens OX=9606 GN=PXN PE=1 SV=3
336	2143	P06280	108 (20191218_67519_Denildo_Sample108_2.sqt::20191218_67519_Denildo_Sample108_1.sqt)( ALTOGRAU:97804.55) :: 112 (20191218_67819_Denildo_Sample112_2.sqt::20191218_67819_Denildo_Sample112_1.sqt)( ALTOGRAU:76350.15) :: 25 (20191218_67719_Denildo_Sample25_1.sqt::20191218_67719_Denildo_Sample25_2.sqt)( ALTOGRAU:658649.9) :: 26 (20191218_66219_Denildo_Sample26_2.sqt::20191218_66219_Denildo_Sample26_1.s…	7	1.64207e+06	Alpha-galactosidase A OS=Homo sapiens OX=9606 GN=GLA PE=1 SV=1
337	2145	O43660	112 (20191218_67819_Denildo_Sample112_2.sqt::20191218_67819_Denildo_Sample112_1.sqt)( ALTOGRAU:61018.3) :: 25 (20191218_67719_Denildo_Sample25_1.sqt::20191218_67719_Denildo_Sample25_2.sqt)( ALTOGRAU:74088.7) :: 46 (20191218_67319_Denildo_Sample46_2.sqt::20191218_67319_Denildo_Sample46_1.sqt)( ALTOGRAU:323914.9) :: 69 (20191218_67119_Denildo_Sample69_1.sqt::20191218_67119_Denildo_Sample69_2.sqt)( …	4	799097	Pleiotropic regulator 1 OS=Homo sapiens OX=9606 GN=PLRG1 PE=1 SV=1
338	2149	Q9BSA9	108 (20191218_67519_Denildo_Sample108_2.sqt::20191218_67519_Denildo_Sample108_1.sqt)( ALTOGRAU:124969.5) :: 112 (20191218_67819_Denildo_Sample112_2.sqt::20191218_67819_Denildo_Sample112_1.sqt)( ALTOGRAU:68109.6) :: 26 (20191218_66219_Denildo_Sample26_2.sqt::20191218_66219_Denildo_Sample26_1.sqt)( ALTOGRAU:191593.4) :: 69 (20191218_67119_Denildo_Sample69_1.sqt::20191218_67119_Denildo_Sample69_2.sq…	4	786082	Endosomal/lysosomal potassium channel TMEM175 OS=Homo sapiens OX=9606 GN=TMEM175 PE=1 SV=1
339	2151	Q9H270	108 (20191218_67519_Denildo_Sample108_2.sqt::20191218_67519_Denildo_Sample108_1.sqt)( ALTOGRAU:299574.8) :: 112 (20191218_67819_Denildo_Sample112_2.sqt::20191218_67819_Denildo_Sample112_1.sqt)( ALTOGRAU:139983.8) :: 26 (20191218_66219_Denildo_Sample26_2.sqt::20191218_66219_Denildo_Sample26_1.sqt)( ALTOGRAU:251880.7) :: 29 (20191218_67919_Denildo_Sample29_2.sqt::20191218_67919_Denildo_Sample29_1.s…	7	1.3207e+06	Vacuolar protein sorting-associated protein 11 homolog OS=Homo sapiens OX=9606 GN=VPS11 PE=1 SV=1
340	2154	Q16630	108 (20191218_67519_Denildo_Sample108_2.sqt::20191218_67519_Denildo_Sample108_1.sqt)( ALTOGRAU:1454904.7) :: 112 (20191218_67819_Denildo_Sample112_2.sqt::20191218_67819_Denildo_Sample112_1.sqt)( ALTOGRAU:147230.25) :: 25 (20191218_67719_Denildo_Sample25_1.sqt::20191218_67719_Denildo_Sample25_2.sqt)( ALTOGRAU:112963.7) :: 26 (20191218_66219_Denildo_Sample26_2.sqt::20191218_66219_Denildo_Sample26_1…	9	2.7826e+07	Cleavage and polyadenylation specificity factor subunit 6 OS=Homo sapiens OX=9606 GN=CPSF6 PE=1 SV=2
341	2159	Q86UL8	108 (20191218_67519_Denildo_Sample108_2.sqt::20191218_67519_Denildo_Sample108_1.sqt)( ALTOGRAU:126435.4) :: 112 (20191218_67819_Denildo_Sample112_2.sqt::20191218_67819_Denildo_Sample112_1.sqt)( ALTOGRAU:219198.5) :: 29 (20191218_67919_Denildo_Sample29_2.sqt::20191218_67919_Denildo_Sample29_1.sqt)( ALTOGRAU:4561.3) :: 53 (20191218_66919_Denildo_Sample53_4.sqt::20191218_66919_Denildo_Sample53_3.sqt…	4	412147	Membrane-associated guanylate kinase, WW and PDZ domain-containing protein 2 OS=Homo sapiens OX=9606 GN=MAGI2 PE=1 SV=3
342	2161	Q00534	108 (20191218_67519_Denildo_Sample108_2.sqt::20191218_67519_Denildo_Sample108_1.sqt)( ALTOGRAU:236360.5) :: 112 (20191218_67819_Denildo_Sample112_2.sqt::20191218_67819_Denildo_Sample112_1.sqt)( ALTOGRAU:1082964) :: 26 (20191218_66219_Denildo_Sample26_2.sqt::20191218_66219_Denildo_Sample26_1.sqt)( ALTOGRAU:173739.5) :: 29 (20191218_67919_Denildo_Sample29_2.sqt::20191218_67919_Denildo_Sample29_1.sq…	7	1.30159e+07	Cyclin-dependent kinase 6 OS=Homo sapiens OX=9606 GN=CDK6 PE=1 SV=1
343	2163	Q9NWQ8	108 (20191218_67519_Denildo_Sample108_2.sqt::20191218_67519_Denildo_Sample108_1.sqt)( ALTOGRAU:174870.75) :: 26 (20191218_66219_Denildo_Sample26_2.sqt::20191218_66219_Denildo_Sample26_1.sqt)( ALTOGRAU:696938) :: 39 (20191218_66719_Denildo_Sample39_1.sqt::20191218_66719_Denildo_Sample39_2.sqt)( ALTOGRAU:21980.45) :: 46 (20191218_67319_Denildo_Sample46_2.sqt::20191218_67319_Denildo_Sample46_1.sqt)(…	6	1.43047e+06	Phosphoprotein associated with glycosphingolipid-enriched microdomains 1 OS=Homo sapiens OX=9606 GN=PAG1 PE=1 SV=2
344	2165	P40222	108 (20191218_67519_Denildo_Sample108_2.sqt::20191218_67519_Denildo_Sample108_1.sqt)( ALTOGRAU:225752.05) :: 112 (20191218_67819_Denildo_Sample112_2.sqt::20191218_67819_Denildo_Sample112_1.sqt)( ALTOGRAU:659720.6) :: 25 (20191218_67719_Denildo_Sample25_1.sqt::20191218_67719_Denildo_Sample25_2.sqt)( ALTOGRAU:171413.05) :: 26 (20191218_66219_Denildo_Sample26_2.sqt::20191218_66219_Denildo_Sample26_1…	10	4.32115e+06	Alpha-taxilin OS=Homo sapiens OX=9606 GN=TXLNA PE=1 SV=3
345	2167	P61626	108 (20191218_67519_Denildo_Sample108_2.sqt::20191218_67519_Denildo_Sample108_1.sqt)( ALTOGRAU:44671.3) :: 112 (20191218_67819_Denildo_Sample112_2.sqt::20191218_67819_Denildo_Sample112_1.sqt)( ALTOGRAU:174702.1) :: 25 (20191218_67719_Denildo_Sample25_1.sqt::20191218_67719_Denildo_Sample25_2.sqt)( ALTOGRAU:3084869.85) :: 29 (20191218_67919_Denildo_Sample29_2.sqt::20191218_67919_Denildo_Sample29_1.…	8	6.12856e+06	Lysozyme C OS=Homo sapiens OX=9606 GN=LYZ PE=1 SV=1
346	2174	P04062	108 (20191218_67519_Denildo_Sample108_2.sqt::20191218_67519_Denildo_Sample108_1.sqt)( ALTOGRAU:136854.7) :: 112 (20191218_67819_Denildo_Sample112_2.sqt::20191218_67819_Denildo_Sample112_1.sqt)( ALTOGRAU:304389.05) :: 26 (20191218_66219_Denildo_Sample26_2.sqt::20191218_66219_Denildo_Sample26_1.sqt)( ALTOGRAU:285039) :: 46 (20191218_67319_Denildo_Sample46_2.sqt::20191218_67319_Denildo_Sample46_1.sq…	6	4.1953e+07	Lysosomal acid glucosylceramidase OS=Homo sapiens OX=9606 GN=GBA PE=1 SV=3
347	2175	Q13573	108 (20191218_67519_Denildo_Sample108_2.sqt::20191218_67519_Denildo_Sample108_1.sqt)( ALTOGRAU:57655.95) :: 112 (20191218_67819_Denildo_Sample112_2.sqt::20191218_67819_Denildo_Sample112_1.sqt)( ALTOGRAU:155829.85) :: 46 (20191218_67319_Denildo_Sample46_2.sqt::20191218_67319_Denildo_Sample46_1.sqt)( ALTOGRAU:156697.75) :: 69 (20191218_67119_Denildo_Sample69_1.sqt::20191218_67119_Denildo_Sample69_2…	4	723645	SNW domain-containing protein 1 OS=Homo sapiens OX=9606 GN=SNW1 PE=1 SV=1
348	2183	Q15773	108 (20191218_67519_Denildo_Sample108_2.sqt::20191218_67519_Denildo_Sample108_1.sqt)( ALTOGRAU:383985) :: 112 (20191218_67819_Denildo_Sample112_2.sqt::20191218_67819_Denildo_Sample112_1.sqt)( ALTOGRAU:176440.45) :: 46 (20191218_67319_Denildo_Sample46_2.sqt::20191218_67319_Denildo_Sample46_1.sqt)( ALTOGRAU:863350.75) :: 53 (20191218_66919_Denildo_Sample53_4.sqt::20191218_66919_Denildo_Sample53_3.s…	5	4.26213e+06	Myeloid leukemia factor 2 OS=Homo sapiens OX=9606 GN=MLF2 PE=1 SV=1
349	2186	Q53GS9	108 (20191218_67519_Denildo_Sample108_2.sqt::20191218_67519_Denildo_Sample108_1.sqt)( ALTOGRAU:128164.5) :: 112 (20191218_67819_Denildo_Sample112_2.sqt::20191218_67819_Denildo_Sample112_1.sqt)( ALTOGRAU:107370.25) :: 25 (20191218_67719_Denildo_Sample25_1.sqt::20191218_67719_Denildo_Sample25_2.sqt)( ALTOGRAU:62166.2) :: 26 (20191218_66219_Denildo_Sample26_2.sqt::20191218_66219_Denildo_Sample26_1.s…	7	1.38427e+06	U4/U6.U5 tri-snRNP-associated protein 2 OS=Homo sapiens OX=9606 GN=USP39 PE=1 SV=2
350	2188	P52630	112 (20191218_67819_Denildo_Sample112_2.sqt::20191218_67819_Denildo_Sample112_1.sqt)( ALTOGRAU:71661.9) :: 25 (20191218_67719_Denildo_Sample25_1.sqt::20191218_67719_Denildo_Sample25_2.sqt)( ALTOGRAU:56659.1) :: 46 (20191218_67319_Denildo_Sample46_2.sqt::20191218_67319_Denildo_Sample46_1.sqt)( ALTOGRAU:517974.4) :: 69 (20191218_67119_Denildo_Sample69_1.sqt::20191218_67119_Denildo_Sample69_2.sqt)( …	4	1.3339e+06	Signal transducer and activator of transcription 2 OS=Homo sapiens OX=9606 GN=STAT2 PE=1 SV=1
351	2212	P36222	108 (20191218_67519_Denildo_Sample108_2.sqt::20191218_67519_Denildo_Sample108_1.sqt)( ALTOGRAU:27387828.65) :: 112 (20191218_67819_Denildo_Sample112_2.sqt::20191218_67819_Denildo_Sample112_1.sqt)( ALTOGRAU:28644355.65) :: 25 (20191218_67719_Denildo_Sample25_1.sqt::20191218_67719_Denildo_Sample25_2.sqt)( ALTOGRAU:29269723.8) :: 29 (20191218_67919_Denildo_Sample29_2.sqt::20191218_67919_Denildo_Samp…	9	7.85315e+08	Chitinase-3-like protein 1 OS=Homo sapiens OX=9606 GN=CHI3L1 PE=1 SV=2
352	2229	Q86VB7	108 (20191218_67519_Denildo_Sample108_2.sqt::20191218_67519_Denildo_Sample108_1.sqt)( ALTOGRAU:4958815.45) :: 112 (20191218_67819_Denildo_Sample112_2.sqt::20191218_67819_Denildo_Sample112_1.sqt)( ALTOGRAU:3198179.7) :: 25 (20191218_67719_Denildo_Sample25_1.sqt::20191218_67719_Denildo_Sample25_2.sqt)( ALTOGRAU:9018579.25) :: 26 (20191218_66219_Denildo_Sample26_2.sqt::20191218_66219_Denildo_Sample2…	8	2.35799e+07	Scavenger receptor cysteine-rich type 1 protein M130 OS=Homo sapiens OX=9606 GN=CD163 PE=1 SV=2
353	2236	P40261	108 (20191218_67519_Denildo_Sample108_2.sqt::20191218_67519_Denildo_Sample108_1.sqt)( ALTOGRAU:1200953.9) :: 112 (20191218_67819_Denildo_Sample112_2.sqt::20191218_67819_Denildo_Sample112_1.sqt)( ALTOGRAU:7425385.85) :: 25 (20191218_67719_Denildo_Sample25_1.sqt::20191218_67719_Denildo_Sample25_2.sqt)( ALTOGRAU:10868925.3) :: 29 (20191218_67919_Denildo_Sample29_2.sqt::20191218_67919_Denildo_Sample2…	7	3.11273e+07	Nicotinamide N-methyltransferase OS=Homo sapiens OX=9606 GN=NNMT PE=1 SV=1
354	2249	Q16854	108 (20191218_67519_Denildo_Sample108_2.sqt::20191218_67519_Denildo_Sample108_1.sqt)( ALTOGRAU:355780.2) :: 112 (20191218_67819_Denildo_Sample112_2.sqt::20191218_67819_Denildo_Sample112_1.sqt)( ALTOGRAU:151191.5) :: 25 (20191218_67719_Denildo_Sample25_1.sqt::20191218_67719_Denildo_Sample25_2.sqt)( ALTOGRAU:33525.2) :: 26 (20191218_66219_Denildo_Sample26_2.sqt::20191218_66219_Denildo_Sample26_1.sq…	7	1.63526e+06	Deoxyguanosine kinase, mitochondrial OS=Homo sapiens OX=9606 GN=DGUOK PE=1 SV=2
355	2250	P23508	108 (20191218_67519_Denildo_Sample108_2.sqt::20191218_67519_Denildo_Sample108_1.sqt)( ALTOGRAU:118562.3) :: 112 (20191218_67819_Denildo_Sample112_2.sqt::20191218_67819_Denildo_Sample112_1.sqt)( ALTOGRAU:85492.6) :: 46 (20191218_67319_Denildo_Sample46_2.sqt::20191218_67319_Denildo_Sample46_1.sqt)( ALTOGRAU:300460.9) :: 69 (20191218_67119_Denildo_Sample69_1.sqt::20191218_67119_Denildo_Sample69_2.sq…	4	1.16138e+06	Colorectal mutant cancer protein OS=Homo sapiens OX=9606 GN=MCC PE=1 SV=2
356	2252	O15533	108 (20191218_67519_Denildo_Sample108_2.sqt::20191218_67519_Denildo_Sample108_1.sqt)( ALTOGRAU:233394.15) :: 112 (20191218_67819_Denildo_Sample112_2.sqt::20191218_67819_Denildo_Sample112_1.sqt)( ALTOGRAU:2868973.05) :: 25 (20191218_67719_Denildo_Sample25_1.sqt::20191218_67719_Denildo_Sample25_2.sqt)( ALTOGRAU:211522.3) :: 26 (20191218_66219_Denildo_Sample26_2.sqt::20191218_66219_Denildo_Sample26_…	7	2.97643e+07	Tapasin OS=Homo sapiens OX=9606 GN=TAPBP PE=1 SV=1
357	2257	P05107	108 (20191218_67519_Denildo_Sample108_2.sqt::20191218_67519_Denildo_Sample108_1.sqt)( ALTOGRAU:135622) :: 112 (20191218_67819_Denildo_Sample112_2.sqt::20191218_67819_Denildo_Sample112_1.sqt)( ALTOGRAU:788105.75) :: 25 (20191218_67719_Denildo_Sample25_1.sqt::20191218_67719_Denildo_Sample25_2.sqt)( ALTOGRAU:1200337.1) :: 26 (20191218_66219_Denildo_Sample26_2.sqt::20191218_66219_Denildo_Sample26_1.s…	7	4.86073e+06	Integrin beta-2 OS=Homo sapiens OX=9606 GN=ITGB2 PE=1 SV=2
358	2261	Q86VP3	108 (20191218_67519_Denildo_Sample108_2.sqt::20191218_67519_Denildo_Sample108_1.sqt)( ALTOGRAU:89472.1) :: 26 (20191218_66219_Denildo_Sample26_2.sqt::20191218_66219_Denildo_Sample26_1.sqt)( ALTOGRAU:157590.3) :: 39 (20191218_66719_Denildo_Sample39_1.sqt::20191218_66719_Denildo_Sample39_2.sqt)( ALTOGRAU:562848.8) :: 46 (20191218_67319_Denildo_Sample46_2.sqt::20191218_67319_Denildo_Sample46_1.sqt)(…	5	1.24997e+06	Phosphofurin acidic cluster sorting protein 2 OS=Homo sapiens OX=9606 GN=PACS2 PE=1 SV=3
359	2262	Q03518	108 (20191218_67519_Denildo_Sample108_2.sqt::20191218_67519_Denildo_Sample108_1.sqt)( ALTOGRAU:1431787.2) :: 112 (20191218_67819_Denildo_Sample112_2.sqt::20191218_67819_Denildo_Sample112_1.sqt)( ALTOGRAU:101230.2) :: 25 (20191218_67719_Denildo_Sample25_1.sqt::20191218_67719_Denildo_Sample25_2.sqt)( ALTOGRAU:36803.6) :: 26 (20191218_66219_Denildo_Sample26_2.sqt::20191218_66219_Denildo_Sample26_1.s…	8	1.00641e+07	Antigen peptide transporter 1 OS=Homo sapiens OX=9606 GN=TAP1 PE=1 SV=2
360	2271	Q9NUL5	108 (20191218_67519_Denildo_Sample108_2.sqt::20191218_67519_Denildo_Sample108_1.sqt)( ALTOGRAU:84527.25) :: 112 (20191218_67819_Denildo_Sample112_2.sqt::20191218_67819_Denildo_Sample112_1.sqt)( ALTOGRAU:32255.6) :: 29 (20191218_67919_Denildo_Sample29_2.sqt::20191218_67919_Denildo_Sample29_1.sqt)( ALTOGRAU:244215.7) :: 53 (20191218_66919_Denildo_Sample53_4.sqt::20191218_66919_Denildo_Sample53_3.sq…	6	491528	Shiftless antiviral inhibitor of ribosomal frameshifting protein OS=Homo sapiens OX=9606 GN=SHFL PE=1 SV=2
361	2276	Q9Y3Y2	108 (20191218_67519_Denildo_Sample108_2.sqt::20191218_67519_Denildo_Sample108_1.sqt)( ALTOGRAU:25697.1) :: 112 (20191218_67819_Denildo_Sample112_2.sqt::20191218_67819_Denildo_Sample112_1.sqt)( ALTOGRAU:314694.15) :: 26 (20191218_66219_Denildo_Sample26_2.sqt::20191218_66219_Denildo_Sample26_1.sqt)( ALTOGRAU:658697.45) :: 46 (20191218_67319_Denildo_Sample46_2.sqt::20191218_67319_Denildo_Sample46_1.…	4	1.90267e+06	Chromatin target of PRMT1 protein OS=Homo sapiens OX=9606 GN=CHTOP PE=1 SV=2
362	2277	Q9UNF1	108 (20191218_67519_Denildo_Sample108_2.sqt::20191218_67519_Denildo_Sample108_1.sqt)( ALTOGRAU:58443.6) :: 112 (20191218_67819_Denildo_Sample112_2.sqt::20191218_67819_Denildo_Sample112_1.sqt)( ALTOGRAU:460698.4) :: 26 (20191218_66219_Denildo_Sample26_2.sqt::20191218_66219_Denildo_Sample26_1.sqt)( ALTOGRAU:568535.45) :: 29 (20191218_67919_Denildo_Sample29_2.sqt::20191218_67919_Denildo_Sample29_1.s…	8	1.67055e+06	Melanoma-associated antigen D2 OS=Homo sapiens OX=9606 GN=MAGED2 PE=1 SV=2
363	2281	Q9NWV8	108 (20191218_67519_Denildo_Sample108_2.sqt::20191218_67519_Denildo_Sample108_1.sqt)( ALTOGRAU:234738.3) :: 112 (20191218_67819_Denildo_Sample112_2.sqt::20191218_67819_Denildo_Sample112_1.sqt)( ALTOGRAU:21082.4) :: 26 (20191218_66219_Denildo_Sample26_2.sqt::20191218_66219_Denildo_Sample26_1.sqt)( ALTOGRAU:410104.7) :: 39 (20191218_66719_Denildo_Sample39_1.sqt::20191218_66719_Denildo_Sample39_2.sq…	7	2041563	BRISC and BRCA1-A complex member 1 OS=Homo sapiens OX=9606 GN=BABAM1 PE=1 SV=1
364	2282	Q9Y3C6	108 (20191218_67519_Denildo_Sample108_2.sqt::20191218_67519_Denildo_Sample108_1.sqt)( ALTOGRAU:1163767.6) :: 112 (20191218_67819_Denildo_Sample112_2.sqt::20191218_67819_Denildo_Sample112_1.sqt)( ALTOGRAU:267836) :: 26 (20191218_66219_Denildo_Sample26_2.sqt::20191218_66219_Denildo_Sample26_1.sqt)( ALTOGRAU:183603.4) :: 29 (20191218_67919_Denildo_Sample29_2.sqt::20191218_67919_Denildo_Sample29_1.sq…	8	3.47944e+06	Peptidyl-prolyl cis-trans isomerase-like 1 OS=Homo sapiens OX=9606 GN=PPIL1 PE=1 SV=1
365	2286	Q96DZ1	108 (20191218_67519_Denildo_Sample108_2.sqt::20191218_67519_Denildo_Sample108_1.sqt)( ALTOGRAU:137829.7) :: 112 (20191218_67819_Denildo_Sample112_2.sqt::20191218_67819_Denildo_Sample112_1.sqt)( ALTOGRAU:86532.35) :: 25 (20191218_67719_Denildo_Sample25_1.sqt::20191218_67719_Denildo_Sample25_2.sqt)( ALTOGRAU:50202.7) :: 26 (20191218_66219_Denildo_Sample26_2.sqt::20191218_66219_Denildo_Sample26_1.sq…	6	1.36121e+07	Endoplasmic reticulum lectin 1 OS=Homo sapiens OX=9606 GN=ERLEC1 PE=1 SV=1
366	2293	Q9BZE9	108 (20191218_67519_Denildo_Sample108_2.sqt::20191218_67519_Denildo_Sample108_1.sqt)( ALTOGRAU:310852.1) :: 112 (20191218_67819_Denildo_Sample112_2.sqt::20191218_67819_Denildo_Sample112_1.sqt)( ALTOGRAU:146421.7) :: 26 (20191218_66219_Denildo_Sample26_2.sqt::20191218_66219_Denildo_Sample26_1.sqt)( ALTOGRAU:259226.8) :: 39 (20191218_66719_Denildo_Sample39_1.sqt::20191218_66719_Denildo_Sample39_2.s…	7	1.23783e+06	Tether containing UBX domain for GLUT4 OS=Homo sapiens OX=9606 GN=ASPSCR1 PE=1 SV=1
367	2294	Q2TAY7	108 (20191218_67519_Denildo_Sample108_2.sqt::20191218_67519_Denildo_Sample108_1.sqt)( ALTOGRAU:139984.4) :: 26 (20191218_66219_Denildo_Sample26_2.sqt::20191218_66219_Denildo_Sample26_1.sqt)( ALTOGRAU:6430374.4) :: 39 (20191218_66719_Denildo_Sample39_1.sqt::20191218_66719_Denildo_Sample39_2.sqt)( ALTOGRAU:91486.65) :: 46 (20191218_67319_Denildo_Sample46_2.sqt::20191218_67319_Denildo_Sample46_1.sqt…	6	7.44435e+06	WD40 repeat-containing protein SMU1 OS=Homo sapiens OX=9606 GN=SMU1 PE=1 SV=2
368	2296	P17405	108 (20191218_67519_Denildo_Sample108_2.sqt::20191218_67519_Denildo_Sample108_1.sqt)( ALTOGRAU:17975.8) :: 112 (20191218_67819_Denildo_Sample112_2.sqt::20191218_67819_Denildo_Sample112_1.sqt)( ALTOGRAU:78668.7) :: 39 (20191218_66719_Denildo_Sample39_1.sqt::20191218_66719_Denildo_Sample39_2.sqt)( ALTOGRAU:64210) :: 69 (20191218_67119_Denildo_Sample69_1.sqt::20191218_67119_Denildo_Sample69_2.sqt)( …	4	1.45696e+06	Sphingomyelin phosphodiesterase OS=Homo sapiens OX=9606 GN=SMPD1 PE=1 SV=5
369	2351	P78362	108 (20191218_67519_Denildo_Sample108_2.sqt::20191218_67519_Denildo_Sample108_1.sqt)( ALTOGRAU:488442.85) :: 112 (20191218_67819_Denildo_Sample112_2.sqt::20191218_67819_Denildo_Sample112_1.sqt)( ALTOGRAU:191087.95) :: 26 (20191218_66219_Denildo_Sample26_2.sqt::20191218_66219_Denildo_Sample26_1.sqt)( ALTOGRAU:121659.4) :: 39 (20191218_66719_Denildo_Sample39_1.sqt::20191218_66719_Denildo_Sample39_2…	8	2.377e+06	SRSF protein kinase 2 OS=Homo sapiens OX=9606 GN=SRPK2 PE=1 SV=3
370	2361	Q7Z5R6	108 (20191218_67519_Denildo_Sample108_2.sqt::20191218_67519_Denildo_Sample108_1.sqt)( ALTOGRAU:172282.95) :: 112 (20191218_67819_Denildo_Sample112_2.sqt::20191218_67819_Denildo_Sample112_1.sqt)( ALTOGRAU:161891.5) :: 25 (20191218_67719_Denildo_Sample25_1.sqt::20191218_67719_Denildo_Sample25_2.sqt)( ALTOGRAU:91116.4) :: 26 (20191218_66219_Denildo_Sample26_2.sqt::20191218_66219_Denildo_Sample26_1.s…	6	1.42688e+06	Amyloid beta A4 precursor protein-binding family B member 1-interacting protein OS=Homo sapiens OX=9606 GN=APBB1IP PE=1 SV=1
371	2363	Q5K4L6	108 (20191218_67519_Denildo_Sample108_2.sqt::20191218_67519_Denildo_Sample108_1.sqt)( ALTOGRAU:36321.05) :: 112 (20191218_67819_Denildo_Sample112_2.sqt::20191218_67819_Denildo_Sample112_1.sqt)( ALTOGRAU:364349.35) :: 46 (20191218_67319_Denildo_Sample46_2.sqt::20191218_67319_Denildo_Sample46_1.sqt)( ALTOGRAU:363812.8) :: 59 (20191218_68119_Denildo_Sample59_1.sqt::20191218_68119_Denildo_Sample59_2.…	5	2.59868e+06	Solute carrier family 27 member 3 OS=Homo sapiens OX=9606 GN=SLC27A3 PE=2 SV=4
372	2370	P50895	108 (20191218_67519_Denildo_Sample108_2.sqt::20191218_67519_Denildo_Sample108_1.sqt)( ALTOGRAU:114771.95) :: 112 (20191218_67819_Denildo_Sample112_2.sqt::20191218_67819_Denildo_Sample112_1.sqt)( ALTOGRAU:41989.5) :: 46 (20191218_67319_Denildo_Sample46_2.sqt::20191218_67319_Denildo_Sample46_1.sqt)( ALTOGRAU:217151.7) :: 53 (20191218_66919_Denildo_Sample53_4.sqt::20191218_66919_Denildo_Sample53_3.s…	6	608079	Basal cell adhesion molecule OS=Homo sapiens OX=9606 GN=BCAM PE=1 SV=2
373	2379	Q9HD20	108 (20191218_67519_Denildo_Sample108_2.sqt::20191218_67519_Denildo_Sample108_1.sqt)( ALTOGRAU:503001.3) :: 112 (20191218_67819_Denildo_Sample112_2.sqt::20191218_67819_Denildo_Sample112_1.sqt)( ALTOGRAU:649017.8) :: 25 (20191218_67719_Denildo_Sample25_1.sqt::20191218_67719_Denildo_Sample25_2.sqt)( ALTOGRAU:24252.9) :: 26 (20191218_66219_Denildo_Sample26_2.sqt::20191218_66219_Denildo_Sample26_1.sq…	6	2.61805e+06	Manganese-transporting ATPase 13A1 OS=Homo sapiens OX=9606 GN=ATP13A1 PE=1 SV=2
374	2383	Q9BSQ5	108 (20191218_67519_Denildo_Sample108_2.sqt::20191218_67519_Denildo_Sample108_1.sqt)( ALTOGRAU:154675.4) :: 112 (20191218_67819_Denildo_Sample112_2.sqt::20191218_67819_Denildo_Sample112_1.sqt)( ALTOGRAU:160591.7) :: 26 (20191218_66219_Denildo_Sample26_2.sqt::20191218_66219_Denildo_Sample26_1.sqt)( ALTOGRAU:62476.6) :: 29 (20191218_67919_Denildo_Sample29_2.sqt::20191218_67919_Denildo_Sample29_1.sq…	4	381484	Cerebral cavernous malformations 2 protein OS=Homo sapiens OX=9606 GN=CCM2 PE=1 SV=1
375	2388	Q9HCE6	108 (20191218_67519_Denildo_Sample108_2.sqt::20191218_67519_Denildo_Sample108_1.sqt)( ALTOGRAU:39446.6) :: 26 (20191218_66219_Denildo_Sample26_2.sqt::20191218_66219_Denildo_Sample26_1.sqt)( ALTOGRAU:217632.3) :: 29 (20191218_67919_Denildo_Sample29_2.sqt::20191218_67919_Denildo_Sample29_1.sqt)( ALTOGRAU:5158.9) :: 46 (20191218_67319_Denildo_Sample46_2.sqt::20191218_67319_Denildo_Sample46_1.sqt)( A…	4	295822	Rho guanine nucleotide exchange factor 10-like protein OS=Homo sapiens OX=9606 GN=ARHGEF10L PE=1 SV=4
376	2390	Q15006	108 (20191218_67519_Denildo_Sample108_2.sqt::20191218_67519_Denildo_Sample108_1.sqt)( ALTOGRAU:241314.9) :: 112 (20191218_67819_Denildo_Sample112_2.sqt::20191218_67819_Denildo_Sample112_1.sqt)( ALTOGRAU:5700) :: 26 (20191218_66219_Denildo_Sample26_2.sqt::20191218_66219_Denildo_Sample26_1.sqt)( ALTOGRAU:225506.6) :: 46 (20191218_67319_Denildo_Sample46_2.sqt::20191218_67319_Denildo_Sample46_1.sqt)(…	7	1.96919e+06	ER membrane protein complex subunit 2 OS=Homo sapiens OX=9606 GN=EMC2 PE=1 SV=1
377	2391	O43294	108 (20191218_67519_Denildo_Sample108_2.sqt::20191218_67519_Denildo_Sample108_1.sqt)( ALTOGRAU:41496.55) :: 112 (20191218_67819_Denildo_Sample112_2.sqt::20191218_67819_Denildo_Sample112_1.sqt)( ALTOGRAU:24567.2) :: 25 (20191218_67719_Denildo_Sample25_1.sqt::20191218_67719_Denildo_Sample25_2.sqt)( ALTOGRAU:28967.9) :: 59 (20191218_68119_Denildo_Sample59_1.sqt::20191218_68119_Denildo_Sample59_2.sqt…	4	219460	Transforming growth factor beta-1-induced transcript 1 protein OS=Homo sapiens OX=9606 GN=TGFB1I1 PE=1 SV=2
378	2395	Q6P3W7	108 (20191218_67519_Denildo_Sample108_2.sqt::20191218_67519_Denildo_Sample108_1.sqt)( ALTOGRAU:149745.3) :: 112 (20191218_67819_Denildo_Sample112_2.sqt::20191218_67819_Denildo_Sample112_1.sqt)( ALTOGRAU:68680.95) :: 29 (20191218_67919_Denildo_Sample29_2.sqt::20191218_67919_Denildo_Sample29_1.sqt)( ALTOGRAU:74805.3) :: 39 (20191218_66719_Denildo_Sample39_1.sqt::20191218_66719_Denildo_Sample39_2.sq…	7	1.29781e+06	SCY1-like protein 2 OS=Homo sapiens OX=9606 GN=SCYL2 PE=1 SV=1
379	2400	Q8IUX7	108 (20191218_67519_Denildo_Sample108_2.sqt::20191218_67519_Denildo_Sample108_1.sqt)( ALTOGRAU:93438.1) :: 25 (20191218_67719_Denildo_Sample25_1.sqt::20191218_67719_Denildo_Sample25_2.sqt)( ALTOGRAU:2696032.1) :: 46 (20191218_67319_Denildo_Sample46_2.sqt::20191218_67319_Denildo_Sample46_1.sqt)( ALTOGRAU:565867.25) :: 59 (20191218_68119_Denildo_Sample59_1.sqt::20191218_68119_Denildo_Sample59_2.sqt…	4	3.40743e+06	Adipocyte enhancer-binding protein 1 OS=Homo sapiens OX=9606 GN=AEBP1 PE=1 SV=1
380	2401	Q8NFH4	108 (20191218_67519_Denildo_Sample108_2.sqt::20191218_67519_Denildo_Sample108_1.sqt)( ALTOGRAU:37409.8) :: 112 (20191218_67819_Denildo_Sample112_2.sqt::20191218_67819_Denildo_Sample112_1.sqt)( ALTOGRAU:44585.85) :: 26 (20191218_66219_Denildo_Sample26_2.sqt::20191218_66219_Denildo_Sample26_1.sqt)( ALTOGRAU:223519.1) :: 46 (20191218_67319_Denildo_Sample46_2.sqt::20191218_67319_Denildo_Sample46_1.sq…	6	1.30356e+06	Nucleoporin Nup37 OS=Homo sapiens OX=9606 GN=NUP37 PE=1 SV=1
381	2402	Reverse_Q14980	108 (20191218_67519_Denildo_Sample108_2.sqt::20191218_67519_Denildo_Sample108_1.sqt)( ALTOGRAU:30562.7) :: 25 (20191218_67719_Denildo_Sample25_1.sqt::20191218_67719_Denildo_Sample25_2.sqt)( ALTOGRAU:1380965.8) :: 26 (20191218_66219_Denildo_Sample26_2.sqt::20191218_66219_Denildo_Sample26_1.sqt)( ALTOGRAU:37715.3) :: 39 (20191218_66719_Denildo_Sample39_1.sqt::20191218_66719_Denildo_Sample39_2.sqt)(…	6	2.25059e+06
382	2403	Q15363	108 (20191218_67519_Denildo_Sample108_2.sqt::20191218_67519_Denildo_Sample108_1.sqt)( ALTOGRAU:698643.5) :: 112 (20191218_67819_Denildo_Sample112_2.sqt::20191218_67819_Denildo_Sample112_1.sqt)( ALTOGRAU:62831.45) :: 25 (20191218_67719_Denildo_Sample25_1.sqt::20191218_67719_Denildo_Sample25_2.sqt)( ALTOGRAU:147112.35) :: 26 (20191218_66219_Denildo_Sample26_2.sqt::20191218_66219_Denildo_Sample26_1.…	7	4.36586e+06	Transmembrane emp24 domain-containing protein 2 OS=Homo sapiens OX=9606 GN=TMED2 PE=1 SV=1
383	2408	Q86Y56	108 (20191218_67519_Denildo_Sample108_2.sqt::20191218_67519_Denildo_Sample108_1.sqt)( ALTOGRAU:358570.6) :: 112 (20191218_67819_Denildo_Sample112_2.sqt::20191218_67819_Denildo_Sample112_1.sqt)( ALTOGRAU:884133.1) :: 29 (20191218_67919_Denildo_Sample29_2.sqt::20191218_67919_Denildo_Sample29_1.sqt)( ALTOGRAU:8810) :: 46 (20191218_67319_Denildo_Sample46_2.sqt::20191218_67319_Denildo_Sample46_1.sqt)(…	5	3295405	Dynein assembly factor 5, axonemal OS=Homo sapiens OX=9606 GN=DNAAF5 PE=1 SV=4
384	2409	P40616	108 (20191218_67519_Denildo_Sample108_2.sqt::20191218_67519_Denildo_Sample108_1.sqt)( ALTOGRAU:453732.55) :: 112 (20191218_67819_Denildo_Sample112_2.sqt::20191218_67819_Denildo_Sample112_1.sqt)( ALTOGRAU:18131.35) :: 25 (20191218_67719_Denildo_Sample25_1.sqt::20191218_67719_Denildo_Sample25_2.sqt)( ALTOGRAU:18844.6) :: 26 (20191218_66219_Denildo_Sample26_2.sqt::20191218_66219_Denildo_Sample26_1.s…	9	2.12409e+06	ADP-ribosylation factor-like protein 1 OS=Homo sapiens OX=9606 GN=ARL1 PE=1 SV=1
385	2411	Q13428	112 (20191218_67819_Denildo_Sample112_2.sqt::20191218_67819_Denildo_Sample112_1.sqt)( ALTOGRAU:119152.5) :: 26 (20191218_66219_Denildo_Sample26_2.sqt::20191218_66219_Denildo_Sample26_1.sqt)( ALTOGRAU:155954.8) :: 46 (20191218_67319_Denildo_Sample46_2.sqt::20191218_67319_Denildo_Sample46_1.sqt)( ALTOGRAU:186550.9) :: 59 (20191218_68119_Denildo_Sample59_1.sqt::20191218_68119_Denildo_Sample59_2.sqt)…	4	821677	Treacle protein OS=Homo sapiens OX=9606 GN=TCOF1 PE=1 SV=3
386	2412	Q6GMV2	108 (20191218_67519_Denildo_Sample108_2.sqt::20191218_67519_Denildo_Sample108_1.sqt)( ALTOGRAU:241662.3) :: 112 (20191218_67819_Denildo_Sample112_2.sqt::20191218_67819_Denildo_Sample112_1.sqt)( ALTOGRAU:55777.1) :: 26 (20191218_66219_Denildo_Sample26_2.sqt::20191218_66219_Denildo_Sample26_1.sqt)( ALTOGRAU:466784.8) :: 39 (20191218_66719_Denildo_Sample39_1.sqt::20191218_66719_Denildo_Sample39_2.sq…	8	1.81731e+06	SET and MYND domain-containing protein 5 OS=Homo sapiens OX=9606 GN=SMYD5 PE=1 SV=2
387	2415	Q16134	108 (20191218_67519_Denildo_Sample108_2.sqt::20191218_67519_Denildo_Sample108_1.sqt)( ALTOGRAU:215356.8) :: 25 (20191218_67719_Denildo_Sample25_1.sqt::20191218_67719_Denildo_Sample25_2.sqt)( ALTOGRAU:65391.55) :: 26 (20191218_66219_Denildo_Sample26_2.sqt::20191218_66219_Denildo_Sample26_1.sqt)( ALTOGRAU:1754878.65) :: 29 (20191218_67919_Denildo_Sample29_2.sqt::20191218_67919_Denildo_Sample29_1.sq…	7	2.8241e+07	Electron transfer flavoprotein-ubiquinone oxidoreductase, mitochondrial OS=Homo sapiens OX=9606 GN=ETFDH PE=1 SV=2
388	2417	Q5BJH7	108 (20191218_67519_Denildo_Sample108_2.sqt::20191218_67519_Denildo_Sample108_1.sqt)( ALTOGRAU:184119.95) :: 112 (20191218_67819_Denildo_Sample112_2.sqt::20191218_67819_Denildo_Sample112_1.sqt)( ALTOGRAU:57647.55) :: 25 (20191218_67719_Denildo_Sample25_1.sqt::20191218_67719_Denildo_Sample25_2.sqt)( ALTOGRAU:165218.7) :: 46 (20191218_67319_Denildo_Sample46_2.sqt::20191218_67319_Denildo_Sample46_1.…	4	722893	Protein YIF1B OS=Homo sapiens OX=9606 GN=YIF1B PE=1 SV=1
389	2438	P06702	108 (20191218_67519_Denildo_Sample108_2.sqt::20191218_67519_Denildo_Sample108_1.sqt)( ALTOGRAU:16599110.5) :: 112 (20191218_67819_Denildo_Sample112_2.sqt::20191218_67819_Denildo_Sample112_1.sqt)( ALTOGRAU:9356653.6) :: 25 (20191218_67719_Denildo_Sample25_1.sqt::20191218_67719_Denildo_Sample25_2.sqt)( ALTOGRAU:54268522.2) :: 29 (20191218_67919_Denildo_Sample29_2.sqt::20191218_67919_Denildo_Sample2…	7	8.67775e+07	Protein S100-A9 OS=Homo sapiens OX=9606 GN=S100A9 PE=1 SV=1
390	2450	P19971	108 (20191218_67519_Denildo_Sample108_2.sqt::20191218_67519_Denildo_Sample108_1.sqt)( ALTOGRAU:1123046.65) :: 112 (20191218_67819_Denildo_Sample112_2.sqt::20191218_67819_Denildo_Sample112_1.sqt)( ALTOGRAU:1903927.9) :: 25 (20191218_67719_Denildo_Sample25_1.sqt::20191218_67719_Denildo_Sample25_2.sqt)( ALTOGRAU:7454128.1) :: 26 (20191218_66219_Denildo_Sample26_2.sqt::20191218_66219_Denildo_Sample26…	9	3.02898e+07	Thymidine phosphorylase OS=Homo sapiens OX=9606 GN=TYMP PE=1 SV=2
391	2460	Q9H3G5	108 (20191218_67519_Denildo_Sample108_2.sqt::20191218_67519_Denildo_Sample108_1.sqt)( ALTOGRAU:711513) :: 112 (20191218_67819_Denildo_Sample112_2.sqt::20191218_67819_Denildo_Sample112_1.sqt)( ALTOGRAU:7193149.75) :: 26 (20191218_66219_Denildo_Sample26_2.sqt::20191218_66219_Denildo_Sample26_1.sqt)( ALTOGRAU:1872333.85) :: 29 (20191218_67919_Denildo_Sample29_2.sqt::20191218_67919_Denildo_Sample29_1…	7	2.05075e+07	Probable serine carboxypeptidase CPVL OS=Homo sapiens OX=9606 GN=CPVL PE=1 SV=2
392	2474	P24390	108 (20191218_67519_Denildo_Sample108_2.sqt::20191218_67519_Denildo_Sample108_1.sqt)( ALTOGRAU:222382) :: 112 (20191218_67819_Denildo_Sample112_2.sqt::20191218_67819_Denildo_Sample112_1.sqt)( ALTOGRAU:52390.2) :: 25 (20191218_67719_Denildo_Sample25_1.sqt::20191218_67719_Denildo_Sample25_2.sqt)( ALTOGRAU:73053.15) :: 26 (20191218_66219_Denildo_Sample26_2.sqt::20191218_66219_Denildo_Sample26_1.sqt)…	5	1.40824e+06	ER lumen protein-retaining receptor 1 OS=Homo sapiens OX=9606 GN=KDELR1 PE=1 SV=1
393	2477	Q9HCM4	108 (20191218_67519_Denildo_Sample108_2.sqt::20191218_67519_Denildo_Sample108_1.sqt)( ALTOGRAU:109830.65) :: 112 (20191218_67819_Denildo_Sample112_2.sqt::20191218_67819_Denildo_Sample112_1.sqt)( ALTOGRAU:54757.7) :: 26 (20191218_66219_Denildo_Sample26_2.sqt::20191218_66219_Denildo_Sample26_1.sqt)( ALTOGRAU:58760) :: 29 (20191218_67919_Denildo_Sample29_2.sqt::20191218_67919_Denildo_Sample29_1.sqt)…	5	470037	Band 4.1-like protein 5 OS=Homo sapiens OX=9606 GN=EPB41L5 PE=1 SV=3
394	2480	O96033	108 (20191218_67519_Denildo_Sample108_2.sqt::20191218_67519_Denildo_Sample108_1.sqt)( ALTOGRAU:303524.4) :: 29 (20191218_67919_Denildo_Sample29_2.sqt::20191218_67919_Denildo_Sample29_1.sqt)( ALTOGRAU:60695.3) :: 39 (20191218_66719_Denildo_Sample39_1.sqt::20191218_66719_Denildo_Sample39_2.sqt)( ALTOGRAU:21405906.6) :: 46 (20191218_67319_Denildo_Sample46_2.sqt::20191218_67319_Denildo_Sample46_1.sqt…	6	2.36748e+07	Molybdopterin synthase sulfur carrier subunit OS=Homo sapiens OX=9606 GN=MOCS2 PE=1 SV=1
395	2481	P12271	108 (20191218_67519_Denildo_Sample108_2.sqt::20191218_67519_Denildo_Sample108_1.sqt)( ALTOGRAU:54416.3) :: 112 (20191218_67819_Denildo_Sample112_2.sqt::20191218_67819_Denildo_Sample112_1.sqt)( ALTOGRAU:293060.8) :: 29 (20191218_67919_Denildo_Sample29_2.sqt::20191218_67919_Denildo_Sample29_1.sqt)( ALTOGRAU:7259.65) :: 39 (20191218_66719_Denildo_Sample39_1.sqt::20191218_66719_Denildo_Sample39_2.sqt…	6	696937	Retinaldehyde-binding protein 1 OS=Homo sapiens OX=9606 GN=RLBP1 PE=1 SV=2
396	2486	P00813	108 (20191218_67519_Denildo_Sample108_2.sqt::20191218_67519_Denildo_Sample108_1.sqt)( ALTOGRAU:53812.9) :: 25 (20191218_67719_Denildo_Sample25_1.sqt::20191218_67719_Denildo_Sample25_2.sqt)( ALTOGRAU:84868.2) :: 29 (20191218_67919_Denildo_Sample29_2.sqt::20191218_67919_Denildo_Sample29_1.sqt)( ALTOGRAU:19545.85) :: 39 (20191218_66719_Denildo_Sample39_1.sqt::20191218_66719_Denildo_Sample39_2.sqt)( …	6	815215	Adenosine deaminase OS=Homo sapiens OX=9606 GN=ADA PE=1 SV=3
397	2488	O43708	108 (20191218_67519_Denildo_Sample108_2.sqt::20191218_67519_Denildo_Sample108_1.sqt)( ALTOGRAU:138038.6) :: 112 (20191218_67819_Denildo_Sample112_2.sqt::20191218_67819_Denildo_Sample112_1.sqt)( ALTOGRAU:9838.9) :: 26 (20191218_66219_Denildo_Sample26_2.sqt::20191218_66219_Denildo_Sample26_1.sqt)( ALTOGRAU:393048.8) :: 29 (20191218_67919_Denildo_Sample29_2.sqt::20191218_67919_Denildo_Sample29_1.sqt…	7	2.47639e+06	Maleylacetoacetate isomerase OS=Homo sapiens OX=9606 GN=GSTZ1 PE=1 SV=3
398	2489	Q9UG63	108 (20191218_67519_Denildo_Sample108_2.sqt::20191218_67519_Denildo_Sample108_1.sqt)( ALTOGRAU:179937.05) :: 112 (20191218_67819_Denildo_Sample112_2.sqt::20191218_67819_Denildo_Sample112_1.sqt)( ALTOGRAU:330783.45) :: 29 (20191218_67919_Denildo_Sample29_2.sqt::20191218_67919_Denildo_Sample29_1.sqt)( ALTOGRAU:141091.2) :: 46 (20191218_67319_Denildo_Sample46_2.sqt::20191218_67319_Denildo_Sample46_1…	5	1.09246e+06	ATP-binding cassette sub-family F member 2 OS=Homo sapiens OX=9606 GN=ABCF2 PE=1 SV=2
399	2490	Q9Y6E2	108 (20191218_67519_Denildo_Sample108_2.sqt::20191218_67519_Denildo_Sample108_1.sqt)( ALTOGRAU:87926.6) :: 25 (20191218_67719_Denildo_Sample25_1.sqt::20191218_67719_Denildo_Sample25_2.sqt)( ALTOGRAU:295952.9) :: 26 (20191218_66219_Denildo_Sample26_2.sqt::20191218_66219_Denildo_Sample26_1.sqt)( ALTOGRAU:813718.6) :: 29 (20191218_67919_Denildo_Sample29_2.sqt::20191218_67919_Denildo_Sample29_1.sqt)(…	7	1.71189e+06	Basic leucine zipper and W2 domain-containing protein 2 OS=Homo sapiens OX=9606 GN=BZW2 PE=1 SV=1
400	2491	Q8IXS6	108 (20191218_67519_Denildo_Sample108_2.sqt::20191218_67519_Denildo_Sample108_1.sqt)( ALTOGRAU:165718) :: 39 (20191218_66719_Denildo_Sample39_1.sqt::20191218_66719_Denildo_Sample39_2.sqt)( ALTOGRAU:592428.6) :: 53 (20191218_66919_Denildo_Sample53_4.sqt::20191218_66919_Denildo_Sample53_3.sqt)( ALTOGRAU:69504.05) :: 69 (20191218_67119_Denildo_Sample69_1.sqt::20191218_67119_Denildo_Sample69_2.sqt)( …	4	3.93941e+06	Paralemmin-2 OS=Homo sapiens OX=9606 GN=PALM2 PE=1 SV=3
401	2493	Q9BV20	108 (20191218_67519_Denildo_Sample108_2.sqt::20191218_67519_Denildo_Sample108_1.sqt)( ALTOGRAU:50428.45) :: 112 (20191218_67819_Denildo_Sample112_2.sqt::20191218_67819_Denildo_Sample112_1.sqt)( ALTOGRAU:24748.55) :: 26 (20191218_66219_Denildo_Sample26_2.sqt::20191218_66219_Denildo_Sample26_1.sqt)( ALTOGRAU:24778.7) :: 29 (20191218_67919_Denildo_Sample29_2.sqt::20191218_67919_Denildo_Sample29_1.sq…	5	162782	Methylthioribose-1-phosphate isomerase OS=Homo sapiens OX=9606 GN=MRI1 PE=1 SV=1
402	2496	Q16513	108 (20191218_67519_Denildo_Sample108_2.sqt::20191218_67519_Denildo_Sample108_1.sqt)( ALTOGRAU:47260.9) :: 112 (20191218_67819_Denildo_Sample112_2.sqt::20191218_67819_Denildo_Sample112_1.sqt)( ALTOGRAU:62612.25) :: 26 (20191218_66219_Denildo_Sample26_2.sqt::20191218_66219_Denildo_Sample26_1.sqt)( ALTOGRAU:37781.9) :: 29 (20191218_67919_Denildo_Sample29_2.sqt::20191218_67919_Denildo_Sample29_1.sqt…	6	1.01768e+06	Serine/threonine-protein kinase N2 OS=Homo sapiens OX=9606 GN=PKN2 PE=1 SV=1
403	2497	Q9BUE6	108 (20191218_67519_Denildo_Sample108_2.sqt::20191218_67519_Denildo_Sample108_1.sqt)( ALTOGRAU:94585.9) :: 26 (20191218_66219_Denildo_Sample26_2.sqt::20191218_66219_Denildo_Sample26_1.sqt)( ALTOGRAU:172903.2) :: 39 (20191218_66719_Denildo_Sample39_1.sqt::20191218_66719_Denildo_Sample39_2.sqt)( ALTOGRAU:384806.95) :: 53 (20191218_66919_Denildo_Sample53_4.sqt::20191218_66919_Denildo_Sample53_3.sqt)…	4	700303	Iron-sulfur cluster assembly 1 homolog, mitochondrial OS=Homo sapiens OX=9606 GN=ISCA1 PE=1 SV=1
404	2499	Q9Y287	108 (20191218_67519_Denildo_Sample108_2.sqt::20191218_67519_Denildo_Sample108_1.sqt)( ALTOGRAU:108202.1) :: 112 (20191218_67819_Denildo_Sample112_2.sqt::20191218_67819_Denildo_Sample112_1.sqt)( ALTOGRAU:29522.95) :: 29 (20191218_67919_Denildo_Sample29_2.sqt::20191218_67919_Denildo_Sample29_1.sqt)( ALTOGRAU:6018.8) :: 39 (20191218_66719_Denildo_Sample39_1.sqt::20191218_66719_Denildo_Sample39_2.sqt…	6	1.12576e+06	Integral membrane protein 2B OS=Homo sapiens OX=9606 GN=ITM2B PE=1 SV=1
405	2500	Q9BYD3	108 (20191218_67519_Denildo_Sample108_2.sqt::20191218_67519_Denildo_Sample108_1.sqt)( ALTOGRAU:222942.2) :: 112 (20191218_67819_Denildo_Sample112_2.sqt::20191218_67819_Denildo_Sample112_1.sqt)( ALTOGRAU:53279.15) :: 26 (20191218_66219_Denildo_Sample26_2.sqt::20191218_66219_Denildo_Sample26_1.sqt)( ALTOGRAU:443180.4) :: 46 (20191218_67319_Denildo_Sample46_2.sqt::20191218_67319_Denildo_Sample46_1.s…	5	1.90393e+06	39S ribosomal protein L4, mitochondrial OS=Homo sapiens OX=9606 GN=MRPL4 PE=1 SV=1
406	2501	Q9H307	108 (20191218_67519_Denildo_Sample108_2.sqt::20191218_67519_Denildo_Sample108_1.sqt)( ALTOGRAU:368746.8) :: 112 (20191218_67819_Denildo_Sample112_2.sqt::20191218_67819_Denildo_Sample112_1.sqt)( ALTOGRAU:459333.4) :: 39 (20191218_66719_Denildo_Sample39_1.sqt::20191218_66719_Denildo_Sample39_2.sqt)( ALTOGRAU:100547.4) :: 46 (20191218_67319_Denildo_Sample46_2.sqt::20191218_67319_Denildo_Sample46_1.s…	6	1.54092e+06	Pinin OS=Homo sapiens OX=9606 GN=PNN PE=1 SV=5
407	2502	Q9BXB4	108 (20191218_67519_Denildo_Sample108_2.sqt::20191218_67519_Denildo_Sample108_1.sqt)( ALTOGRAU:92841.65) :: 112 (20191218_67819_Denildo_Sample112_2.sqt::20191218_67819_Denildo_Sample112_1.sqt)( ALTOGRAU:46482.5) :: 25 (20191218_67719_Denildo_Sample25_1.sqt::20191218_67719_Denildo_Sample25_2.sqt)( ALTOGRAU:45373.4) :: 46 (20191218_67319_Denildo_Sample46_2.sqt::20191218_67319_Denildo_Sample46_1.sqt…	5	355702	Oxysterol-binding protein-related protein 11 OS=Homo sapiens OX=9606 GN=OSBPL11 PE=1 SV=2
408	2504	O60232	108 (20191218_67519_Denildo_Sample108_2.sqt::20191218_67519_Denildo_Sample108_1.sqt)( ALTOGRAU:215463.25) :: 112 (20191218_67819_Denildo_Sample112_2.sqt::20191218_67819_Denildo_Sample112_1.sqt)( ALTOGRAU:179864.5) :: 46 (20191218_67319_Denildo_Sample46_2.sqt::20191218_67319_Denildo_Sample46_1.sqt)( ALTOGRAU:185601.2) :: 69 (20191218_67119_Denildo_Sample69_1.sqt::20191218_67119_Denildo_Sample69_2.…	4	808686	Protein ZNRD2 OS=Homo sapiens OX=9606 GN=ZNRD2 PE=1 SV=1
409	2511	Q05048	108 (20191218_67519_Denildo_Sample108_2.sqt::20191218_67519_Denildo_Sample108_1.sqt)( ALTOGRAU:64033.6) :: 112 (20191218_67819_Denildo_Sample112_2.sqt::20191218_67819_Denildo_Sample112_1.sqt)( ALTOGRAU:165693.6) :: 46 (20191218_67319_Denildo_Sample46_2.sqt::20191218_67319_Denildo_Sample46_1.sqt)( ALTOGRAU:118332.6) :: 69 (20191218_67119_Denildo_Sample69_1.sqt::20191218_67119_Denildo_Sample69_2.sq…	4	510387	Cleavage stimulation factor subunit 1 OS=Homo sapiens OX=9606 GN=CSTF1 PE=1 SV=1
410	2512	Q5UCC4	108 (20191218_67519_Denildo_Sample108_2.sqt::20191218_67519_Denildo_Sample108_1.sqt)( ALTOGRAU:106599.95) :: 112 (20191218_67819_Denildo_Sample112_2.sqt::20191218_67819_Denildo_Sample112_1.sqt)( ALTOGRAU:119509.3) :: 26 (20191218_66219_Denildo_Sample26_2.sqt::20191218_66219_Denildo_Sample26_1.sqt)( ALTOGRAU:320419.7) :: 46 (20191218_67319_Denildo_Sample46_2.sqt::20191218_67319_Denildo_Sample46_1.…	5	1.63853e+06	ER membrane protein complex subunit 10 OS=Homo sapiens OX=9606 GN=EMC10 PE=1 SV=1
411	2513	P39748	108 (20191218_67519_Denildo_Sample108_2.sqt::20191218_67519_Denildo_Sample108_1.sqt)( ALTOGRAU:102095.8) :: 112 (20191218_67819_Denildo_Sample112_2.sqt::20191218_67819_Denildo_Sample112_1.sqt)( ALTOGRAU:163370.9) :: 26 (20191218_66219_Denildo_Sample26_2.sqt::20191218_66219_Denildo_Sample26_1.sqt)( ALTOGRAU:325379.9) :: 29 (20191218_67919_Denildo_Sample29_2.sqt::20191218_67919_Denildo_Sample29_1.s…	7	1.64888e+06	Flap endonuclease 1 OS=Homo sapiens OX=9606 GN=FEN1 PE=1 SV=1
412	2516	P09601	108 (20191218_67519_Denildo_Sample108_2.sqt::20191218_67519_Denildo_Sample108_1.sqt)( ALTOGRAU:95265) :: 112 (20191218_67819_Denildo_Sample112_2.sqt::20191218_67819_Denildo_Sample112_1.sqt)( ALTOGRAU:161400.65) :: 25 (20191218_67719_Denildo_Sample25_1.sqt::20191218_67719_Denildo_Sample25_2.sqt)( ALTOGRAU:1683296.05) :: 26 (20191218_66219_Denildo_Sample26_2.sqt::20191218_66219_Denildo_Sample26_1.s…	8	7.34091e+06	Heme oxygenase 1 OS=Homo sapiens OX=9606 GN=HMOX1 PE=1 SV=1
413	2518	O00159	108 (20191218_67519_Denildo_Sample108_2.sqt::20191218_67519_Denildo_Sample108_1.sqt)( ALTOGRAU:58152.1) :: 112 (20191218_67819_Denildo_Sample112_2.sqt::20191218_67819_Denildo_Sample112_1.sqt)( ALTOGRAU:106380.9) :: 25 (20191218_67719_Denildo_Sample25_1.sqt::20191218_67719_Denildo_Sample25_2.sqt)( ALTOGRAU:259771.35) :: 29 (20191218_67919_Denildo_Sample29_2.sqt::20191218_67919_Denildo_Sample29_1.s…	6	623734	Unconventional myosin-Ic OS=Homo sapiens OX=9606 GN=MYO1C PE=1 SV=4
414	2519	Q6Y288	108 (20191218_67519_Denildo_Sample108_2.sqt::20191218_67519_Denildo_Sample108_1.sqt)( ALTOGRAU:127071.1) :: 26 (20191218_66219_Denildo_Sample26_2.sqt::20191218_66219_Denildo_Sample26_1.sqt)( ALTOGRAU:571793.45) :: 46 (20191218_67319_Denildo_Sample46_2.sqt::20191218_67319_Denildo_Sample46_1.sqt)( ALTOGRAU:261956.55) :: 69 (20191218_67119_Denildo_Sample69_1.sqt::20191218_67119_Denildo_Sample69_2.sq…	4	1.17925e+06	Beta-1,3-glucosyltransferase OS=Homo sapiens OX=9606 GN=B3GLCT PE=1 SV=2
415	2523	P09105	108 (20191218_67519_Denildo_Sample108_2.sqt::20191218_67519_Denildo_Sample108_1.sqt)( ALTOGRAU:204439.45) :: 112 (20191218_67819_Denildo_Sample112_2.sqt::20191218_67819_Denildo_Sample112_1.sqt)( ALTOGRAU:49082.1) :: 25 (20191218_67719_Denildo_Sample25_1.sqt::20191218_67719_Denildo_Sample25_2.sqt)( ALTOGRAU:267612.95) :: 26 (20191218_66219_Denildo_Sample26_2.sqt::20191218_66219_Denildo_Sample26_1.…	8	1.15875e+06	Hemoglobin subunit theta-1 OS=Homo sapiens OX=9606 GN=HBQ1 PE=1 SV=2
416	2525	Q96H20	108 (20191218_67519_Denildo_Sample108_2.sqt::20191218_67519_Denildo_Sample108_1.sqt)( ALTOGRAU:718568) :: 26 (20191218_66219_Denildo_Sample26_2.sqt::20191218_66219_Denildo_Sample26_1.sqt)( ALTOGRAU:343671.8) :: 29 (20191218_67919_Denildo_Sample29_2.sqt::20191218_67919_Denildo_Sample29_1.sqt)( ALTOGRAU:15854) :: 39 (20191218_66719_Denildo_Sample39_1.sqt::20191218_66719_Denildo_Sample39_2.sqt)( ALT…	7	4.12204e+06	Vacuolar-sorting protein SNF8 OS=Homo sapiens OX=9606 GN=SNF8 PE=1 SV=1
417	2526	Q08378	112 (20191218_67819_Denildo_Sample112_2.sqt::20191218_67819_Denildo_Sample112_1.sqt)( ALTOGRAU:11075.4) :: 26 (20191218_66219_Denildo_Sample26_2.sqt::20191218_66219_Denildo_Sample26_1.sqt)( ALTOGRAU:133357.3) :: 59 (20191218_68119_Denildo_Sample59_1.sqt::20191218_68119_Denildo_Sample59_2.sqt)( ALTOGRAU:262770) :: 69 (20191218_67119_Denildo_Sample69_1.sqt::20191218_67119_Denildo_Sample69_2.sqt)( A…	4	3.32532e+07	Golgin subfamily A member 3 OS=Homo sapiens OX=9606 GN=GOLGA3 PE=1 SV=2
418	2527	P08246	108 (20191218_67519_Denildo_Sample108_2.sqt::20191218_67519_Denildo_Sample108_1.sqt)( ALTOGRAU:710169.4) :: 112 (20191218_67819_Denildo_Sample112_2.sqt::20191218_67819_Denildo_Sample112_1.sqt)( ALTOGRAU:2031760.2) :: 25 (20191218_67719_Denildo_Sample25_1.sqt::20191218_67719_Denildo_Sample25_2.sqt)( ALTOGRAU:12832506.5) :: 29 (20191218_67919_Denildo_Sample29_2.sqt::20191218_67919_Denildo_Sample29_…	6	1.87042e+07	Neutrophil elastase OS=Homo sapiens OX=9606 GN=ELANE PE=1 SV=1
419	2536	Q9H3U1	112 (20191218_67819_Denildo_Sample112_2.sqt::20191218_67819_Denildo_Sample112_1.sqt)( ALTOGRAU:597258.7) :: 25 (20191218_67719_Denildo_Sample25_1.sqt::20191218_67719_Denildo_Sample25_2.sqt)( ALTOGRAU:13970.5) :: 29 (20191218_67919_Denildo_Sample29_2.sqt::20191218_67919_Denildo_Sample29_1.sqt)( ALTOGRAU:33493.8) :: 46 (20191218_67319_Denildo_Sample46_2.sqt::20191218_67319_Denildo_Sample46_1.sqt)( …	6	4.32211e+06	Protein unc-45 homolog A OS=Homo sapiens OX=9606 GN=UNC45A PE=1 SV=1
420	2538	P17936	108 (20191218_67519_Denildo_Sample108_2.sqt::20191218_67519_Denildo_Sample108_1.sqt)( ALTOGRAU:167350.5) :: 112 (20191218_67819_Denildo_Sample112_2.sqt::20191218_67819_Denildo_Sample112_1.sqt)( ALTOGRAU:118102.6) :: 25 (20191218_67719_Denildo_Sample25_1.sqt::20191218_67719_Denildo_Sample25_2.sqt)( ALTOGRAU:1254458.3) :: 29 (20191218_67919_Denildo_Sample29_2.sqt::20191218_67919_Denildo_Sample29_1.…	6	5.35735e+06	Insulin-like growth factor-binding protein 3 OS=Homo sapiens OX=9606 GN=IGFBP3 PE=1 SV=2
421	2539	P43378	108 (20191218_67519_Denildo_Sample108_2.sqt::20191218_67519_Denildo_Sample108_1.sqt)( ALTOGRAU:38255.85) :: 39 (20191218_66719_Denildo_Sample39_1.sqt::20191218_66719_Denildo_Sample39_2.sqt)( ALTOGRAU:213680.3) :: 53 (20191218_66919_Denildo_Sample53_4.sqt::20191218_66919_Denildo_Sample53_3.sqt)( ALTOGRAU:17985) :: 69 (20191218_67119_Denildo_Sample69_1.sqt::20191218_67119_Denildo_Sample69_2.sqt)( A…	4	980627	Tyrosine-protein phosphatase non-receptor type 9 OS=Homo sapiens OX=9606 GN=PTPN9 PE=1 SV=1
422	2599	Q99470	108 (20191218_67519_Denildo_Sample108_2.sqt::20191218_67519_Denildo_Sample108_1.sqt)( ALTOGRAU:195796.4) :: 46 (20191218_67319_Denildo_Sample46_2.sqt::20191218_67319_Denildo_Sample46_1.sqt)( ALTOGRAU:339047.45) :: 53 (20191218_66919_Denildo_Sample53_4.sqt::20191218_66919_Denildo_Sample53_3.sqt)( ALTOGRAU:86409.9) :: 69 (20191218_67119_Denildo_Sample69_1.sqt::20191218_67119_Denildo_Sample69_2.sqt)…	4	3.13355e+06	Stromal cell-derived factor 2 OS=Homo sapiens OX=9606 GN=SDF2 PE=1 SV=2
423	2602	Q16539	108 (20191218_67519_Denildo_Sample108_2.sqt::20191218_67519_Denildo_Sample108_1.sqt)( ALTOGRAU:44410.7) :: 25 (20191218_67719_Denildo_Sample25_1.sqt::20191218_67719_Denildo_Sample25_2.sqt)( ALTOGRAU:85030.65) :: 26 (20191218_66219_Denildo_Sample26_2.sqt::20191218_66219_Denildo_Sample26_1.sqt)( ALTOGRAU:119515.45) :: 29 (20191218_67919_Denildo_Sample29_2.sqt::20191218_67919_Denildo_Sample29_1.sqt)…	5	609768	Mitogen-activated protein kinase 14 OS=Homo sapiens OX=9606 GN=MAPK14 PE=1 SV=3
424	2605	Q86TI2	108 (20191218_67519_Denildo_Sample108_2.sqt::20191218_67519_Denildo_Sample108_1.sqt)( ALTOGRAU:117550.55) :: 112 (20191218_67819_Denildo_Sample112_2.sqt::20191218_67819_Denildo_Sample112_1.sqt)( ALTOGRAU:175019.05) :: 25 (20191218_67719_Denildo_Sample25_1.sqt::20191218_67719_Denildo_Sample25_2.sqt)( ALTOGRAU:20749.5) :: 26 (20191218_66219_Denildo_Sample26_2.sqt::20191218_66219_Denildo_Sample26_1.…	8	1.03718e+06	Dipeptidyl peptidase 9 OS=Homo sapiens OX=9606 GN=DPP9 PE=1 SV=3
425	2612	Q13418	108 (20191218_67519_Denildo_Sample108_2.sqt::20191218_67519_Denildo_Sample108_1.sqt)( ALTOGRAU:444872.45) :: 112 (20191218_67819_Denildo_Sample112_2.sqt::20191218_67819_Denildo_Sample112_1.sqt)( ALTOGRAU:757005.45) :: 25 (20191218_67719_Denildo_Sample25_1.sqt::20191218_67719_Denildo_Sample25_2.sqt)( ALTOGRAU:5761199.3) :: 29 (20191218_67919_Denildo_Sample29_2.sqt::20191218_67919_Denildo_Sample29_…	7	1.08937e+07	Integrin-linked protein kinase OS=Homo sapiens OX=9606 GN=ILK PE=1 SV=2
426	2614	P19387	108 (20191218_67519_Denildo_Sample108_2.sqt::20191218_67519_Denildo_Sample108_1.sqt)( ALTOGRAU:21466487.35) :: 112 (20191218_67819_Denildo_Sample112_2.sqt::20191218_67819_Denildo_Sample112_1.sqt)( ALTOGRAU:16016502.6) :: 26 (20191218_66219_Denildo_Sample26_2.sqt::20191218_66219_Denildo_Sample26_1.sqt)( ALTOGRAU:127134.85) :: 29 (20191218_67919_Denildo_Sample29_2.sqt::20191218_67919_Denildo_Sample…	6	3.82242e+07	DNA-directed RNA polymerase II subunit RPB3 OS=Homo sapiens OX=9606 GN=POLR2C PE=1 SV=2
427	2618	P46937	108 (20191218_67519_Denildo_Sample108_2.sqt::20191218_67519_Denildo_Sample108_1.sqt)( ALTOGRAU:171066.4) :: 112 (20191218_67819_Denildo_Sample112_2.sqt::20191218_67819_Denildo_Sample112_1.sqt)( ALTOGRAU:210036.35) :: 46 (20191218_67319_Denildo_Sample46_2.sqt::20191218_67319_Denildo_Sample46_1.sqt)( ALTOGRAU:312017.8) :: 59 (20191218_68119_Denildo_Sample59_1.sqt::20191218_68119_Denildo_Sample59_2.…	4	699978	Transcriptional coactivator YAP1 OS=Homo sapiens OX=9606 GN=YAP1 PE=1 SV=2
428	2624	P69892	112 (20191218_67819_Denildo_Sample112_2.sqt::20191218_67819_Denildo_Sample112_1.sqt)( ALTOGRAU:390672.05) :: 25 (20191218_67719_Denildo_Sample25_1.sqt::20191218_67719_Denildo_Sample25_2.sqt)( ALTOGRAU:3167461.15) :: 29 (20191218_67919_Denildo_Sample29_2.sqt::20191218_67919_Denildo_Sample29_1.sqt)( ALTOGRAU:172458.65) :: 46 (20191218_67319_Denildo_Sample46_2.sqt::20191218_67319_Denildo_Sample46_1.…	5	7.21071e+06	Hemoglobin subunit gamma-2 OS=Homo sapiens OX=9606 GN=HBG2 PE=1 SV=2
429	2627	P60709	108 (20191218_67519_Denildo_Sample108_2.sqt::20191218_67519_Denildo_Sample108_1.sqt)( ALTOGRAU:822903.2) :: 112 (20191218_67819_Denildo_Sample112_2.sqt::20191218_67819_Denildo_Sample112_1.sqt)( ALTOGRAU:220750) :: 25 (20191218_67719_Denildo_Sample25_1.sqt::20191218_67719_Denildo_Sample25_2.sqt)( ALTOGRAU:215257.7) :: 26 (20191218_66219_Denildo_Sample26_2.sqt::20191218_66219_Denildo_Sample26_1.sqt…	7	3.0581e+06	Actin, cytoplasmic 1 OS=Homo sapiens OX=9606 GN=ACTB PE=1 SV=1; Additional IDs concatenated into MaxParsimony group: P63261, P68032, P68133, P63267, Q6S8J3, P0CG38
430	2629	Q9BYX7	108 (20191218_67519_Denildo_Sample108_2.sqt::20191218_67519_Denildo_Sample108_1.sqt)( ALTOGRAU:231460.75) :: 112 (20191218_67819_Denildo_Sample112_2.sqt::20191218_67819_Denildo_Sample112_1.sqt)( ALTOGRAU:46869.9) :: 25 (20191218_67719_Denildo_Sample25_1.sqt::20191218_67719_Denildo_Sample25_2.sqt)( ALTOGRAU:486714.4) :: 39 (20191218_66719_Denildo_Sample39_1.sqt::20191218_66719_Denildo_Sample39_2.s…	6	9.54696e+07	Putative beta-actin-like protein 3 OS=Homo sapiens OX=9606 GN=POTEKP PE=5 SV=1
431	2664	P05937	108 (20191218_67519_Denildo_Sample108_2.sqt::20191218_67519_Denildo_Sample108_1.sqt)( ALTOGRAU:491155.45) :: 26 (20191218_66219_Denildo_Sample26_2.sqt::20191218_66219_Denildo_Sample26_1.sqt)( ALTOGRAU:64104.85) :: 39 (20191218_66719_Denildo_Sample39_1.sqt::20191218_66719_Denildo_Sample39_2.sqt)( ALTOGRAU:4766490.95) :: 53 (20191218_66919_Denildo_Sample53_4.sqt::20191218_66919_Denildo_Sample53_3.s…	6	4.31529e+07	Calbindin OS=Homo sapiens OX=9606 GN=CALB1 PE=1 SV=2
432	2678	P49590	108 (20191218_67519_Denildo_Sample108_2.sqt::20191218_67519_Denildo_Sample108_1.sqt)( ALTOGRAU:106154.9) :: 112 (20191218_67819_Denildo_Sample112_2.sqt::20191218_67819_Denildo_Sample112_1.sqt)( ALTOGRAU:88279.4) :: 26 (20191218_66219_Denildo_Sample26_2.sqt::20191218_66219_Denildo_Sample26_1.sqt)( ALTOGRAU:289585.3) :: 39 (20191218_66719_Denildo_Sample39_1.sqt::20191218_66719_Denildo_Sample39_2.sq…	7	6.05609e+06	Probable histidine--tRNA ligase, mitochondrial OS=Homo sapiens OX=9606 GN=HARS2 PE=1 SV=1
433	2682	Q684P5	108 (20191218_67519_Denildo_Sample108_2.sqt::20191218_67519_Denildo_Sample108_1.sqt)( ALTOGRAU:318508.5) :: 26 (20191218_66219_Denildo_Sample26_2.sqt::20191218_66219_Denildo_Sample26_1.sqt)( ALTOGRAU:102103.3) :: 39 (20191218_66719_Denildo_Sample39_1.sqt::20191218_66719_Denildo_Sample39_2.sqt)( ALTOGRAU:988930.9) :: 53 (20191218_66919_Denildo_Sample53_4.sqt::20191218_66919_Denildo_Sample53_3.sqt)…	4	1612665	Rap1 GTPase-activating protein 2 OS=Homo sapiens OX=9606 GN=RAP1GAP2 PE=1 SV=2
434	2696	Q96BM9	112 (20191218_67819_Denildo_Sample112_2.sqt::20191218_67819_Denildo_Sample112_1.sqt)( ALTOGRAU:192458.65) :: 29 (20191218_67919_Denildo_Sample29_2.sqt::20191218_67919_Denildo_Sample29_1.sqt)( ALTOGRAU:263967.2) :: 46 (20191218_67319_Denildo_Sample46_2.sqt::20191218_67319_Denildo_Sample46_1.sqt)( ALTOGRAU:1024838.7) :: 53 (20191218_66919_Denildo_Sample53_4.sqt::20191218_66919_Denildo_Sample53_3.sq…	5	3.17657e+06	ADP-ribosylation factor-like protein 8A OS=Homo sapiens OX=9606 GN=ARL8A PE=1 SV=1
435	2702	Q13464	112 (20191218_67819_Denildo_Sample112_2.sqt::20191218_67819_Denildo_Sample112_1.sqt)( ALTOGRAU:141023.75) :: 25 (20191218_67719_Denildo_Sample25_1.sqt::20191218_67719_Denildo_Sample25_2.sqt)( ALTOGRAU:33157.2) :: 29 (20191218_67919_Denildo_Sample29_2.sqt::20191218_67919_Denildo_Sample29_1.sqt)( ALTOGRAU:8417.6) :: 69 (20191218_67119_Denildo_Sample69_1.sqt::20191218_67119_Denildo_Sample69_2.sqt)( …	4	597661	Rho-associated protein kinase 1 OS=Homo sapiens OX=9606 GN=ROCK1 PE=1 SV=1
436	2715	P51812	108 (20191218_67519_Denildo_Sample108_2.sqt::20191218_67519_Denildo_Sample108_1.sqt)( ALTOGRAU:254713.35) :: 112 (20191218_67819_Denildo_Sample112_2.sqt::20191218_67819_Denildo_Sample112_1.sqt)( ALTOGRAU:126476.3) :: 25 (20191218_67719_Denildo_Sample25_1.sqt::20191218_67719_Denildo_Sample25_2.sqt)( ALTOGRAU:97490.9) :: 29 (20191218_67919_Denildo_Sample29_2.sqt::20191218_67919_Denildo_Sample29_1.s…	7	3.82318e+06	Ribosomal protein S6 kinase alpha-3 OS=Homo sapiens OX=9606 GN=RPS6KA3 PE=1 SV=1; Additional IDs concatenated into MaxParsimony group: Q15418, Q15349
437	2747	Q92769	108 (20191218_67519_Denildo_Sample108_2.sqt::20191218_67519_Denildo_Sample108_1.sqt)( ALTOGRAU:174556.35) :: 112 (20191218_67819_Denildo_Sample112_2.sqt::20191218_67819_Denildo_Sample112_1.sqt)( ALTOGRAU:172534.55) :: 26 (20191218_66219_Denildo_Sample26_2.sqt::20191218_66219_Denildo_Sample26_1.sqt)( ALTOGRAU:878401.55) :: 46 (20191218_67319_Denildo_Sample46_2.sqt::20191218_67319_Denildo_Sample46_…	5	1.97562e+06	Histone deacetylase 2 OS=Homo sapiens OX=9606 GN=HDAC2 PE=1 SV=2
438	2749	O15347	112 (20191218_67819_Denildo_Sample112_2.sqt::20191218_67819_Denildo_Sample112_1.sqt)( ALTOGRAU:75125.5) :: 26 (20191218_66219_Denildo_Sample26_2.sqt::20191218_66219_Denildo_Sample26_1.sqt)( ALTOGRAU:343258.2) :: 29 (20191218_67919_Denildo_Sample29_2.sqt::20191218_67919_Denildo_Sample29_1.sqt)( ALTOGRAU:663679.7) :: 46 (20191218_67319_Denildo_Sample46_2.sqt::20191218_67319_Denildo_Sample46_1.sqt)(…	4	1.18932e+06	High mobility group protein B3 OS=Homo sapiens OX=9606 GN=HMGB3 PE=1 SV=4
439	2790	Q9Y3Q8	108 (20191218_67519_Denildo_Sample108_2.sqt::20191218_67519_Denildo_Sample108_1.sqt)( ALTOGRAU:1299104.45) :: 112 (20191218_67819_Denildo_Sample112_2.sqt::20191218_67819_Denildo_Sample112_1.sqt)( ALTOGRAU:1087618.1) :: 26 (20191218_66219_Denildo_Sample26_2.sqt::20191218_66219_Denildo_Sample26_1.sqt)( ALTOGRAU:138130.05) :: 29 (20191218_67919_Denildo_Sample29_2.sqt::20191218_67919_Denildo_Sample29…	7	6.18176e+06	TSC22 domain family protein 4 OS=Homo sapiens OX=9606 GN=TSC22D4 PE=1 SV=2
440	2793	Q969E4	112 (20191218_67819_Denildo_Sample112_2.sqt::20191218_67819_Denildo_Sample112_1.sqt)( ALTOGRAU:220143.1) :: 26 (20191218_66219_Denildo_Sample26_2.sqt::20191218_66219_Denildo_Sample26_1.sqt)( ALTOGRAU:803110.2) :: 39 (20191218_66719_Denildo_Sample39_1.sqt::20191218_66719_Denildo_Sample39_2.sqt)( ALTOGRAU:107635.5) :: 53 (20191218_66919_Denildo_Sample53_4.sqt::20191218_66919_Denildo_Sample53_3.sqt)…	6	1.91187e+06	Transcription elongation factor A protein-like 3 OS=Homo sapiens OX=9606 GN=TCEAL3 PE=1 SV=1
441	2795	O75044	108 (20191218_67519_Denildo_Sample108_2.sqt::20191218_67519_Denildo_Sample108_1.sqt)( ALTOGRAU:119970.9) :: 46 (20191218_67319_Denildo_Sample46_2.sqt::20191218_67319_Denildo_Sample46_1.sqt)( ALTOGRAU:152497.45) :: 53 (20191218_66919_Denildo_Sample53_4.sqt::20191218_66919_Denildo_Sample53_3.sqt)( ALTOGRAU:3682.9) :: 69 (20191218_67119_Denildo_Sample69_1.sqt::20191218_67119_Denildo_Sample69_2.sqt)(…	4	1.12472e+06	SLIT-ROBO Rho GTPase-activating protein 2 OS=Homo sapiens OX=9606 GN=SRGAP2 PE=1 SV=3
442	2797	Q9BQE3	108 (20191218_67519_Denildo_Sample108_2.sqt::20191218_67519_Denildo_Sample108_1.sqt)( ALTOGRAU:1813288.15) :: 112 (20191218_67819_Denildo_Sample112_2.sqt::20191218_67819_Denildo_Sample112_1.sqt)( ALTOGRAU:1463902.95) :: 25 (20191218_67719_Denildo_Sample25_1.sqt::20191218_67719_Denildo_Sample25_2.sqt)( ALTOGRAU:185407.1) :: 29 (20191218_67919_Denildo_Sample29_2.sqt::20191218_67919_Denildo_Sample29…	7	7.94295e+06	Tubulin alpha-1C chain OS=Homo sapiens OX=9606 GN=TUBA1C PE=1 SV=1
443	2806	Q9BUF5	108 (20191218_67519_Denildo_Sample108_2.sqt::20191218_67519_Denildo_Sample108_1.sqt)( ALTOGRAU:2504038.7) :: 112 (20191218_67819_Denildo_Sample112_2.sqt::20191218_67819_Denildo_Sample112_1.sqt)( ALTOGRAU:2072212.55) :: 25 (20191218_67719_Denildo_Sample25_1.sqt::20191218_67719_Denildo_Sample25_2.sqt)( ALTOGRAU:535559.35) :: 26 (20191218_66219_Denildo_Sample26_2.sqt::20191218_66219_Denildo_Sample26…	9	2.24535e+07	Tubulin beta-6 chain OS=Homo sapiens OX=9606 GN=TUBB6 PE=1 SV=1
444	2813	P22314	108 (20191218_67519_Denildo_Sample108_2.sqt::20191218_67519_Denildo_Sample108_1.sqt)( ALTOGRAU:331410.8) :: 112 (20191218_67819_Denildo_Sample112_2.sqt::20191218_67819_Denildo_Sample112_1.sqt)( ALTOGRAU:78434.4) :: 46 (20191218_67319_Denildo_Sample46_2.sqt::20191218_67319_Denildo_Sample46_1.sqt)( ALTOGRAU:80393) :: 53 (20191218_66919_Denildo_Sample53_4.sqt::20191218_66919_Denildo_Sample53_3.sqt)(…	6	1.04672e+06	Ubiquitin-like modifier-activating enzyme 1 OS=Homo sapiens OX=9606 GN=UBA1 PE=1 SV=3; Additional IDs concatenated into MaxParsimony group: contaminant_UBIQUITIN02
445	2814	P0C0L4	108 (20191218_67519_Denildo_Sample108_2.sqt::20191218_67519_Denildo_Sample108_1.sqt)( ALTOGRAU:1125010.15) :: 112 (20191218_67819_Denildo_Sample112_2.sqt::20191218_67819_Denildo_Sample112_1.sqt)( ALTOGRAU:668142.9) :: 25 (20191218_67719_Denildo_Sample25_1.sqt::20191218_67719_Denildo_Sample25_2.sqt)( ALTOGRAU:1002682.2) :: 26 (20191218_66219_Denildo_Sample26_2.sqt::20191218_66219_Denildo_Sample26_…	9	7.10557e+06	Complement C4-A OS=Homo sapiens OX=9606 GN=C4A PE=1 SV=2
446	2817	P49448	26 (20191218_66219_Denildo_Sample26_2.sqt::20191218_66219_Denildo_Sample26_1.sqt)( ALTOGRAU:455531.2) :: 39 (20191218_66719_Denildo_Sample39_1.sqt::20191218_66719_Denildo_Sample39_2.sqt)( ALTOGRAU:1863742.4) :: 53 (20191218_66919_Denildo_Sample53_4.sqt::20191218_66919_Denildo_Sample53_3.sqt)( ALTOGRAU:36118.25) :: 69 (20191218_67119_Denildo_Sample69_1.sqt::20191218_67119_Denildo_Sample69_2.sqt)( …	4	9.50104e+06	Glutamate dehydrogenase 2, mitochondrial OS=Homo sapiens OX=9606 GN=GLUD2 PE=1 SV=2
447	2844	P01116	108 (20191218_67519_Denildo_Sample108_2.sqt::20191218_67519_Denildo_Sample108_1.sqt)( ALTOGRAU:782617.15) :: 112 (20191218_67819_Denildo_Sample112_2.sqt::20191218_67819_Denildo_Sample112_1.sqt)( ALTOGRAU:43926.7) :: 26 (20191218_66219_Denildo_Sample26_2.sqt::20191218_66219_Denildo_Sample26_1.sqt)( ALTOGRAU:158471.2) :: 46 (20191218_67319_Denildo_Sample46_2.sqt::20191218_67319_Denildo_Sample46_1.s…	5	1.34048e+06	GTPase KRas OS=Homo sapiens OX=9606 GN=KRAS PE=1 SV=1
448	2853	P16989	108 (20191218_67519_Denildo_Sample108_2.sqt::20191218_67519_Denildo_Sample108_1.sqt)( ALTOGRAU:36651.7) :: 112 (20191218_67819_Denildo_Sample112_2.sqt::20191218_67819_Denildo_Sample112_1.sqt)( ALTOGRAU:717765.1) :: 25 (20191218_67719_Denildo_Sample25_1.sqt::20191218_67719_Denildo_Sample25_2.sqt)( ALTOGRAU:140471) :: 26 (20191218_66219_Denildo_Sample26_2.sqt::20191218_66219_Denildo_Sample26_1.sqt)…	7	2.64987e+06	Y-box-binding protein 3 OS=Homo sapiens OX=9606 GN=YBX3 PE=1 SV=4
449	2867	P09012	108 (20191218_67519_Denildo_Sample108_2.sqt::20191218_67519_Denildo_Sample108_1.sqt)( ALTOGRAU:201476.5) :: 112 (20191218_67819_Denildo_Sample112_2.sqt::20191218_67819_Denildo_Sample112_1.sqt)( ALTOGRAU:975192.6) :: 25 (20191218_67719_Denildo_Sample25_1.sqt::20191218_67719_Denildo_Sample25_2.sqt)( ALTOGRAU:141352.6) :: 26 (20191218_66219_Denildo_Sample26_2.sqt::20191218_66219_Denildo_Sample26_1.s…	10	5.94474e+06	U1 small nuclear ribonucleoprotein A OS=Homo sapiens OX=9606 GN=SNRPA PE=1 SV=3; Additional IDs concatenated into MaxParsimony group: P08579
450	2871	O00182	25 (20191218_67719_Denildo_Sample25_1.sqt::20191218_67719_Denildo_Sample25_2.sqt)( ALTOGRAU:16303.9) :: 26 (20191218_66219_Denildo_Sample26_2.sqt::20191218_66219_Denildo_Sample26_1.sqt)( ALTOGRAU:79943.5) :: 46 (20191218_67319_Denildo_Sample46_2.sqt::20191218_67319_Denildo_Sample46_1.sqt)( ALTOGRAU:94211.3) :: 69 (20191218_67119_Denildo_Sample69_1.sqt::20191218_67119_Denildo_Sample69_2.sqt)( ALTO…	4	316416	Galectin-9 OS=Homo sapiens OX=9606 GN=LGALS9 PE=1 SV=2; Additional IDs concatenated into MaxParsimony group: Q6DKI2, Q3B8N2
451	2875	P00533	108 (20191218_67519_Denildo_Sample108_2.sqt::20191218_67519_Denildo_Sample108_1.sqt)( ALTOGRAU:131826358.2) :: 112 (20191218_67819_Denildo_Sample112_2.sqt::20191218_67819_Denildo_Sample112_1.sqt)( ALTOGRAU:17876105.8) :: 29 (20191218_67919_Denildo_Sample29_2.sqt::20191218_67919_Denildo_Sample29_1.sqt)( ALTOGRAU:43592.6) :: 46 (20191218_67319_Denildo_Sample46_2.sqt::20191218_67319_Denildo_Sample46…	5	6.12673e+08	Epidermal growth factor receptor OS=Homo sapiens OX=9606 GN=EGFR PE=1 SV=2; Additional IDs concatenated into MaxParsimony group: Q15303, P04626
452	2891	O75477	25 (20191218_67719_Denildo_Sample25_1.sqt::20191218_67719_Denildo_Sample25_2.sqt)( ALTOGRAU:70008.3) :: 26 (20191218_66219_Denildo_Sample26_2.sqt::20191218_66219_Denildo_Sample26_1.sqt)( ALTOGRAU:236496.6) :: 59 (20191218_68119_Denildo_Sample59_1.sqt::20191218_68119_Denildo_Sample59_2.sqt)( ALTOGRAU:59736.4) :: 69 (20191218_67119_Denildo_Sample69_1.sqt::20191218_67119_Denildo_Sample69_2.sqt)( ALT…	4	737667	Erlin-1 OS=Homo sapiens OX=9606 GN=ERLIN1 PE=1 SV=2
453	2898	Q71DI3	26 (20191218_66219_Denildo_Sample26_2.sqt::20191218_66219_Denildo_Sample26_1.sqt)( ALTOGRAU:5102792.8) :: 29 (20191218_67919_Denildo_Sample29_2.sqt::20191218_67919_Denildo_Sample29_1.sqt)( ALTOGRAU:55166.45) :: 46 (20191218_67319_Denildo_Sample46_2.sqt::20191218_67319_Denildo_Sample46_1.sqt)( ALTOGRAU:3337265.75) :: 59 (20191218_68119_Denildo_Sample59_1.sqt::20191218_68119_Denildo_Sample59_2.sqt)…	5	11577628	Histone H3.2 OS=Homo sapiens OX=9606 GN=HIST2H3A PE=1 SV=3
454	2905	Q9UJS0	108 (20191218_67519_Denildo_Sample108_2.sqt::20191218_67519_Denildo_Sample108_1.sqt)( ALTOGRAU:130313.6) :: 112 (20191218_67819_Denildo_Sample112_2.sqt::20191218_67819_Denildo_Sample112_1.sqt)( ALTOGRAU:70423.7) :: 26 (20191218_66219_Denildo_Sample26_2.sqt::20191218_66219_Denildo_Sample26_1.sqt)( ALTOGRAU:4997757.85) :: 29 (20191218_67919_Denildo_Sample29_2.sqt::20191218_67919_Denildo_Sample29_1.…	6	5.62057e+06	Calcium-binding mitochondrial carrier protein Aralar2 OS=Homo sapiens OX=9606 GN=SLC25A13 PE=1 SV=2
455	2924	Q14123	108 (20191218_67519_Denildo_Sample108_2.sqt::20191218_67519_Denildo_Sample108_1.sqt)( ALTOGRAU:202203.1) :: 39 (20191218_66719_Denildo_Sample39_1.sqt::20191218_66719_Denildo_Sample39_2.sqt)( ALTOGRAU:554090.6) :: 46 (20191218_67319_Denildo_Sample46_2.sqt::20191218_67319_Denildo_Sample46_1.sqt)( ALTOGRAU:466142.8) :: 69 (20191218_67119_Denildo_Sample69_1.sqt::20191218_67119_Denildo_Sample69_2.sqt)…	4	1.9091e+06	Calcium/calmodulin-dependent 3',5'-cyclic nucleotide phosphodiesterase 1C OS=Homo sapiens OX=9606 GN=PDE1C PE=1 SV=1
456	2930	O15530	26 (20191218_66219_Denildo_Sample26_2.sqt::20191218_66219_Denildo_Sample26_1.sqt)( ALTOGRAU:73933.3) :: 39 (20191218_66719_Denildo_Sample39_1.sqt::20191218_66719_Denildo_Sample39_2.sqt)( ALTOGRAU:275977.85) :: 53 (20191218_66919_Denildo_Sample53_4.sqt::20191218_66919_Denildo_Sample53_3.sqt)( ALTOGRAU:260234.65) :: 69 (20191218_67119_Denildo_Sample69_1.sqt::20191218_67119_Denildo_Sample69_2.sqt)( …	4	681543	3-phosphoinositide-dependent protein kinase 1 OS=Homo sapiens OX=9606 GN=PDPK1 PE=1 SV=1; Additional IDs concatenated into MaxParsimony group: Q6A1A2
457	2931	P62068	108 (20191218_67519_Denildo_Sample108_2.sqt::20191218_67519_Denildo_Sample108_1.sqt)( ALTOGRAU:87498.3) :: 112 (20191218_67819_Denildo_Sample112_2.sqt::20191218_67819_Denildo_Sample112_1.sqt)( ALTOGRAU:76546.05) :: 39 (20191218_66719_Denildo_Sample39_1.sqt::20191218_66719_Denildo_Sample39_2.sqt)( ALTOGRAU:94451.6) :: 53 (20191218_66919_Denildo_Sample53_4.sqt::20191218_66919_Denildo_Sample53_3.sqt…	4	340180	Ubiquitin carboxyl-terminal hydrolase 46 OS=Homo sapiens OX=9606 GN=USP46 PE=1 SV=1; Additional IDs concatenated into MaxParsimony group: O75317
458	2933	P25098	108 (20191218_67519_Denildo_Sample108_2.sqt::20191218_67519_Denildo_Sample108_1.sqt)( ALTOGRAU:7901.7) :: 39 (20191218_66719_Denildo_Sample39_1.sqt::20191218_66719_Denildo_Sample39_2.sqt)( ALTOGRAU:565418.85) :: 53 (20191218_66919_Denildo_Sample53_4.sqt::20191218_66919_Denildo_Sample53_3.sqt)( ALTOGRAU:19653.95) :: 69 (20191218_67119_Denildo_Sample69_1.sqt::20191218_67119_Denildo_Sample69_2.sqt)(…	4	678036	Beta-adrenergic receptor kinase 1 OS=Homo sapiens OX=9606 GN=GRK2 PE=1 SV=2; Additional IDs concatenated into MaxParsimony group: P35626
459	2948	O75494	108 (20191218_67519_Denildo_Sample108_2.sqt::20191218_67519_Denildo_Sample108_1.sqt)( ALTOGRAU:35183.7) :: 112 (20191218_67819_Denildo_Sample112_2.sqt::20191218_67819_Denildo_Sample112_1.sqt)( ALTOGRAU:946471.35) :: 26 (20191218_66219_Denildo_Sample26_2.sqt::20191218_66219_Denildo_Sample26_1.sqt)( ALTOGRAU:617777.8) :: 29 (20191218_67919_Denildo_Sample29_2.sqt::20191218_67919_Denildo_Sample29_1.s…	8	2.6342e+06	Serine/arginine-rich splicing factor 10 OS=Homo sapiens OX=9606 GN=SRSF10 PE=1 SV=1
460	2966	P15153	112 (20191218_67819_Denildo_Sample112_2.sqt::20191218_67819_Denildo_Sample112_1.sqt)( ALTOGRAU:162312.75) :: 25 (20191218_67719_Denildo_Sample25_1.sqt::20191218_67719_Denildo_Sample25_2.sqt)( ALTOGRAU:7595950.85) :: 26 (20191218_66219_Denildo_Sample26_2.sqt::20191218_66219_Denildo_Sample26_1.sqt)( ALTOGRAU:51546.8) :: 29 (20191218_67919_Denildo_Sample29_2.sqt::20191218_67919_Denildo_Sample29_1.sq…	5	9.11417e+06	Ras-related C3 botulinum toxin substrate 2 OS=Homo sapiens OX=9606 GN=RAC2 PE=1 SV=1
461	2971	O75367	108 (20191218_67519_Denildo_Sample108_2.sqt::20191218_67519_Denildo_Sample108_1.sqt)( ALTOGRAU:119287.7) :: 112 (20191218_67819_Denildo_Sample112_2.sqt::20191218_67819_Denildo_Sample112_1.sqt)( ALTOGRAU:158673.65) :: 25 (20191218_67719_Denildo_Sample25_1.sqt::20191218_67719_Denildo_Sample25_2.sqt)( ALTOGRAU:1637102.5) :: 26 (20191218_66219_Denildo_Sample26_2.sqt::20191218_66219_Denildo_Sample26_1…	8	1.86911e+07	Core histone macro-H2A.1 OS=Homo sapiens OX=9606 GN=H2AFY PE=1 SV=4
462	2977	O95834	108 (20191218_67519_Denildo_Sample108_2.sqt::20191218_67519_Denildo_Sample108_1.sqt)( ALTOGRAU:2252417.1) :: 112 (20191218_67819_Denildo_Sample112_2.sqt::20191218_67819_Denildo_Sample112_1.sqt)( ALTOGRAU:332626.3) :: 25 (20191218_67719_Denildo_Sample25_1.sqt::20191218_67719_Denildo_Sample25_2.sqt)( ALTOGRAU:146393.15) :: 29 (20191218_67919_Denildo_Sample29_2.sqt::20191218_67919_Denildo_Sample29_1…	9	1.2212e+07	Echinoderm microtubule-associated protein-like 2 OS=Homo sapiens OX=9606 GN=EML2 PE=1 SV=1; Additional IDs concatenated into MaxParsimony group: Q05BV3, Q6ZMW3
463	2981	P83916	108 (20191218_67519_Denildo_Sample108_2.sqt::20191218_67519_Denildo_Sample108_1.sqt)( ALTOGRAU:496717.4) :: 112 (20191218_67819_Denildo_Sample112_2.sqt::20191218_67819_Denildo_Sample112_1.sqt)( ALTOGRAU:81239.15) :: 25 (20191218_67719_Denildo_Sample25_1.sqt::20191218_67719_Denildo_Sample25_2.sqt)( ALTOGRAU:35980.6) :: 26 (20191218_66219_Denildo_Sample26_2.sqt::20191218_66219_Denildo_Sample26_1.sq…	5	2.01088e+06	Chromobox protein homolog 1 OS=Homo sapiens OX=9606 GN=CBX1 PE=1 SV=1
464	2983	P01903	108 (20191218_67519_Denildo_Sample108_2.sqt::20191218_67519_Denildo_Sample108_1.sqt)( ALTOGRAU:445030.8) :: 112 (20191218_67819_Denildo_Sample112_2.sqt::20191218_67819_Denildo_Sample112_1.sqt)( ALTOGRAU:203982.7) :: 25 (20191218_67719_Denildo_Sample25_1.sqt::20191218_67719_Denildo_Sample25_2.sqt)( ALTOGRAU:472916.3) :: 26 (20191218_66219_Denildo_Sample26_2.sqt::20191218_66219_Denildo_Sample26_1.s…	7	8.07161e+06	HLA class II histocompatibility antigen, DR alpha chain OS=Homo sapiens OX=9606 GN=HLA-DRA PE=1 SV=1; Additional IDs concatenated into MaxParsimony group: P01906
465	2988	Q01085	108 (20191218_67519_Denildo_Sample108_2.sqt::20191218_67519_Denildo_Sample108_1.sqt)( ALTOGRAU:88720.9) :: 112 (20191218_67819_Denildo_Sample112_2.sqt::20191218_67819_Denildo_Sample112_1.sqt)( ALTOGRAU:18850.2) :: 39 (20191218_66719_Denildo_Sample39_1.sqt::20191218_66719_Denildo_Sample39_2.sqt)( ALTOGRAU:1534842.3) :: 46 (20191218_67319_Denildo_Sample46_2.sqt::20191218_67319_Denildo_Sample46_1.sq…	5	2.12824e+06	Nucleolysin TIAR OS=Homo sapiens OX=9606 GN=TIAL1 PE=1 SV=1; Additional IDs concatenated into MaxParsimony group: P31483
466	2992	Q7Z406	108 (20191218_67519_Denildo_Sample108_2.sqt::20191218_67519_Denildo_Sample108_1.sqt)( ALTOGRAU:185866.5) :: 112 (20191218_67819_Denildo_Sample112_2.sqt::20191218_67819_Denildo_Sample112_1.sqt)( ALTOGRAU:672738.95) :: 25 (20191218_67719_Denildo_Sample25_1.sqt::20191218_67719_Denildo_Sample25_2.sqt)( ALTOGRAU:89851.5) :: 26 (20191218_66219_Denildo_Sample26_2.sqt::20191218_66219_Denildo_Sample26_1.s…	9	1.97702e+06	Myosin-14 OS=Homo sapiens OX=9606 GN=MYH14 PE=1 SV=2
467	2996	P52789	25 (20191218_67719_Denildo_Sample25_1.sqt::20191218_67719_Denildo_Sample25_2.sqt)( ALTOGRAU:684736.4) :: 29 (20191218_67919_Denildo_Sample29_2.sqt::20191218_67919_Denildo_Sample29_1.sqt)( ALTOGRAU:3688.7) :: 59 (20191218_68119_Denildo_Sample59_1.sqt::20191218_68119_Denildo_Sample59_2.sqt)( ALTOGRAU:467160.85) :: 69 (20191218_67119_Denildo_Sample69_1.sqt::20191218_67119_Denildo_Sample69_2.sqt)( AL…	4	2.10909e+07	Hexokinase-2 OS=Homo sapiens OX=9606 GN=HK2 PE=1 SV=2
468	2999	Q9H223	108 (20191218_67519_Denildo_Sample108_2.sqt::20191218_67519_Denildo_Sample108_1.sqt)( ALTOGRAU:765983.05) :: 112 (20191218_67819_Denildo_Sample112_2.sqt::20191218_67819_Denildo_Sample112_1.sqt)( ALTOGRAU:156784.7) :: 25 (20191218_67719_Denildo_Sample25_1.sqt::20191218_67719_Denildo_Sample25_2.sqt)( ALTOGRAU:119612.05) :: 26 (20191218_66219_Denildo_Sample26_2.sqt::20191218_66219_Denildo_Sample26_1…	7	4.86145e+06	EH domain-containing protein 4 OS=Homo sapiens OX=9606 GN=EHD4 PE=1 SV=1
469	3010	Q92688	108 (20191218_67519_Denildo_Sample108_2.sqt::20191218_67519_Denildo_Sample108_1.sqt)( ALTOGRAU:760893.6) :: 112 (20191218_67819_Denildo_Sample112_2.sqt::20191218_67819_Denildo_Sample112_1.sqt)( ALTOGRAU:419447.95) :: 26 (20191218_66219_Denildo_Sample26_2.sqt::20191218_66219_Denildo_Sample26_1.sqt)( ALTOGRAU:1605828) :: 29 (20191218_67919_Denildo_Sample29_2.sqt::20191218_67919_Denildo_Sample29_1.s…	7	4.75723e+06	Acidic leucine-rich nuclear phosphoprotein 32 family member B OS=Homo sapiens OX=9606 GN=ANP32B PE=1 SV=1
470	3031	P32456	112 (20191218_67819_Denildo_Sample112_2.sqt::20191218_67819_Denildo_Sample112_1.sqt)( ALTOGRAU:283473.6) :: 26 (20191218_66219_Denildo_Sample26_2.sqt::20191218_66219_Denildo_Sample26_1.sqt)( ALTOGRAU:3388448.7) :: 29 (20191218_67919_Denildo_Sample29_2.sqt::20191218_67919_Denildo_Sample29_1.sqt)( ALTOGRAU:200137.9) :: 46 (20191218_67319_Denildo_Sample46_2.sqt::20191218_67319_Denildo_Sample46_1.sqt…	6	1.53387e+07	Guanylate-binding protein 2 OS=Homo sapiens OX=9606 GN=GBP2 PE=1 SV=3
471	3032	P32455	108 (20191218_67519_Denildo_Sample108_2.sqt::20191218_67519_Denildo_Sample108_1.sqt)( ALTOGRAU:3864510.85) :: 112 (20191218_67819_Denildo_Sample112_2.sqt::20191218_67819_Denildo_Sample112_1.sqt)( ALTOGRAU:1460369.6) :: 25 (20191218_67719_Denildo_Sample25_1.sqt::20191218_67719_Denildo_Sample25_2.sqt)( ALTOGRAU:236506.8) :: 26 (20191218_66219_Denildo_Sample26_2.sqt::20191218_66219_Denildo_Sample26_…	9	2.64625e+07	Guanylate-binding protein 1 OS=Homo sapiens OX=9606 GN=GBP1 PE=1 SV=2; Additional IDs concatenated into MaxParsimony group: Q9H0R5, P32456
472	3033	P62979	108 (20191218_67519_Denildo_Sample108_2.sqt::20191218_67519_Denildo_Sample108_1.sqt)( ALTOGRAU:839012.35) :: 112 (20191218_67819_Denildo_Sample112_2.sqt::20191218_67819_Denildo_Sample112_1.sqt)( ALTOGRAU:767363.35) :: 25 (20191218_67719_Denildo_Sample25_1.sqt::20191218_67719_Denildo_Sample25_2.sqt)( ALTOGRAU:358077.85) :: 26 (20191218_66219_Denildo_Sample26_2.sqt::20191218_66219_Denildo_Sample26_…	7	5.7978e+06	Ubiquitin-40S ribosomal protein S27a OS=Homo sapiens OX=9606 GN=RPS27A PE=1 SV=2; Additional IDs concatenated into MaxParsimony group: P0CG48, P0CG47, contaminant_UBIQUITIN08
473	3086	P05543	108 (20191218_67519_Denildo_Sample108_2.sqt::20191218_67519_Denildo_Sample108_1.sqt)( ALTOGRAU:90666.2) :: 112 (20191218_67819_Denildo_Sample112_2.sqt::20191218_67819_Denildo_Sample112_1.sqt)( ALTOGRAU:42353.9) :: 25 (20191218_67719_Denildo_Sample25_1.sqt::20191218_67719_Denildo_Sample25_2.sqt)( ALTOGRAU:202763.6) :: 26 (20191218_66219_Denildo_Sample26_2.sqt::20191218_66219_Denildo_Sample26_1.sqt…	7	2.19425e+06	Thyroxine-binding globulin OS=Homo sapiens OX=9606 GN=SERPINA7 PE=1 SV=2
474	3087	O60234	108 (20191218_67519_Denildo_Sample108_2.sqt::20191218_67519_Denildo_Sample108_1.sqt)( ALTOGRAU:235580.3) :: 112 (20191218_67819_Denildo_Sample112_2.sqt::20191218_67819_Denildo_Sample112_1.sqt)( ALTOGRAU:512092) :: 25 (20191218_67719_Denildo_Sample25_1.sqt::20191218_67719_Denildo_Sample25_2.sqt)( ALTOGRAU:585519.95) :: 29 (20191218_67919_Denildo_Sample29_2.sqt::20191218_67919_Denildo_Sample29_1.sq…	6	2.88248e+06	Glia maturation factor gamma OS=Homo sapiens OX=9606 GN=GMFG PE=1 SV=1
475	3092	P31749	25 (20191218_67719_Denildo_Sample25_1.sqt::20191218_67719_Denildo_Sample25_2.sqt)( ALTOGRAU:40910.5) :: 26 (20191218_66219_Denildo_Sample26_2.sqt::20191218_66219_Denildo_Sample26_1.sqt)( ALTOGRAU:128400.3) :: 29 (20191218_67919_Denildo_Sample29_2.sqt::20191218_67919_Denildo_Sample29_1.sqt)( ALTOGRAU:8373.35) :: 46 (20191218_67319_Denildo_Sample46_2.sqt::20191218_67319_Denildo_Sample46_1.sqt)( ALT…	4	650672	RAC-alpha serine/threonine-protein kinase OS=Homo sapiens OX=9606 GN=AKT1 PE=1 SV=2
476	3095	Q9Y6D5	108 (20191218_67519_Denildo_Sample108_2.sqt::20191218_67519_Denildo_Sample108_1.sqt)( ALTOGRAU:53727.4) :: 39 (20191218_66719_Denildo_Sample39_1.sqt::20191218_66719_Denildo_Sample39_2.sqt)( ALTOGRAU:453281.1) :: 53 (20191218_66919_Denildo_Sample53_4.sqt::20191218_66919_Denildo_Sample53_3.sqt)( ALTOGRAU:152870) :: 69 (20191218_67119_Denildo_Sample69_1.sqt::20191218_67119_Denildo_Sample69_2.sqt)( A…	4	837926	Brefeldin A-inhibited guanine nucleotide-exchange protein 2 OS=Homo sapiens OX=9606 GN=ARFGEF2 PE=1 SV=3
477	3100	Q14839	112 (20191218_67819_Denildo_Sample112_2.sqt::20191218_67819_Denildo_Sample112_1.sqt)( ALTOGRAU:96513.8) :: 26 (20191218_66219_Denildo_Sample26_2.sqt::20191218_66219_Denildo_Sample26_1.sqt)( ALTOGRAU:302811.5) :: 39 (20191218_66719_Denildo_Sample39_1.sqt::20191218_66719_Denildo_Sample39_2.sqt)( ALTOGRAU:31457.4) :: 46 (20191218_67319_Denildo_Sample46_2.sqt::20191218_67319_Denildo_Sample46_1.sqt)( …	5	1.02888e+06	Chromodomain-helicase-DNA-binding protein 4 OS=Homo sapiens OX=9606 GN=CHD4 PE=1 SV=2
478	3123	O60488	112 (20191218_67819_Denildo_Sample112_2.sqt::20191218_67819_Denildo_Sample112_1.sqt)( ALTOGRAU:56434.7) :: 26 (20191218_66219_Denildo_Sample26_2.sqt::20191218_66219_Denildo_Sample26_1.sqt)( ALTOGRAU:95756.1) :: 53 (20191218_66919_Denildo_Sample53_4.sqt::20191218_66919_Denildo_Sample53_3.sqt)( ALTOGRAU:8489.7) :: 69 (20191218_67119_Denildo_Sample69_1.sqt::20191218_67119_Denildo_Sample69_2.sqt)( AL…	4	5.03653e+06	Long-chain-fatty-acid--CoA ligase 4 OS=Homo sapiens OX=9606 GN=ACSL4 PE=1 SV=2
479	3139	P27987	108 (20191218_67519_Denildo_Sample108_2.sqt::20191218_67519_Denildo_Sample108_1.sqt)( ALTOGRAU:427442.5) :: 112 (20191218_67819_Denildo_Sample112_2.sqt::20191218_67819_Denildo_Sample112_1.sqt)( ALTOGRAU:131046.65) :: 29 (20191218_67919_Denildo_Sample29_2.sqt::20191218_67919_Denildo_Sample29_1.sqt)( ALTOGRAU:353596.55) :: 46 (20191218_67319_Denildo_Sample46_2.sqt::20191218_67319_Denildo_Sample46_1…	5	1.21824e+06	Inositol-trisphosphate 3-kinase B OS=Homo sapiens OX=9606 GN=ITPKB PE=1 SV=5
480	3142	P52564	112 (20191218_67819_Denildo_Sample112_2.sqt::20191218_67819_Denildo_Sample112_1.sqt)( ALTOGRAU:73557.65) :: 26 (20191218_66219_Denildo_Sample26_2.sqt::20191218_66219_Denildo_Sample26_1.sqt)( ALTOGRAU:164851.45) :: 39 (20191218_66719_Denildo_Sample39_1.sqt::20191218_66719_Denildo_Sample39_2.sqt)( ALTOGRAU:478093.4) :: 53 (20191218_66919_Denildo_Sample53_4.sqt::20191218_66919_Denildo_Sample53_3.sqt…	5	935832	Dual specificity mitogen-activated protein kinase kinase 6 OS=Homo sapiens OX=9606 GN=MAP2K6 PE=1 SV=1; Additional IDs concatenated into MaxParsimony group: P46734
481	3146	P17661	112 (20191218_67819_Denildo_Sample112_2.sqt::20191218_67819_Denildo_Sample112_1.sqt)( ALTOGRAU:100368.5) :: 25 (20191218_67719_Denildo_Sample25_1.sqt::20191218_67719_Denildo_Sample25_2.sqt)( ALTOGRAU:447721.95) :: 46 (20191218_67319_Denildo_Sample46_2.sqt::20191218_67319_Denildo_Sample46_1.sqt)( ALTOGRAU:8506866.9) :: 59 (20191218_68119_Denildo_Sample59_1.sqt::20191218_68119_Denildo_Sample59_2.sq…	4	9.32094e+06	Desmin OS=Homo sapiens OX=9606 GN=DES PE=1 SV=3
482	3151	Q15738	108 (20191218_67519_Denildo_Sample108_2.sqt::20191218_67519_Denildo_Sample108_1.sqt)( ALTOGRAU:114002.1) :: 112 (20191218_67819_Denildo_Sample112_2.sqt::20191218_67819_Denildo_Sample112_1.sqt)( ALTOGRAU:195396.2) :: 26 (20191218_66219_Denildo_Sample26_2.sqt::20191218_66219_Denildo_Sample26_1.sqt)( ALTOGRAU:619236.25) :: 46 (20191218_67319_Denildo_Sample46_2.sqt::20191218_67319_Denildo_Sample46_1.…	6	1.0544e+07	Sterol-4-alpha-carboxylate 3-dehydrogenase, decarboxylating OS=Homo sapiens OX=9606 GN=NSDHL PE=1 SV=2
483	3183	Q13310	108 (20191218_67519_Denildo_Sample108_2.sqt::20191218_67519_Denildo_Sample108_1.sqt)( ALTOGRAU:572449.65) :: 112 (20191218_67819_Denildo_Sample112_2.sqt::20191218_67819_Denildo_Sample112_1.sqt)( ALTOGRAU:87621.15) :: 39 (20191218_66719_Denildo_Sample39_1.sqt::20191218_66719_Denildo_Sample39_2.sqt)( ALTOGRAU:535244.4) :: 46 (20191218_67319_Denildo_Sample46_2.sqt::20191218_67319_Denildo_Sample46_1.…	6	2.70106e+06	Polyadenylate-binding protein 4 OS=Homo sapiens OX=9606 GN=PABPC4 PE=1 SV=1
484	3242	P56545	108 (20191218_67519_Denildo_Sample108_2.sqt::20191218_67519_Denildo_Sample108_1.sqt)( ALTOGRAU:136245.85) :: 26 (20191218_66219_Denildo_Sample26_2.sqt::20191218_66219_Denildo_Sample26_1.sqt)( ALTOGRAU:233450.05) :: 46 (20191218_67319_Denildo_Sample46_2.sqt::20191218_67319_Denildo_Sample46_1.sqt)( ALTOGRAU:122670.9) :: 53 (20191218_66919_Denildo_Sample53_4.sqt::20191218_66919_Denildo_Sample53_3.sq…	4	503508	C-terminal-binding protein 2 OS=Homo sapiens OX=9606 GN=CTBP2 PE=1 SV=1
485	3253	P52294	112 (20191218_67819_Denildo_Sample112_2.sqt::20191218_67819_Denildo_Sample112_1.sqt)( ALTOGRAU:106389.6) :: 29 (20191218_67919_Denildo_Sample29_2.sqt::20191218_67919_Denildo_Sample29_1.sqt)( ALTOGRAU:7262.3) :: 39 (20191218_66719_Denildo_Sample39_1.sqt::20191218_66719_Denildo_Sample39_2.sqt)( ALTOGRAU:5424509) :: 46 (20191218_67319_Denildo_Sample46_2.sqt::20191218_67319_Denildo_Sample46_1.sqt)( A…	7	9.40464e+06	Importin subunit alpha-5 OS=Homo sapiens OX=9606 GN=KPNA1 PE=1 SV=3
486	3259	Q13576	112 (20191218_67819_Denildo_Sample112_2.sqt::20191218_67819_Denildo_Sample112_1.sqt)( ALTOGRAU:926040.35) :: 25 (20191218_67719_Denildo_Sample25_1.sqt::20191218_67719_Denildo_Sample25_2.sqt)( ALTOGRAU:1114010.75) :: 26 (20191218_66219_Denildo_Sample26_2.sqt::20191218_66219_Denildo_Sample26_1.sqt)( ALTOGRAU:1176096.1) :: 29 (20191218_67919_Denildo_Sample29_2.sqt::20191218_67919_Denildo_Sample29_1.…	7	3.25503e+07	Ras GTPase-activating-like protein IQGAP2 OS=Homo sapiens OX=9606 GN=IQGAP2 PE=1 SV=4
487	3262	Q99439	112 (20191218_67819_Denildo_Sample112_2.sqt::20191218_67819_Denildo_Sample112_1.sqt)( ALTOGRAU:16885.3) :: 25 (20191218_67719_Denildo_Sample25_1.sqt::20191218_67719_Denildo_Sample25_2.sqt)( ALTOGRAU:3822890.25) :: 29 (20191218_67919_Denildo_Sample29_2.sqt::20191218_67919_Denildo_Sample29_1.sqt)( ALTOGRAU:21013.5) :: 69 (20191218_67119_Denildo_Sample69_1.sqt::20191218_67119_Denildo_Sample69_2.sqt)…	4	3.94428e+06	Calponin-2 OS=Homo sapiens OX=9606 GN=CNN2 PE=1 SV=4
488	3272	P01780	108 (20191218_67519_Denildo_Sample108_2.sqt::20191218_67519_Denildo_Sample108_1.sqt)( ALTOGRAU:1998076.2) :: 112 (20191218_67819_Denildo_Sample112_2.sqt::20191218_67819_Denildo_Sample112_1.sqt)( ALTOGRAU:84021.15) :: 25 (20191218_67719_Denildo_Sample25_1.sqt::20191218_67719_Denildo_Sample25_2.sqt)( ALTOGRAU:194853.95) :: 26 (20191218_66219_Denildo_Sample26_2.sqt::20191218_66219_Denildo_Sample26_1…	9	1.10039e+07	Immunoglobulin heavy variable 3-7 OS=Homo sapiens OX=9606 GN=IGHV3-7 PE=1 SV=2
489	3273	A0A0J9YX35	108 (20191218_67519_Denildo_Sample108_2.sqt::20191218_67519_Denildo_Sample108_1.sqt)( ALTOGRAU:198256.4) :: 25 (20191218_67719_Denildo_Sample25_1.sqt::20191218_67719_Denildo_Sample25_2.sqt)( ALTOGRAU:1573555) :: 26 (20191218_66219_Denildo_Sample26_2.sqt::20191218_66219_Denildo_Sample26_1.sqt)( ALTOGRAU:2343588.65) :: 29 (20191218_67919_Denildo_Sample29_2.sqt::20191218_67919_Denildo_Sample29_1.sqt…	5	4.37877e+06	Immunoglobulin heavy variable 3-64D OS=Homo sapiens OX=9606 GN=IGHV3-64D PE=3 SV=1
490	3274	A0A0B4J1X5	25 (20191218_67719_Denildo_Sample25_1.sqt::20191218_67719_Denildo_Sample25_2.sqt)( ALTOGRAU:218281.65) :: 26 (20191218_66219_Denildo_Sample26_2.sqt::20191218_66219_Denildo_Sample26_1.sqt)( ALTOGRAU:2962593.7) :: 29 (20191218_67919_Denildo_Sample29_2.sqt::20191218_67919_Denildo_Sample29_1.sqt)( ALTOGRAU:82916.7) :: 39 (20191218_66719_Denildo_Sample39_1.sqt::20191218_66719_Denildo_Sample39_2.sqt)( …	5	4.21273e+06	Immunoglobulin heavy variable 3-74 OS=Homo sapiens OX=9606 GN=IGHV3-74 PE=3 SV=1
491	3277	P23193	108 (20191218_67519_Denildo_Sample108_2.sqt::20191218_67519_Denildo_Sample108_1.sqt)( ALTOGRAU:651735.3) :: 112 (20191218_67819_Denildo_Sample112_2.sqt::20191218_67819_Denildo_Sample112_1.sqt)( ALTOGRAU:969037.55) :: 26 (20191218_66219_Denildo_Sample26_2.sqt::20191218_66219_Denildo_Sample26_1.sqt)( ALTOGRAU:1617465.65) :: 29 (20191218_67919_Denildo_Sample29_2.sqt::20191218_67919_Denildo_Sample29_…	7	5.56045e+06	Transcription elongation factor A protein 1 OS=Homo sapiens OX=9606 GN=TCEA1 PE=1 SV=2; Additional IDs concatenated into MaxParsimony group: Q15560
492	3278	O95319	108 (20191218_67519_Denildo_Sample108_2.sqt::20191218_67519_Denildo_Sample108_1.sqt)( ALTOGRAU:241871.15) :: 112 (20191218_67819_Denildo_Sample112_2.sqt::20191218_67819_Denildo_Sample112_1.sqt)( ALTOGRAU:70683.9) :: 26 (20191218_66219_Denildo_Sample26_2.sqt::20191218_66219_Denildo_Sample26_1.sqt)( ALTOGRAU:31762) :: 53 (20191218_66919_Denildo_Sample53_4.sqt::20191218_66919_Denildo_Sample53_3.sqt)…	5	3.03908e+06	CUGBP Elav-like family member 2 OS=Homo sapiens OX=9606 GN=CELF2 PE=1 SV=1; Additional IDs concatenated into MaxParsimony group: Q92879
493	3291	Q9UDY4	108 (20191218_67519_Denildo_Sample108_2.sqt::20191218_67519_Denildo_Sample108_1.sqt)( ALTOGRAU:893278.7) :: 26 (20191218_66219_Denildo_Sample26_2.sqt::20191218_66219_Denildo_Sample26_1.sqt)( ALTOGRAU:500908.05) :: 29 (20191218_67919_Denildo_Sample29_2.sqt::20191218_67919_Denildo_Sample29_1.sqt)( ALTOGRAU:2882) :: 39 (20191218_66719_Denildo_Sample39_1.sqt::20191218_66719_Denildo_Sample39_2.sqt)( A…	5	2.09063e+06	DnaJ homolog subfamily B member 4 OS=Homo sapiens OX=9606 GN=DNAJB4 PE=1 SV=1
494	3296	Q8IYD1	108 (20191218_67519_Denildo_Sample108_2.sqt::20191218_67519_Denildo_Sample108_1.sqt)( ALTOGRAU:125659) :: 112 (20191218_67819_Denildo_Sample112_2.sqt::20191218_67819_Denildo_Sample112_1.sqt)( ALTOGRAU:143170.9) :: 26 (20191218_66219_Denildo_Sample26_2.sqt::20191218_66219_Denildo_Sample26_1.sqt)( ALTOGRAU:160262.6) :: 39 (20191218_66719_Denildo_Sample39_1.sqt::20191218_66719_Denildo_Sample39_2.sqt…	7	1088010	Eukaryotic peptide chain release factor GTP-binding subunit ERF3B OS=Homo sapiens OX=9606 GN=GSPT2 PE=1 SV=2
495	3314	O15397	112 (20191218_67819_Denildo_Sample112_2.sqt::20191218_67819_Denildo_Sample112_1.sqt)( ALTOGRAU:39444.55) :: 26 (20191218_66219_Denildo_Sample26_2.sqt::20191218_66219_Denildo_Sample26_1.sqt)( ALTOGRAU:84285.5) :: 29 (20191218_67919_Denildo_Sample29_2.sqt::20191218_67919_Denildo_Sample29_1.sqt)( ALTOGRAU:53838.2) :: 46 (20191218_67319_Denildo_Sample46_2.sqt::20191218_67319_Denildo_Sample46_1.sqt)( …	5	1.63823e+06	Importin-8 OS=Homo sapiens OX=9606 GN=IPO8 PE=1 SV=2
496	3318	Q13131	108 (20191218_67519_Denildo_Sample108_2.sqt::20191218_67519_Denildo_Sample108_1.sqt)( ALTOGRAU:577045.15) :: 112 (20191218_67819_Denildo_Sample112_2.sqt::20191218_67819_Denildo_Sample112_1.sqt)( ALTOGRAU:86629.95) :: 26 (20191218_66219_Denildo_Sample26_2.sqt::20191218_66219_Denildo_Sample26_1.sqt)( ALTOGRAU:588279.85) :: 29 (20191218_67919_Denildo_Sample29_2.sqt::20191218_67919_Denildo_Sample29_1…	8	4.67397e+06	5'-AMP-activated protein kinase catalytic subunit alpha-1 OS=Homo sapiens OX=9606 GN=PRKAA1 PE=1 SV=4; Additional IDs concatenated into MaxParsimony group: P54646
497	3322	Q9BZK7	112 (20191218_67819_Denildo_Sample112_2.sqt::20191218_67819_Denildo_Sample112_1.sqt)( ALTOGRAU:89380.25) :: 26 (20191218_66219_Denildo_Sample26_2.sqt::20191218_66219_Denildo_Sample26_1.sqt)( ALTOGRAU:99378.65) :: 29 (20191218_67919_Denildo_Sample29_2.sqt::20191218_67919_Denildo_Sample29_1.sqt)( ALTOGRAU:4632.7) :: 59 (20191218_68119_Denildo_Sample59_1.sqt::20191218_68119_Denildo_Sample59_2.sqt)( …	5	493543	F-box-like/WD repeat-containing protein TBL1XR1 OS=Homo sapiens OX=9606 GN=TBL1XR1 PE=1 SV=1; Additional IDs concatenated into MaxParsimony group: O60907
498	3341	P02776	108 (20191218_67519_Denildo_Sample108_2.sqt::20191218_67519_Denildo_Sample108_1.sqt)( ALTOGRAU:1309089.4) :: 112 (20191218_67819_Denildo_Sample112_2.sqt::20191218_67819_Denildo_Sample112_1.sqt)( ALTOGRAU:239262.8) :: 25 (20191218_67719_Denildo_Sample25_1.sqt::20191218_67719_Denildo_Sample25_2.sqt)( ALTOGRAU:19633353.25) :: 26 (20191218_66219_Denildo_Sample26_2.sqt::20191218_66219_Denildo_Sample26…	6	2.20129e+07	Platelet factor 4 OS=Homo sapiens OX=9606 GN=PF4 PE=1 SV=2; Additional IDs concatenated into MaxParsimony group: P10720
499	3342	Q9BZ23	108 (20191218_67519_Denildo_Sample108_2.sqt::20191218_67519_Denildo_Sample108_1.sqt)( ALTOGRAU:151958.1) :: 112 (20191218_67819_Denildo_Sample112_2.sqt::20191218_67819_Denildo_Sample112_1.sqt)( ALTOGRAU:55197.5) :: 26 (20191218_66219_Denildo_Sample26_2.sqt::20191218_66219_Denildo_Sample26_1.sqt)( ALTOGRAU:75534.35) :: 29 (20191218_67919_Denildo_Sample29_2.sqt::20191218_67919_Denildo_Sample29_1.sq…	6	1.02479e+06	Pantothenate kinase 2, mitochondrial OS=Homo sapiens OX=9606 GN=PANK2 PE=1 SV=3; Additional IDs concatenated into MaxParsimony group: Q9H999
500	3343	Q9BVK6	112 (20191218_67819_Denildo_Sample112_2.sqt::20191218_67819_Denildo_Sample112_1.sqt)( ALTOGRAU:345815.25) :: 25 (20191218_67719_Denildo_Sample25_1.sqt::20191218_67719_Denildo_Sample25_2.sqt)( ALTOGRAU:126589) :: 26 (20191218_66219_Denildo_Sample26_2.sqt::20191218_66219_Denildo_Sample26_1.sqt)( ALTOGRAU:1417643.1) :: 29 (20191218_67919_Denildo_Sample29_2.sqt::20191218_67919_Denildo_Sample29_1.sqt)…	6	3.63005e+06	Transmembrane emp24 domain-containing protein 9 OS=Homo sapiens OX=9606 GN=TMED9 PE=1 SV=2; Additional IDs concatenated into MaxParsimony group: Q7Z7H5
501	3344	Q7Z7H5	25 (20191218_67719_Denildo_Sample25_1.sqt::20191218_67719_Denildo_Sample25_2.sqt)( ALTOGRAU:43079.4) :: 26 (20191218_66219_Denildo_Sample26_2.sqt::20191218_66219_Denildo_Sample26_1.sqt)( ALTOGRAU:431225.65) :: 46 (20191218_67319_Denildo_Sample46_2.sqt::20191218_67319_Denildo_Sample46_1.sqt)( ALTOGRAU:756893.5) :: 59 (20191218_68119_Denildo_Sample59_1.sqt::20191218_68119_Denildo_Sample59_2.sqt)( A…	5	1.727e+06	Transmembrane emp24 domain-containing protein 4 OS=Homo sapiens OX=9606 GN=TMED4 PE=1 SV=1
502	3353	P48059	108 (20191218_67519_Denildo_Sample108_2.sqt::20191218_67519_Denildo_Sample108_1.sqt)( ALTOGRAU:80943.4) :: 112 (20191218_67819_Denildo_Sample112_2.sqt::20191218_67819_Denildo_Sample112_1.sqt)( ALTOGRAU:71840.45) :: 25 (20191218_67719_Denildo_Sample25_1.sqt::20191218_67719_Denildo_Sample25_2.sqt)( ALTOGRAU:1621273.65) :: 59 (20191218_68119_Denildo_Sample59_1.sqt::20191218_68119_Denildo_Sample59_2.…	5	2.8198e+06	LIM and senescent cell antigen-like-containing domain protein 1 OS=Homo sapiens OX=9606 GN=LIMS1 PE=1 SV=4; Additional IDs concatenated into MaxParsimony group: Q7Z4I7
503	3356	P15056	108 (20191218_67519_Denildo_Sample108_2.sqt::20191218_67519_Denildo_Sample108_1.sqt)( ALTOGRAU:76709) :: 26 (20191218_66219_Denildo_Sample26_2.sqt::20191218_66219_Denildo_Sample26_1.sqt)( ALTOGRAU:200165.8) :: 39 (20191218_66719_Denildo_Sample39_1.sqt::20191218_66719_Denildo_Sample39_2.sqt)( ALTOGRAU:452588) :: 53 (20191218_66919_Denildo_Sample53_4.sqt::20191218_66919_Denildo_Sample53_3.sqt)( ALT…	4	801870	Serine/threonine-protein kinase B-raf OS=Homo sapiens OX=9606 GN=BRAF PE=1 SV=4; Additional IDs concatenated into MaxParsimony group: P04049
504	3364	P33240	108 (20191218_67519_Denildo_Sample108_2.sqt::20191218_67519_Denildo_Sample108_1.sqt)( ALTOGRAU:174198.5) :: 112 (20191218_67819_Denildo_Sample112_2.sqt::20191218_67819_Denildo_Sample112_1.sqt)( ALTOGRAU:135456.1) :: 26 (20191218_66219_Denildo_Sample26_2.sqt::20191218_66219_Denildo_Sample26_1.sqt)( ALTOGRAU:373930.8) :: 46 (20191218_67319_Denildo_Sample46_2.sqt::20191218_67319_Denildo_Sample46_1.s…	6	1.42093e+06	Cleavage stimulation factor subunit 2 OS=Homo sapiens OX=9606 GN=CSTF2 PE=1 SV=1; Additional IDs concatenated into MaxParsimony group: Q9H0L4
505	3384	P36980	112 (20191218_67819_Denildo_Sample112_2.sqt::20191218_67819_Denildo_Sample112_1.sqt)( ALTOGRAU:184542.45) :: 25 (20191218_67719_Denildo_Sample25_1.sqt::20191218_67719_Denildo_Sample25_2.sqt)( ALTOGRAU:1579012.7) :: 29 (20191218_67919_Denildo_Sample29_2.sqt::20191218_67919_Denildo_Sample29_1.sqt)( ALTOGRAU:174746.6) :: 39 (20191218_66719_Denildo_Sample39_1.sqt::20191218_66719_Denildo_Sample39_2.sq…	6	2.12717e+06	Complement factor H-related protein 2 OS=Homo sapiens OX=9606 GN=CFHR2 PE=1 SV=1
506	3385	Q03591	112 (20191218_67819_Denildo_Sample112_2.sqt::20191218_67819_Denildo_Sample112_1.sqt)( ALTOGRAU:9082.85) :: 25 (20191218_67719_Denildo_Sample25_1.sqt::20191218_67719_Denildo_Sample25_2.sqt)( ALTOGRAU:475449.1) :: 26 (20191218_66219_Denildo_Sample26_2.sqt::20191218_66219_Denildo_Sample26_1.sqt)( ALTOGRAU:462951.6) :: 29 (20191218_67919_Denildo_Sample29_2.sqt::20191218_67919_Denildo_Sample29_1.sqt)(…	4	981613	Complement factor H-related protein 1 OS=Homo sapiens OX=9606 GN=CFHR1 PE=1 SV=2
507	3415	Q6EMK4	108 (20191218_67519_Denildo_Sample108_2.sqt::20191218_67519_Denildo_Sample108_1.sqt)( ALTOGRAU:117523) :: 112 (20191218_67819_Denildo_Sample112_2.sqt::20191218_67819_Denildo_Sample112_1.sqt)( ALTOGRAU:453203.15) :: 29 (20191218_67919_Denildo_Sample29_2.sqt::20191218_67919_Denildo_Sample29_1.sqt)( ALTOGRAU:101612.95) :: 46 (20191218_67319_Denildo_Sample46_2.sqt::20191218_67319_Denildo_Sample46_1.s…	4	793629	Vasorin OS=Homo sapiens OX=9606 GN=VASN PE=1 SV=1
508	3426	P18031	112 (20191218_67819_Denildo_Sample112_2.sqt::20191218_67819_Denildo_Sample112_1.sqt)( ALTOGRAU:242234.45) :: 26 (20191218_66219_Denildo_Sample26_2.sqt::20191218_66219_Denildo_Sample26_1.sqt)( ALTOGRAU:144572) :: 29 (20191218_67919_Denildo_Sample29_2.sqt::20191218_67919_Denildo_Sample29_1.sqt)( ALTOGRAU:93202.7) :: 69 (20191218_67119_Denildo_Sample69_1.sqt::20191218_67119_Denildo_Sample69_2.sqt)( …	4	1.70767e+06	Tyrosine-protein phosphatase non-receptor type 1 OS=Homo sapiens OX=9606 GN=PTPN1 PE=1 SV=1
509	3427	Q9UBV2	112 (20191218_67819_Denildo_Sample112_2.sqt::20191218_67819_Denildo_Sample112_1.sqt)( ALTOGRAU:181939.6) :: 26 (20191218_66219_Denildo_Sample26_2.sqt::20191218_66219_Denildo_Sample26_1.sqt)( ALTOGRAU:217905.35) :: 29 (20191218_67919_Denildo_Sample29_2.sqt::20191218_67919_Denildo_Sample29_1.sqt)( ALTOGRAU:8121.6) :: 46 (20191218_67319_Denildo_Sample46_2.sqt::20191218_67319_Denildo_Sample46_1.sqt)(…	5	3528049	Protein sel-1 homolog 1 OS=Homo sapiens OX=9606 GN=SEL1L PE=1 SV=3
510	3431	P81605	112 (20191218_67819_Denildo_Sample112_2.sqt::20191218_67819_Denildo_Sample112_1.sqt)( ALTOGRAU:143874.1) :: 26 (20191218_66219_Denildo_Sample26_2.sqt::20191218_66219_Denildo_Sample26_1.sqt)( ALTOGRAU:196628.6) :: 29 (20191218_67919_Denildo_Sample29_2.sqt::20191218_67919_Denildo_Sample29_1.sqt)( ALTOGRAU:46158.55) :: 69 (20191218_67119_Denildo_Sample69_1.sqt::20191218_67119_Denildo_Sample69_2.sqt)…	4	632257	Dermcidin OS=Homo sapiens OX=9606 GN=DCD PE=1 SV=2
511	3434	P35858	112 (20191218_67819_Denildo_Sample112_2.sqt::20191218_67819_Denildo_Sample112_1.sqt)( ALTOGRAU:62880.75) :: 26 (20191218_66219_Denildo_Sample26_2.sqt::20191218_66219_Denildo_Sample26_1.sqt)( ALTOGRAU:3616023.15) :: 29 (20191218_67919_Denildo_Sample29_2.sqt::20191218_67919_Denildo_Sample29_1.sqt)( ALTOGRAU:26326) :: 59 (20191218_68119_Denildo_Sample59_1.sqt::20191218_68119_Denildo_Sample59_2.sqt)(…	4	3.71182e+06	Insulin-like growth factor-binding protein complex acid labile subunit OS=Homo sapiens OX=9606 GN=IGFALS PE=1 SV=1
512	3437	Q13459	112 (20191218_67819_Denildo_Sample112_2.sqt::20191218_67819_Denildo_Sample112_1.sqt)( ALTOGRAU:136165.6) :: 25 (20191218_67719_Denildo_Sample25_1.sqt::20191218_67719_Denildo_Sample25_2.sqt)( ALTOGRAU:24663.35) :: 29 (20191218_67919_Denildo_Sample29_2.sqt::20191218_67919_Denildo_Sample29_1.sqt)( ALTOGRAU:26735.1) :: 46 (20191218_67319_Denildo_Sample46_2.sqt::20191218_67319_Denildo_Sample46_1.sqt)(…	6	757975	Unconventional myosin-IXb OS=Homo sapiens OX=9606 GN=MYO9B PE=1 SV=3
513	3439	Q7Z4L5	112 (20191218_67819_Denildo_Sample112_2.sqt::20191218_67819_Denildo_Sample112_1.sqt)( ALTOGRAU:27889.7) :: 29 (20191218_67919_Denildo_Sample29_2.sqt::20191218_67919_Denildo_Sample29_1.sqt)( ALTOGRAU:889.9) :: 46 (20191218_67319_Denildo_Sample46_2.sqt::20191218_67319_Denildo_Sample46_1.sqt)( ALTOGRAU:141152.45) :: 69 (20191218_67119_Denildo_Sample69_1.sqt::20191218_67119_Denildo_Sample69_2.sqt)( A…	4	274515	Tetratricopeptide repeat protein 21B OS=Homo sapiens OX=9606 GN=TTC21B PE=1 SV=2
514	3443	Q9BXD5	112 (20191218_67819_Denildo_Sample112_2.sqt::20191218_67819_Denildo_Sample112_1.sqt)( ALTOGRAU:53882.2) :: 26 (20191218_66219_Denildo_Sample26_2.sqt::20191218_66219_Denildo_Sample26_1.sqt)( ALTOGRAU:215268.6) :: 29 (20191218_67919_Denildo_Sample29_2.sqt::20191218_67919_Denildo_Sample29_1.sqt)( ALTOGRAU:89477.25) :: 46 (20191218_67319_Denildo_Sample46_2.sqt::20191218_67319_Denildo_Sample46_1.sqt)(…	5	591365	N-acetylneuraminate lyase OS=Homo sapiens OX=9606 GN=NPL PE=1 SV=1
515	3446	Q6UVY6	112 (20191218_67819_Denildo_Sample112_2.sqt::20191218_67819_Denildo_Sample112_1.sqt)( ALTOGRAU:877390) :: 25 (20191218_67719_Denildo_Sample25_1.sqt::20191218_67719_Denildo_Sample25_2.sqt)( ALTOGRAU:121983.4) :: 29 (20191218_67919_Denildo_Sample29_2.sqt::20191218_67919_Denildo_Sample29_1.sqt)( ALTOGRAU:36728.8) :: 46 (20191218_67319_Denildo_Sample46_2.sqt::20191218_67319_Denildo_Sample46_1.sqt)( A…	5	1.34658e+06	DBH-like monooxygenase protein 1 OS=Homo sapiens OX=9606 GN=MOXD1 PE=1 SV=1
516	3447	Q9Y2H6	112 (20191218_67819_Denildo_Sample112_2.sqt::20191218_67819_Denildo_Sample112_1.sqt)( ALTOGRAU:183548.3) :: 25 (20191218_67719_Denildo_Sample25_1.sqt::20191218_67719_Denildo_Sample25_2.sqt)( ALTOGRAU:16580.2) :: 46 (20191218_67319_Denildo_Sample46_2.sqt::20191218_67319_Denildo_Sample46_1.sqt)( ALTOGRAU:142339.85) :: 69 (20191218_67119_Denildo_Sample69_1.sqt::20191218_67119_Denildo_Sample69_2.sqt)…	4	1.73924e+06	Fibronectin type-III domain-containing protein 3A OS=Homo sapiens OX=9606 GN=FNDC3A PE=1 SV=4
517	3450	Q6NXE6	112 (20191218_67819_Denildo_Sample112_2.sqt::20191218_67819_Denildo_Sample112_1.sqt)( ALTOGRAU:29121.3) :: 29 (20191218_67919_Denildo_Sample29_2.sqt::20191218_67919_Denildo_Sample29_1.sqt)( ALTOGRAU:16067.6) :: 53 (20191218_66919_Denildo_Sample53_4.sqt::20191218_66919_Denildo_Sample53_3.sqt)( ALTOGRAU:4255.65) :: 69 (20191218_67119_Denildo_Sample69_1.sqt::20191218_67119_Denildo_Sample69_2.sqt)( A…	4	207438	Armadillo repeat-containing protein 6 OS=Homo sapiens OX=9606 GN=ARMC6 PE=1 SV=2
518	3451	Q13217	112 (20191218_67819_Denildo_Sample112_2.sqt::20191218_67819_Denildo_Sample112_1.sqt)( ALTOGRAU:77564.9) :: 25 (20191218_67719_Denildo_Sample25_1.sqt::20191218_67719_Denildo_Sample25_2.sqt)( ALTOGRAU:232611.4) :: 46 (20191218_67319_Denildo_Sample46_2.sqt::20191218_67319_Denildo_Sample46_1.sqt)( ALTOGRAU:274267.45) :: 59 (20191218_68119_Denildo_Sample59_1.sqt::20191218_68119_Denildo_Sample59_2.sqt)…	5	5.66526e+06	DnaJ homolog subfamily C member 3 OS=Homo sapiens OX=9606 GN=DNAJC3 PE=1 SV=1
519	3454	Q9H0A0	112 (20191218_67819_Denildo_Sample112_2.sqt::20191218_67819_Denildo_Sample112_1.sqt)( ALTOGRAU:32483.2) :: 25 (20191218_67719_Denildo_Sample25_1.sqt::20191218_67719_Denildo_Sample25_2.sqt)( ALTOGRAU:45857.8) :: 26 (20191218_66219_Denildo_Sample26_2.sqt::20191218_66219_Denildo_Sample26_1.sqt)( ALTOGRAU:166353.7) :: 46 (20191218_67319_Denildo_Sample46_2.sqt::20191218_67319_Denildo_Sample46_1.sqt)( …	6	2.2237e+06	RNA cytidine acetyltransferase OS=Homo sapiens OX=9606 GN=NAT10 PE=1 SV=2
520	3458	P04066	112 (20191218_67819_Denildo_Sample112_2.sqt::20191218_67819_Denildo_Sample112_1.sqt)( ALTOGRAU:55029.8) :: 29 (20191218_67919_Denildo_Sample29_2.sqt::20191218_67919_Denildo_Sample29_1.sqt)( ALTOGRAU:12646.95) :: 59 (20191218_68119_Denildo_Sample59_1.sqt::20191218_68119_Denildo_Sample59_2.sqt)( ALTOGRAU:36951.95) :: 69 (20191218_67119_Denildo_Sample69_1.sqt::20191218_67119_Denildo_Sample69_2.sqt)(…	4	568538	Tissue alpha-L-fucosidase OS=Homo sapiens OX=9606 GN=FUCA1 PE=1 SV=4
521	3467	Q9NPD3	112 (20191218_67819_Denildo_Sample112_2.sqt::20191218_67819_Denildo_Sample112_1.sqt)( ALTOGRAU:111750.4) :: 25 (20191218_67719_Denildo_Sample25_1.sqt::20191218_67719_Denildo_Sample25_2.sqt)( ALTOGRAU:144507.4) :: 29 (20191218_67919_Denildo_Sample29_2.sqt::20191218_67919_Denildo_Sample29_1.sqt)( ALTOGRAU:720781.8) :: 46 (20191218_67319_Denildo_Sample46_2.sqt::20191218_67319_Denildo_Sample46_1.sqt)…	6	1.03923e+07	Exosome complex component RRP41 OS=Homo sapiens OX=9606 GN=EXOSC4 PE=1 SV=3
522	3468	Q4KMQ2	112 (20191218_67819_Denildo_Sample112_2.sqt::20191218_67819_Denildo_Sample112_1.sqt)( ALTOGRAU:399255.6) :: 25 (20191218_67719_Denildo_Sample25_1.sqt::20191218_67719_Denildo_Sample25_2.sqt)( ALTOGRAU:138112.8) :: 26 (20191218_66219_Denildo_Sample26_2.sqt::20191218_66219_Denildo_Sample26_1.sqt)( ALTOGRAU:942182.75) :: 29 (20191218_67919_Denildo_Sample29_2.sqt::20191218_67919_Denildo_Sample29_1.sqt…	5	1.85589e+06	Anoctamin-6 OS=Homo sapiens OX=9606 GN=ANO6 PE=1 SV=2
523	3471	Q9P015	112 (20191218_67819_Denildo_Sample112_2.sqt::20191218_67819_Denildo_Sample112_1.sqt)( ALTOGRAU:101260.55) :: 46 (20191218_67319_Denildo_Sample46_2.sqt::20191218_67319_Denildo_Sample46_1.sqt)( ALTOGRAU:48425.2) :: 59 (20191218_68119_Denildo_Sample59_1.sqt::20191218_68119_Denildo_Sample59_2.sqt)( ALTOGRAU:8028.7) :: 69 (20191218_67119_Denildo_Sample69_1.sqt::20191218_67119_Denildo_Sample69_2.sqt)( …	4	306539	39S ribosomal protein L15, mitochondrial OS=Homo sapiens OX=9606 GN=MRPL15 PE=1 SV=1
524	3473	Q92544	112 (20191218_67819_Denildo_Sample112_2.sqt::20191218_67819_Denildo_Sample112_1.sqt)( ALTOGRAU:2225410.5) :: 26 (20191218_66219_Denildo_Sample26_2.sqt::20191218_66219_Denildo_Sample26_1.sqt)( ALTOGRAU:32066.25) :: 46 (20191218_67319_Denildo_Sample46_2.sqt::20191218_67319_Denildo_Sample46_1.sqt)( ALTOGRAU:4684300.5) :: 59 (20191218_68119_Denildo_Sample59_1.sqt::20191218_68119_Denildo_Sample59_2.sq…	5	7.76619e+06	Transmembrane 9 superfamily member 4 OS=Homo sapiens OX=9606 GN=TM9SF4 PE=1 SV=2
525	3474	Q5PRF9	112 (20191218_67819_Denildo_Sample112_2.sqt::20191218_67819_Denildo_Sample112_1.sqt)( ALTOGRAU:71605.65) :: 26 (20191218_66219_Denildo_Sample26_2.sqt::20191218_66219_Denildo_Sample26_1.sqt)( ALTOGRAU:350706.5) :: 29 (20191218_67919_Denildo_Sample29_2.sqt::20191218_67919_Denildo_Sample29_1.sqt)( ALTOGRAU:8652.05) :: 46 (20191218_67319_Denildo_Sample46_2.sqt::20191218_67319_Denildo_Sample46_1.sqt)(…	6	2.55555e+06	Protein Smaug homolog 2 OS=Homo sapiens OX=9606 GN=SAMD4B PE=1 SV=1
526	3477	P61803	112 (20191218_67819_Denildo_Sample112_2.sqt::20191218_67819_Denildo_Sample112_1.sqt)( ALTOGRAU:1394888.8) :: 25 (20191218_67719_Denildo_Sample25_1.sqt::20191218_67719_Denildo_Sample25_2.sqt)( ALTOGRAU:883972.55) :: 26 (20191218_66219_Denildo_Sample26_2.sqt::20191218_66219_Denildo_Sample26_1.sqt)( ALTOGRAU:1001102.95) :: 29 (20191218_67919_Denildo_Sample29_2.sqt::20191218_67919_Denildo_Sample29_1.…	7	9.61085e+06	Dolichyl-diphosphooligosaccharide--protein glycosyltransferase subunit DAD1 OS=Homo sapiens OX=9606 GN=DAD1 PE=1 SV=3
527	3480	Q8NBJ5	112 (20191218_67819_Denildo_Sample112_2.sqt::20191218_67819_Denildo_Sample112_1.sqt)( ALTOGRAU:518804.35) :: 25 (20191218_67719_Denildo_Sample25_1.sqt::20191218_67719_Denildo_Sample25_2.sqt)( ALTOGRAU:908290.05) :: 46 (20191218_67319_Denildo_Sample46_2.sqt::20191218_67319_Denildo_Sample46_1.sqt)( ALTOGRAU:4744724) :: 69 (20191218_67119_Denildo_Sample69_1.sqt::20191218_67119_Denildo_Sample69_2.sqt…	4	1.14932e+07	Procollagen galactosyltransferase 1 OS=Homo sapiens OX=9606 GN=COLGALT1 PE=1 SV=1
528	3485	Q99541	112 (20191218_67819_Denildo_Sample112_2.sqt::20191218_67819_Denildo_Sample112_1.sqt)( ALTOGRAU:431884.7) :: 25 (20191218_67719_Denildo_Sample25_1.sqt::20191218_67719_Denildo_Sample25_2.sqt)( ALTOGRAU:308810.7) :: 29 (20191218_67919_Denildo_Sample29_2.sqt::20191218_67919_Denildo_Sample29_1.sqt)( ALTOGRAU:185916.3) :: 46 (20191218_67319_Denildo_Sample46_2.sqt::20191218_67319_Denildo_Sample46_1.sqt)…	5	1.43213e+06	Perilipin-2 OS=Homo sapiens OX=9606 GN=PLIN2 PE=1 SV=2
529	3486	Q14789	112 (20191218_67819_Denildo_Sample112_2.sqt::20191218_67819_Denildo_Sample112_1.sqt)( ALTOGRAU:142868.7) :: 25 (20191218_67719_Denildo_Sample25_1.sqt::20191218_67719_Denildo_Sample25_2.sqt)( ALTOGRAU:55545.9) :: 46 (20191218_67319_Denildo_Sample46_2.sqt::20191218_67319_Denildo_Sample46_1.sqt)( ALTOGRAU:224407) :: 59 (20191218_68119_Denildo_Sample59_1.sqt::20191218_68119_Denildo_Sample59_2.sqt)( A…	5	2.94386e+06	Golgin subfamily B member 1 OS=Homo sapiens OX=9606 GN=GOLGB1 PE=1 SV=2
530	3488	P46977	112 (20191218_67819_Denildo_Sample112_2.sqt::20191218_67819_Denildo_Sample112_1.sqt)( ALTOGRAU:612612.55) :: 25 (20191218_67719_Denildo_Sample25_1.sqt::20191218_67719_Denildo_Sample25_2.sqt)( ALTOGRAU:355530.35) :: 26 (20191218_66219_Denildo_Sample26_2.sqt::20191218_66219_Denildo_Sample26_1.sqt)( ALTOGRAU:497163) :: 29 (20191218_67919_Denildo_Sample29_2.sqt::20191218_67919_Denildo_Sample29_1.sqt)…	7	4.98086e+06	Dolichyl-diphosphooligosaccharide--protein glycosyltransferase subunit STT3A OS=Homo sapiens OX=9606 GN=STT3A PE=1 SV=2
531	3489	Q16512	112 (20191218_67819_Denildo_Sample112_2.sqt::20191218_67819_Denildo_Sample112_1.sqt)( ALTOGRAU:291475.75) :: 26 (20191218_66219_Denildo_Sample26_2.sqt::20191218_66219_Denildo_Sample26_1.sqt)( ALTOGRAU:191266.35) :: 46 (20191218_67319_Denildo_Sample46_2.sqt::20191218_67319_Denildo_Sample46_1.sqt)( ALTOGRAU:78604.75) :: 69 (20191218_67119_Denildo_Sample69_1.sqt::20191218_67119_Denildo_Sample69_2.sq…	4	834284	Serine/threonine-protein kinase N1 OS=Homo sapiens OX=9606 GN=PKN1 PE=1 SV=2
532	3491	O76021	112 (20191218_67819_Denildo_Sample112_2.sqt::20191218_67819_Denildo_Sample112_1.sqt)( ALTOGRAU:112637.4) :: 26 (20191218_66219_Denildo_Sample26_2.sqt::20191218_66219_Denildo_Sample26_1.sqt)( ALTOGRAU:799456.45) :: 46 (20191218_67319_Denildo_Sample46_2.sqt::20191218_67319_Denildo_Sample46_1.sqt)( ALTOGRAU:549177.9) :: 59 (20191218_68119_Denildo_Sample59_1.sqt::20191218_68119_Denildo_Sample59_2.sqt…	5	2528210	Ribosomal L1 domain-containing protein 1 OS=Homo sapiens OX=9606 GN=RSL1D1 PE=1 SV=3
533	3492	P80217	112 (20191218_67819_Denildo_Sample112_2.sqt::20191218_67819_Denildo_Sample112_1.sqt)( ALTOGRAU:78252) :: 25 (20191218_67719_Denildo_Sample25_1.sqt::20191218_67719_Denildo_Sample25_2.sqt)( ALTOGRAU:36536.15) :: 29 (20191218_67919_Denildo_Sample29_2.sqt::20191218_67919_Denildo_Sample29_1.sqt)( ALTOGRAU:9260.85) :: 46 (20191218_67319_Denildo_Sample46_2.sqt::20191218_67319_Denildo_Sample46_1.sqt)( AL…	6	505462	Interferon-induced 35 kDa protein OS=Homo sapiens OX=9606 GN=IFI35 PE=1 SV=5
534	3495	Q08379	112 (20191218_67819_Denildo_Sample112_2.sqt::20191218_67819_Denildo_Sample112_1.sqt)( ALTOGRAU:27725.15) :: 25 (20191218_67719_Denildo_Sample25_1.sqt::20191218_67719_Denildo_Sample25_2.sqt)( ALTOGRAU:43095.1) :: 59 (20191218_68119_Denildo_Sample59_1.sqt::20191218_68119_Denildo_Sample59_2.sqt)( ALTOGRAU:7163.6) :: 69 (20191218_67119_Denildo_Sample69_1.sqt::20191218_67119_Denildo_Sample69_2.sqt)( A…	4	1.1817e+06	Golgin subfamily A member 2 OS=Homo sapiens OX=9606 GN=GOLGA2 PE=1 SV=3
535	3502	O00592	112 (20191218_67819_Denildo_Sample112_2.sqt::20191218_67819_Denildo_Sample112_1.sqt)( ALTOGRAU:437572.5) :: 26 (20191218_66219_Denildo_Sample26_2.sqt::20191218_66219_Denildo_Sample26_1.sqt)( ALTOGRAU:189445.4) :: 29 (20191218_67919_Denildo_Sample29_2.sqt::20191218_67919_Denildo_Sample29_1.sqt)( ALTOGRAU:127352.2) :: 46 (20191218_67319_Denildo_Sample46_2.sqt::20191218_67319_Denildo_Sample46_1.sqt)…	6	3.6546e+06	Podocalyxin OS=Homo sapiens OX=9606 GN=PODXL PE=1 SV=2
536	3503	Q9HC07	112 (20191218_67819_Denildo_Sample112_2.sqt::20191218_67819_Denildo_Sample112_1.sqt)( ALTOGRAU:259918.7) :: 25 (20191218_67719_Denildo_Sample25_1.sqt::20191218_67719_Denildo_Sample25_2.sqt)( ALTOGRAU:307014) :: 29 (20191218_67919_Denildo_Sample29_2.sqt::20191218_67919_Denildo_Sample29_1.sqt)( ALTOGRAU:23413.1) :: 69 (20191218_67119_Denildo_Sample69_1.sqt::20191218_67119_Denildo_Sample69_2.sqt)( A…	4	665244	Transmembrane protein 165 OS=Homo sapiens OX=9606 GN=TMEM165 PE=1 SV=1
537	3506	Q9HAV4	112 (20191218_67819_Denildo_Sample112_2.sqt::20191218_67819_Denildo_Sample112_1.sqt)( ALTOGRAU:32781.8) :: 26 (20191218_66219_Denildo_Sample26_2.sqt::20191218_66219_Denildo_Sample26_1.sqt)( ALTOGRAU:172585.5) :: 39 (20191218_66719_Denildo_Sample39_1.sqt::20191218_66719_Denildo_Sample39_2.sqt)( ALTOGRAU:674365.3) :: 46 (20191218_67319_Denildo_Sample46_2.sqt::20191218_67319_Denildo_Sample46_1.sqt)(…	6	2.89692e+06	Exportin-5 OS=Homo sapiens OX=9606 GN=XPO5 PE=1 SV=1
538	3510	P60468	112 (20191218_67819_Denildo_Sample112_2.sqt::20191218_67819_Denildo_Sample112_1.sqt)( ALTOGRAU:405745.05) :: 25 (20191218_67719_Denildo_Sample25_1.sqt::20191218_67719_Denildo_Sample25_2.sqt)( ALTOGRAU:1362861.7) :: 26 (20191218_66219_Denildo_Sample26_2.sqt::20191218_66219_Denildo_Sample26_1.sqt)( ALTOGRAU:969598.3) :: 29 (20191218_67919_Denildo_Sample29_2.sqt::20191218_67919_Denildo_Sample29_1.sq…	7	5.80609e+06	Protein transport protein Sec61 subunit beta OS=Homo sapiens OX=9606 GN=SEC61B PE=1 SV=2
539	3516	Q96N67	112 (20191218_67819_Denildo_Sample112_2.sqt::20191218_67819_Denildo_Sample112_1.sqt)( ALTOGRAU:22331.95) :: 26 (20191218_66219_Denildo_Sample26_2.sqt::20191218_66219_Denildo_Sample26_1.sqt)( ALTOGRAU:810881.7) :: 29 (20191218_67919_Denildo_Sample29_2.sqt::20191218_67919_Denildo_Sample29_1.sqt)( ALTOGRAU:5439.4) :: 46 (20191218_67319_Denildo_Sample46_2.sqt::20191218_67319_Denildo_Sample46_1.sqt)( …	6	3.00194e+06	Dedicator of cytokinesis protein 7 OS=Homo sapiens OX=9606 GN=DOCK7 PE=1 SV=4
540	3518	O75962	112 (20191218_67819_Denildo_Sample112_2.sqt::20191218_67819_Denildo_Sample112_1.sqt)( ALTOGRAU:15307) :: 25 (20191218_67719_Denildo_Sample25_1.sqt::20191218_67719_Denildo_Sample25_2.sqt)( ALTOGRAU:82279.15) :: 26 (20191218_66219_Denildo_Sample26_2.sqt::20191218_66219_Denildo_Sample26_1.sqt)( ALTOGRAU:121454.7) :: 53 (20191218_66919_Denildo_Sample53_4.sqt::20191218_66919_Denildo_Sample53_3.sqt)( A…	6	4.39212e+06	Triple functional domain protein OS=Homo sapiens OX=9606 GN=TRIO PE=1 SV=2
541	3523	P12109	112 (20191218_67819_Denildo_Sample112_2.sqt::20191218_67819_Denildo_Sample112_1.sqt)( ALTOGRAU:1054941.45) :: 25 (20191218_67719_Denildo_Sample25_1.sqt::20191218_67719_Denildo_Sample25_2.sqt)( ALTOGRAU:7770755.45) :: 26 (20191218_66219_Denildo_Sample26_2.sqt::20191218_66219_Denildo_Sample26_1.sqt)( ALTOGRAU:304513.75) :: 29 (20191218_67919_Denildo_Sample29_2.sqt::20191218_67919_Denildo_Sample29_1…	7	9.54596e+06	Collagen alpha-1(VI) chain OS=Homo sapiens OX=9606 GN=COL6A1 PE=1 SV=3
542	3524	P23229	112 (20191218_67819_Denildo_Sample112_2.sqt::20191218_67819_Denildo_Sample112_1.sqt)( ALTOGRAU:403479.1) :: 25 (20191218_67719_Denildo_Sample25_1.sqt::20191218_67719_Denildo_Sample25_2.sqt)( ALTOGRAU:230325.6) :: 29 (20191218_67919_Denildo_Sample29_2.sqt::20191218_67919_Denildo_Sample29_1.sqt)( ALTOGRAU:450859.5) :: 46 (20191218_67319_Denildo_Sample46_2.sqt::20191218_67319_Denildo_Sample46_1.sqt)…	5	1.90052e+06	Integrin alpha-6 OS=Homo sapiens OX=9606 GN=ITGA6 PE=1 SV=5
543	3525	Q02809	112 (20191218_67819_Denildo_Sample112_2.sqt::20191218_67819_Denildo_Sample112_1.sqt)( ALTOGRAU:924266.6) :: 25 (20191218_67719_Denildo_Sample25_1.sqt::20191218_67719_Denildo_Sample25_2.sqt)( ALTOGRAU:2416497.8) :: 26 (20191218_66219_Denildo_Sample26_2.sqt::20191218_66219_Denildo_Sample26_1.sqt)( ALTOGRAU:65362.7) :: 29 (20191218_67919_Denildo_Sample29_2.sqt::20191218_67919_Denildo_Sample29_1.sqt)…	7	7.46875e+06	Procollagen-lysine,2-oxoglutarate 5-dioxygenase 1 OS=Homo sapiens OX=9606 GN=PLOD1 PE=1 SV=2
544	3526	Q9UPT8	112 (20191218_67819_Denildo_Sample112_2.sqt::20191218_67819_Denildo_Sample112_1.sqt)( ALTOGRAU:48962) :: 26 (20191218_66219_Denildo_Sample26_2.sqt::20191218_66219_Denildo_Sample26_1.sqt)( ALTOGRAU:135010.2) :: 29 (20191218_67919_Denildo_Sample29_2.sqt::20191218_67919_Denildo_Sample29_1.sqt)( ALTOGRAU:1225.15) :: 46 (20191218_67319_Denildo_Sample46_2.sqt::20191218_67319_Denildo_Sample46_1.sqt)( AL…	5	311532	Zinc finger CCCH domain-containing protein 4 OS=Homo sapiens OX=9606 GN=ZC3H4 PE=1 SV=3
545	3528	Q9Y4P3	112 (20191218_67819_Denildo_Sample112_2.sqt::20191218_67819_Denildo_Sample112_1.sqt)( ALTOGRAU:262674.4) :: 25 (20191218_67719_Denildo_Sample25_1.sqt::20191218_67719_Denildo_Sample25_2.sqt)( ALTOGRAU:514931) :: 26 (20191218_66219_Denildo_Sample26_2.sqt::20191218_66219_Denildo_Sample26_1.sqt)( ALTOGRAU:192747.35) :: 29 (20191218_67919_Denildo_Sample29_2.sqt::20191218_67919_Denildo_Sample29_1.sqt)(…	7	7.26798e+06	Transducin beta-like protein 2 OS=Homo sapiens OX=9606 GN=TBL2 PE=1 SV=1
546	3529	Q9Y217	112 (20191218_67819_Denildo_Sample112_2.sqt::20191218_67819_Denildo_Sample112_1.sqt)( ALTOGRAU:77377.6) :: 26 (20191218_66219_Denildo_Sample26_2.sqt::20191218_66219_Denildo_Sample26_1.sqt)( ALTOGRAU:73239) :: 29 (20191218_67919_Denildo_Sample29_2.sqt::20191218_67919_Denildo_Sample29_1.sqt)( ALTOGRAU:16112.2) :: 39 (20191218_66719_Denildo_Sample39_1.sqt::20191218_66719_Denildo_Sample39_2.sqt)( ALT…	5	542028	Myotubularin-related protein 6 OS=Homo sapiens OX=9606 GN=MTMR6 PE=1 SV=3
547	3532	O14562	112 (20191218_67819_Denildo_Sample112_2.sqt::20191218_67819_Denildo_Sample112_1.sqt)( ALTOGRAU:130426.15) :: 26 (20191218_66219_Denildo_Sample26_2.sqt::20191218_66219_Denildo_Sample26_1.sqt)( ALTOGRAU:358082.6) :: 29 (20191218_67919_Denildo_Sample29_2.sqt::20191218_67919_Denildo_Sample29_1.sqt)( ALTOGRAU:88408.4) :: 59 (20191218_68119_Denildo_Sample59_1.sqt::20191218_68119_Denildo_Sample59_2.sqt)…	5	1.66133e+06	Ubiquitin domain-containing protein UBFD1 OS=Homo sapiens OX=9606 GN=UBFD1 PE=1 SV=2
548	3533	Q86YV9	112 (20191218_67819_Denildo_Sample112_2.sqt::20191218_67819_Denildo_Sample112_1.sqt)( ALTOGRAU:58494.2) :: 46 (20191218_67319_Denildo_Sample46_2.sqt::20191218_67319_Denildo_Sample46_1.sqt)( ALTOGRAU:770447.55) :: 53 (20191218_66919_Denildo_Sample53_4.sqt::20191218_66919_Denildo_Sample53_3.sqt)( ALTOGRAU:1922018.95) :: 59 (20191218_68119_Denildo_Sample59_1.sqt::20191218_68119_Denildo_Sample59_2.sq…	4	2.83651e+06	Hermansky-Pudlak syndrome 6 protein OS=Homo sapiens OX=9606 GN=HPS6 PE=1 SV=1
549	3534	P52735	112 (20191218_67819_Denildo_Sample112_2.sqt::20191218_67819_Denildo_Sample112_1.sqt)( ALTOGRAU:46114.2) :: 46 (20191218_67319_Denildo_Sample46_2.sqt::20191218_67319_Denildo_Sample46_1.sqt)( ALTOGRAU:7299483.2) :: 59 (20191218_68119_Denildo_Sample59_1.sqt::20191218_68119_Denildo_Sample59_2.sqt)( ALTOGRAU:37117.65) :: 69 (20191218_67119_Denildo_Sample69_1.sqt::20191218_67119_Denildo_Sample69_2.sqt)…	4	1.00129e+07	Guanine nucleotide exchange factor VAV2 OS=Homo sapiens OX=9606 GN=VAV2 PE=1 SV=2
550	3537	Q6ZSR9	112 (20191218_67819_Denildo_Sample112_2.sqt::20191218_67819_Denildo_Sample112_1.sqt)( ALTOGRAU:679411.55) :: 25 (20191218_67719_Denildo_Sample25_1.sqt::20191218_67719_Denildo_Sample25_2.sqt)( ALTOGRAU:27707) :: 26 (20191218_66219_Denildo_Sample26_2.sqt::20191218_66219_Denildo_Sample26_1.sqt)( ALTOGRAU:142731) :: 29 (20191218_67919_Denildo_Sample29_2.sqt::20191218_67919_Denildo_Sample29_1.sqt)( AL…	7	2.99867e+06	Uncharacterized protein FLJ45252 OS=Homo sapiens OX=9606 PE=2 SV=2
551	3538	Q96RT1	112 (20191218_67819_Denildo_Sample112_2.sqt::20191218_67819_Denildo_Sample112_1.sqt)( ALTOGRAU:975931.65) :: 25 (20191218_67719_Denildo_Sample25_1.sqt::20191218_67719_Denildo_Sample25_2.sqt)( ALTOGRAU:30675.1) :: 29 (20191218_67919_Denildo_Sample29_2.sqt::20191218_67919_Denildo_Sample29_1.sqt)( ALTOGRAU:25981.9) :: 46 (20191218_67319_Denildo_Sample46_2.sqt::20191218_67319_Denildo_Sample46_1.sqt)(…	6	3.39336e+06	Erbin OS=Homo sapiens OX=9606 GN=ERBIN PE=1 SV=2
552	3539	O43252	112 (20191218_67819_Denildo_Sample112_2.sqt::20191218_67819_Denildo_Sample112_1.sqt)( ALTOGRAU:193616.8) :: 29 (20191218_67919_Denildo_Sample29_2.sqt::20191218_67919_Denildo_Sample29_1.sqt)( ALTOGRAU:28749.3) :: 46 (20191218_67319_Denildo_Sample46_2.sqt::20191218_67319_Denildo_Sample46_1.sqt)( ALTOGRAU:52554) :: 59 (20191218_68119_Denildo_Sample59_1.sqt::20191218_68119_Denildo_Sample59_2.sqt)( AL…	5	2.42331e+06	Bifunctional 3'-phosphoadenosine 5'-phosphosulfate synthase 1 OS=Homo sapiens OX=9606 GN=PAPSS1 PE=1 SV=2
553	3540	Q8TDY4	112 (20191218_67819_Denildo_Sample112_2.sqt::20191218_67819_Denildo_Sample112_1.sqt)( ALTOGRAU:103822.9) :: 26 (20191218_66219_Denildo_Sample26_2.sqt::20191218_66219_Denildo_Sample26_1.sqt)( ALTOGRAU:145629.5) :: 29 (20191218_67919_Denildo_Sample29_2.sqt::20191218_67919_Denildo_Sample29_1.sqt)( ALTOGRAU:13780.65) :: 46 (20191218_67319_Denildo_Sample46_2.sqt::20191218_67319_Denildo_Sample46_1.sqt)…	4	960869	Arf-GAP with SH3 domain, ANK repeat and PH domain-containing protein 3 OS=Homo sapiens OX=9606 GN=ASAP3 PE=1 SV=1
554	3541	Q16666	112 (20191218_67819_Denildo_Sample112_2.sqt::20191218_67819_Denildo_Sample112_1.sqt)( ALTOGRAU:147620.8) :: 25 (20191218_67719_Denildo_Sample25_1.sqt::20191218_67719_Denildo_Sample25_2.sqt)( ALTOGRAU:1630450.5) :: 26 (20191218_66219_Denildo_Sample26_2.sqt::20191218_66219_Denildo_Sample26_1.sqt)( ALTOGRAU:2330640.8) :: 29 (20191218_67919_Denildo_Sample29_2.sqt::20191218_67919_Denildo_Sample29_1.sq…	7	8.39441e+06	Gamma-interferon-inducible protein 16 OS=Homo sapiens OX=9606 GN=IFI16 PE=1 SV=3
555	3543	Q9Y3B4	112 (20191218_67819_Denildo_Sample112_2.sqt::20191218_67819_Denildo_Sample112_1.sqt)( ALTOGRAU:38342.15) :: 25 (20191218_67719_Denildo_Sample25_1.sqt::20191218_67719_Denildo_Sample25_2.sqt)( ALTOGRAU:21942.1) :: 26 (20191218_66219_Denildo_Sample26_2.sqt::20191218_66219_Denildo_Sample26_1.sqt)( ALTOGRAU:899721.55) :: 29 (20191218_67919_Denildo_Sample29_2.sqt::20191218_67919_Denildo_Sample29_1.sqt)…	6	2.2739e+06	Splicing factor 3B subunit 6 OS=Homo sapiens OX=9606 GN=SF3B6 PE=1 SV=1
556	3547	P05160	112 (20191218_67819_Denildo_Sample112_2.sqt::20191218_67819_Denildo_Sample112_1.sqt)( ALTOGRAU:108321.3) :: 25 (20191218_67719_Denildo_Sample25_1.sqt::20191218_67719_Denildo_Sample25_2.sqt)( ALTOGRAU:1561325.85) :: 26 (20191218_66219_Denildo_Sample26_2.sqt::20191218_66219_Denildo_Sample26_1.sqt)( ALTOGRAU:65345.7) :: 29 (20191218_67919_Denildo_Sample29_2.sqt::20191218_67919_Denildo_Sample29_1.sqt…	7	2.29582e+06	Coagulation factor XIII B chain OS=Homo sapiens OX=9606 GN=F13B PE=1 SV=3
557	3550	Q9GZZ1	112 (20191218_67819_Denildo_Sample112_2.sqt::20191218_67819_Denildo_Sample112_1.sqt)( ALTOGRAU:118418.8) :: 29 (20191218_67919_Denildo_Sample29_2.sqt::20191218_67919_Denildo_Sample29_1.sqt)( ALTOGRAU:11397.5) :: 46 (20191218_67319_Denildo_Sample46_2.sqt::20191218_67319_Denildo_Sample46_1.sqt)( ALTOGRAU:165894.8) :: 53 (20191218_66919_Denildo_Sample53_4.sqt::20191218_66919_Denildo_Sample53_3.sqt)(…	4	302250	N-alpha-acetyltransferase 50 OS=Homo sapiens OX=9606 GN=NAA50 PE=1 SV=1
558	3554	Q7Z4H8	112 (20191218_67819_Denildo_Sample112_2.sqt::20191218_67819_Denildo_Sample112_1.sqt)( ALTOGRAU:39255.85) :: 25 (20191218_67719_Denildo_Sample25_1.sqt::20191218_67719_Denildo_Sample25_2.sqt)( ALTOGRAU:138218.85) :: 29 (20191218_67919_Denildo_Sample29_2.sqt::20191218_67919_Denildo_Sample29_1.sqt)( ALTOGRAU:4646.1) :: 46 (20191218_67319_Denildo_Sample46_2.sqt::20191218_67319_Denildo_Sample46_1.sqt)(…	5	594592	Protein O-glucosyltransferase 3 OS=Homo sapiens OX=9606 GN=POGLUT3 PE=1 SV=2
559	3555	P11047	112 (20191218_67819_Denildo_Sample112_2.sqt::20191218_67819_Denildo_Sample112_1.sqt)( ALTOGRAU:802811.4) :: 25 (20191218_67719_Denildo_Sample25_1.sqt::20191218_67719_Denildo_Sample25_2.sqt)( ALTOGRAU:2956879.8) :: 26 (20191218_66219_Denildo_Sample26_2.sqt::20191218_66219_Denildo_Sample26_1.sqt)( ALTOGRAU:122043.7) :: 29 (20191218_67919_Denildo_Sample29_2.sqt::20191218_67919_Denildo_Sample29_1.sqt…	7	8.71501e+06	Laminin subunit gamma-1 OS=Homo sapiens OX=9606 GN=LAMC1 PE=1 SV=3
560	3557	P55268	112 (20191218_67819_Denildo_Sample112_2.sqt::20191218_67819_Denildo_Sample112_1.sqt)( ALTOGRAU:55919.55) :: 46 (20191218_67319_Denildo_Sample46_2.sqt::20191218_67319_Denildo_Sample46_1.sqt)( ALTOGRAU:261419.85) :: 59 (20191218_68119_Denildo_Sample59_1.sqt::20191218_68119_Denildo_Sample59_2.sqt)( ALTOGRAU:51548.9) :: 69 (20191218_67119_Denildo_Sample69_1.sqt::20191218_67119_Denildo_Sample69_2.sqt)…	4	6.82048e+06	Laminin subunit beta-2 OS=Homo sapiens OX=9606 GN=LAMB2 PE=1 SV=2
561	3561	Q96EK6	112 (20191218_67819_Denildo_Sample112_2.sqt::20191218_67819_Denildo_Sample112_1.sqt)( ALTOGRAU:102290.85) :: 26 (20191218_66219_Denildo_Sample26_2.sqt::20191218_66219_Denildo_Sample26_1.sqt)( ALTOGRAU:116819.8) :: 59 (20191218_68119_Denildo_Sample59_1.sqt::20191218_68119_Denildo_Sample59_2.sqt)( ALTOGRAU:8062.2) :: 69 (20191218_67119_Denildo_Sample69_1.sqt::20191218_67119_Denildo_Sample69_2.sqt)(…	4	328390	Glucosamine 6-phosphate N-acetyltransferase OS=Homo sapiens OX=9606 GN=GNPNAT1 PE=1 SV=1
562	3565	O95721	112 (20191218_67819_Denildo_Sample112_2.sqt::20191218_67819_Denildo_Sample112_1.sqt)( ALTOGRAU:157782) :: 39 (20191218_66719_Denildo_Sample39_1.sqt::20191218_66719_Denildo_Sample39_2.sqt)( ALTOGRAU:780523.8) :: 46 (20191218_67319_Denildo_Sample46_2.sqt::20191218_67319_Denildo_Sample46_1.sqt)( ALTOGRAU:249817.6) :: 53 (20191218_66919_Denildo_Sample53_4.sqt::20191218_66919_Denildo_Sample53_3.sqt)( …	5	1.60577e+06	Synaptosomal-associated protein 29 OS=Homo sapiens OX=9606 GN=SNAP29 PE=1 SV=1
563	3568	Q5SWX8	112 (20191218_67819_Denildo_Sample112_2.sqt::20191218_67819_Denildo_Sample112_1.sqt)( ALTOGRAU:165525.4) :: 29 (20191218_67919_Denildo_Sample29_2.sqt::20191218_67919_Denildo_Sample29_1.sqt)( ALTOGRAU:7426.2) :: 46 (20191218_67319_Denildo_Sample46_2.sqt::20191218_67319_Denildo_Sample46_1.sqt)( ALTOGRAU:373296.5) :: 69 (20191218_67119_Denildo_Sample69_1.sqt::20191218_67119_Denildo_Sample69_2.sqt)( …	4	1.36509e+06	Protein odr-4 homolog OS=Homo sapiens OX=9606 GN=ODR4 PE=1 SV=1
564	3569	Q96RF0	112 (20191218_67819_Denildo_Sample112_2.sqt::20191218_67819_Denildo_Sample112_1.sqt)( ALTOGRAU:179377.7) :: 26 (20191218_66219_Denildo_Sample26_2.sqt::20191218_66219_Denildo_Sample26_1.sqt)( ALTOGRAU:319944) :: 29 (20191218_67919_Denildo_Sample29_2.sqt::20191218_67919_Denildo_Sample29_1.sqt)( ALTOGRAU:192642.6) :: 46 (20191218_67319_Denildo_Sample46_2.sqt::20191218_67319_Denildo_Sample46_1.sqt)( …	6	883441	Sorting nexin-18 OS=Homo sapiens OX=9606 GN=SNX18 PE=1 SV=2
565	3570	O14734	112 (20191218_67819_Denildo_Sample112_2.sqt::20191218_67819_Denildo_Sample112_1.sqt)( ALTOGRAU:93119.9) :: 29 (20191218_67919_Denildo_Sample29_2.sqt::20191218_67919_Denildo_Sample29_1.sqt)( ALTOGRAU:17641.1) :: 46 (20191218_67319_Denildo_Sample46_2.sqt::20191218_67319_Denildo_Sample46_1.sqt)( ALTOGRAU:397385.35) :: 53 (20191218_66919_Denildo_Sample53_4.sqt::20191218_66919_Denildo_Sample53_3.sqt)(…	6	991423	Acyl-coenzyme A thioesterase 8 OS=Homo sapiens OX=9606 GN=ACOT8 PE=1 SV=1
566	3573	Q8NFQ8	112 (20191218_67819_Denildo_Sample112_2.sqt::20191218_67819_Denildo_Sample112_1.sqt)( ALTOGRAU:170694) :: 29 (20191218_67919_Denildo_Sample29_2.sqt::20191218_67919_Denildo_Sample29_1.sqt)( ALTOGRAU:6205.6) :: 46 (20191218_67319_Denildo_Sample46_2.sqt::20191218_67319_Denildo_Sample46_1.sqt)( ALTOGRAU:93525.1) :: 53 (20191218_66919_Denildo_Sample53_4.sqt::20191218_66919_Denildo_Sample53_3.sqt)( ALT…	6	3.8935e+06	Torsin-1A-interacting protein 2 OS=Homo sapiens OX=9606 GN=TOR1AIP2 PE=1 SV=1
567	3574	P08514	112 (20191218_67819_Denildo_Sample112_2.sqt::20191218_67819_Denildo_Sample112_1.sqt)( ALTOGRAU:47804.4) :: 25 (20191218_67719_Denildo_Sample25_1.sqt::20191218_67719_Denildo_Sample25_2.sqt)( ALTOGRAU:32775944.1) :: 59 (20191218_68119_Denildo_Sample59_1.sqt::20191218_68119_Denildo_Sample59_2.sqt)( ALTOGRAU:1034752.05) :: 69 (20191218_67119_Denildo_Sample69_1.sqt::20191218_67119_Denildo_Sample69_2.s…	4	3.41146e+07	Integrin alpha-IIb OS=Homo sapiens OX=9606 GN=ITGA2B PE=1 SV=3
568	3577	P98160	112 (20191218_67819_Denildo_Sample112_2.sqt::20191218_67819_Denildo_Sample112_1.sqt)( ALTOGRAU:446040.6) :: 25 (20191218_67719_Denildo_Sample25_1.sqt::20191218_67719_Denildo_Sample25_2.sqt)( ALTOGRAU:804815.85) :: 29 (20191218_67919_Denildo_Sample29_2.sqt::20191218_67919_Denildo_Sample29_1.sqt)( ALTOGRAU:48480.85) :: 46 (20191218_67319_Denildo_Sample46_2.sqt::20191218_67319_Denildo_Sample46_1.sqt…	6	2.82699e+06	Basement membrane-specific heparan sulfate proteoglycan core protein OS=Homo sapiens OX=9606 GN=HSPG2 PE=1 SV=4
569	3578	Q99417	112 (20191218_67819_Denildo_Sample112_2.sqt::20191218_67819_Denildo_Sample112_1.sqt)( ALTOGRAU:865447.3) :: 25 (20191218_67719_Denildo_Sample25_1.sqt::20191218_67719_Denildo_Sample25_2.sqt)( ALTOGRAU:461435.25) :: 59 (20191218_68119_Denildo_Sample59_1.sqt::20191218_68119_Denildo_Sample59_2.sqt)( ALTOGRAU:50380.4) :: 69 (20191218_67119_Denildo_Sample69_1.sqt::20191218_67119_Denildo_Sample69_2.sqt)…	4	2.89337e+06	c-Myc-binding protein OS=Homo sapiens OX=9606 GN=MYCBP PE=1 SV=3
570	3581	Q8ND04	112 (20191218_67819_Denildo_Sample112_2.sqt::20191218_67819_Denildo_Sample112_1.sqt)( ALTOGRAU:46150.85) :: 26 (20191218_66219_Denildo_Sample26_2.sqt::20191218_66219_Denildo_Sample26_1.sqt)( ALTOGRAU:20216.2) :: 29 (20191218_67919_Denildo_Sample29_2.sqt::20191218_67919_Denildo_Sample29_1.sqt)( ALTOGRAU:24689.3) :: 53 (20191218_66919_Denildo_Sample53_4.sqt::20191218_66919_Denildo_Sample53_3.sqt)( …	5	220307	Protein SMG8 OS=Homo sapiens OX=9606 GN=SMG8 PE=1 SV=1
571	3582	Q99567	112 (20191218_67819_Denildo_Sample112_2.sqt::20191218_67819_Denildo_Sample112_1.sqt)( ALTOGRAU:94911.95) :: 46 (20191218_67319_Denildo_Sample46_2.sqt::20191218_67319_Denildo_Sample46_1.sqt)( ALTOGRAU:317651.4) :: 59 (20191218_68119_Denildo_Sample59_1.sqt::20191218_68119_Denildo_Sample59_2.sqt)( ALTOGRAU:22060.3) :: 69 (20191218_67119_Denildo_Sample69_1.sqt::20191218_67119_Denildo_Sample69_2.sqt)(…	4	612671	Nuclear pore complex protein Nup88 OS=Homo sapiens OX=9606 GN=NUP88 PE=1 SV=2
572	3585	Q0ZGT2	112 (20191218_67819_Denildo_Sample112_2.sqt::20191218_67819_Denildo_Sample112_1.sqt)( ALTOGRAU:91823) :: 25 (20191218_67719_Denildo_Sample25_1.sqt::20191218_67719_Denildo_Sample25_2.sqt)( ALTOGRAU:827834.7) :: 26 (20191218_66219_Denildo_Sample26_2.sqt::20191218_66219_Denildo_Sample26_1.sqt)( ALTOGRAU:94898.8) :: 69 (20191218_67119_Denildo_Sample69_1.sqt::20191218_67119_Denildo_Sample69_2.sqt)( AL…	4	2.09376e+06	Nexilin OS=Homo sapiens OX=9606 GN=NEXN PE=1 SV=1
573	3593	Q9NTZ6	112 (20191218_67819_Denildo_Sample112_2.sqt::20191218_67819_Denildo_Sample112_1.sqt)( ALTOGRAU:1272661.05) :: 26 (20191218_66219_Denildo_Sample26_2.sqt::20191218_66219_Denildo_Sample26_1.sqt)( ALTOGRAU:432971.65) :: 29 (20191218_67919_Denildo_Sample29_2.sqt::20191218_67919_Denildo_Sample29_1.sqt)( ALTOGRAU:77747.6) :: 46 (20191218_67319_Denildo_Sample46_2.sqt::20191218_67319_Denildo_Sample46_1.sq…	5	3.24562e+06	RNA-binding protein 12 OS=Homo sapiens OX=9606 GN=RBM12 PE=1 SV=1
574	3595	P07225	112 (20191218_67819_Denildo_Sample112_2.sqt::20191218_67819_Denildo_Sample112_1.sqt)( ALTOGRAU:1260366.6) :: 25 (20191218_67719_Denildo_Sample25_1.sqt::20191218_67719_Denildo_Sample25_2.sqt)( ALTOGRAU:9522922.7) :: 26 (20191218_66219_Denildo_Sample26_2.sqt::20191218_66219_Denildo_Sample26_1.sqt)( ALTOGRAU:1799066.15) :: 29 (20191218_67919_Denildo_Sample29_2.sqt::20191218_67919_Denildo_Sample29_1.…	7	1.60405e+07	Vitamin K-dependent protein S OS=Homo sapiens OX=9606 GN=PROS1 PE=1 SV=1
575	3596	P07942	112 (20191218_67819_Denildo_Sample112_2.sqt::20191218_67819_Denildo_Sample112_1.sqt)( ALTOGRAU:254439.45) :: 25 (20191218_67719_Denildo_Sample25_1.sqt::20191218_67719_Denildo_Sample25_2.sqt)( ALTOGRAU:1020940.05) :: 29 (20191218_67919_Denildo_Sample29_2.sqt::20191218_67919_Denildo_Sample29_1.sqt)( ALTOGRAU:14671.55) :: 46 (20191218_67319_Denildo_Sample46_2.sqt::20191218_67319_Denildo_Sample46_1.s…	6	3.28113e+06	Laminin subunit beta-1 OS=Homo sapiens OX=9606 GN=LAMB1 PE=1 SV=2
576	3599	P06276	112 (20191218_67819_Denildo_Sample112_2.sqt::20191218_67819_Denildo_Sample112_1.sqt)( ALTOGRAU:239805.4) :: 26 (20191218_66219_Denildo_Sample26_2.sqt::20191218_66219_Denildo_Sample26_1.sqt)( ALTOGRAU:69685.7) :: 29 (20191218_67919_Denildo_Sample29_2.sqt::20191218_67919_Denildo_Sample29_1.sqt)( ALTOGRAU:47015.8) :: 46 (20191218_67319_Denildo_Sample46_2.sqt::20191218_67319_Denildo_Sample46_1.sqt)( …	6	1.6631e+06	Cholinesterase OS=Homo sapiens OX=9606 GN=BCHE PE=1 SV=1
577	3600	Q96B26	112 (20191218_67819_Denildo_Sample112_2.sqt::20191218_67819_Denildo_Sample112_1.sqt)( ALTOGRAU:188173.4) :: 25 (20191218_67719_Denildo_Sample25_1.sqt::20191218_67719_Denildo_Sample25_2.sqt)( ALTOGRAU:18403.2) :: 46 (20191218_67319_Denildo_Sample46_2.sqt::20191218_67319_Denildo_Sample46_1.sqt)( ALTOGRAU:190109.2) :: 59 (20191218_68119_Denildo_Sample59_1.sqt::20191218_68119_Denildo_Sample59_2.sqt)(…	5	821542	Exosome complex component RRP43 OS=Homo sapiens OX=9606 GN=EXOSC8 PE=1 SV=1
578	3602	Q7LGA3	112 (20191218_67819_Denildo_Sample112_2.sqt::20191218_67819_Denildo_Sample112_1.sqt)( ALTOGRAU:157867.6) :: 25 (20191218_67719_Denildo_Sample25_1.sqt::20191218_67719_Denildo_Sample25_2.sqt)( ALTOGRAU:131263.1) :: 26 (20191218_66219_Denildo_Sample26_2.sqt::20191218_66219_Denildo_Sample26_1.sqt)( ALTOGRAU:47499.8) :: 46 (20191218_67319_Denildo_Sample46_2.sqt::20191218_67319_Denildo_Sample46_1.sqt)(…	6	1.50835e+06	Heparan sulfate 2-O-sulfotransferase 1 OS=Homo sapiens OX=9606 GN=HS2ST1 PE=1 SV=1
579	3603	O75400	112 (20191218_67819_Denildo_Sample112_2.sqt::20191218_67819_Denildo_Sample112_1.sqt)( ALTOGRAU:21210.1) :: 26 (20191218_66219_Denildo_Sample26_2.sqt::20191218_66219_Denildo_Sample26_1.sqt)( ALTOGRAU:232746.2) :: 29 (20191218_67919_Denildo_Sample29_2.sqt::20191218_67919_Denildo_Sample29_1.sqt)( ALTOGRAU:10749) :: 46 (20191218_67319_Denildo_Sample46_2.sqt::20191218_67319_Denildo_Sample46_1.sqt)( AL…	6	2490877	Pre-mRNA-processing factor 40 homolog A OS=Homo sapiens OX=9606 GN=PRPF40A PE=1 SV=2
580	3605	Q9UI26	112 (20191218_67819_Denildo_Sample112_2.sqt::20191218_67819_Denildo_Sample112_1.sqt)( ALTOGRAU:91235.25) :: 26 (20191218_66219_Denildo_Sample26_2.sqt::20191218_66219_Denildo_Sample26_1.sqt)( ALTOGRAU:316564.6) :: 29 (20191218_67919_Denildo_Sample29_2.sqt::20191218_67919_Denildo_Sample29_1.sqt)( ALTOGRAU:2378.55) :: 46 (20191218_67319_Denildo_Sample46_2.sqt::20191218_67319_Denildo_Sample46_1.sqt)(…	6	1143541	Importin-11 OS=Homo sapiens OX=9606 GN=IPO11 PE=1 SV=1
581	3608	Q9HB07	112 (20191218_67819_Denildo_Sample112_2.sqt::20191218_67819_Denildo_Sample112_1.sqt)( ALTOGRAU:388915.45) :: 26 (20191218_66219_Denildo_Sample26_2.sqt::20191218_66219_Denildo_Sample26_1.sqt)( ALTOGRAU:117408.45) :: 29 (20191218_67919_Denildo_Sample29_2.sqt::20191218_67919_Denildo_Sample29_1.sqt)( ALTOGRAU:76471.25) :: 46 (20191218_67319_Denildo_Sample46_2.sqt::20191218_67319_Denildo_Sample46_1.sq…	6	4.96683e+06	UPF0160 protein MYG1, mitochondrial OS=Homo sapiens OX=9606 GN=C12orf10 PE=1 SV=2
582	3612	Q8NFW8	112 (20191218_67819_Denildo_Sample112_2.sqt::20191218_67819_Denildo_Sample112_1.sqt)( ALTOGRAU:25082.5) :: 26 (20191218_66219_Denildo_Sample26_2.sqt::20191218_66219_Denildo_Sample26_1.sqt)( ALTOGRAU:391694.55) :: 29 (20191218_67919_Denildo_Sample29_2.sqt::20191218_67919_Denildo_Sample29_1.sqt)( ALTOGRAU:18746.9) :: 53 (20191218_66919_Denildo_Sample53_4.sqt::20191218_66919_Denildo_Sample53_3.sqt)(…	5	2.88975e+06	N-acylneuraminate cytidylyltransferase OS=Homo sapiens OX=9606 GN=CMAS PE=1 SV=2
583	3613	Q8IUC4	112 (20191218_67819_Denildo_Sample112_2.sqt::20191218_67819_Denildo_Sample112_1.sqt)( ALTOGRAU:161005.8) :: 29 (20191218_67919_Denildo_Sample29_2.sqt::20191218_67919_Denildo_Sample29_1.sqt)( ALTOGRAU:11137.15) :: 59 (20191218_68119_Denildo_Sample59_1.sqt::20191218_68119_Denildo_Sample59_2.sqt)( ALTOGRAU:2028.3) :: 69 (20191218_67119_Denildo_Sample69_1.sqt::20191218_67119_Denildo_Sample69_2.sqt)( …	4	360611	Rhophilin-2 OS=Homo sapiens OX=9606 GN=RHPN2 PE=1 SV=1
584	3614	Q658P3	112 (20191218_67819_Denildo_Sample112_2.sqt::20191218_67819_Denildo_Sample112_1.sqt)( ALTOGRAU:194035.25) :: 25 (20191218_67719_Denildo_Sample25_1.sqt::20191218_67719_Denildo_Sample25_2.sqt)( ALTOGRAU:73534.8) :: 46 (20191218_67319_Denildo_Sample46_2.sqt::20191218_67319_Denildo_Sample46_1.sqt)( ALTOGRAU:372853.9) :: 69 (20191218_67119_Denildo_Sample69_1.sqt::20191218_67119_Denildo_Sample69_2.sqt)…	4	1.89578e+06	Metalloreductase STEAP3 OS=Homo sapiens OX=9606 GN=STEAP3 PE=1 SV=2
585	3615	P05362	112 (20191218_67819_Denildo_Sample112_2.sqt::20191218_67819_Denildo_Sample112_1.sqt)( ALTOGRAU:891919.2) :: 25 (20191218_67719_Denildo_Sample25_1.sqt::20191218_67719_Denildo_Sample25_2.sqt)( ALTOGRAU:569133.05) :: 26 (20191218_66219_Denildo_Sample26_2.sqt::20191218_66219_Denildo_Sample26_1.sqt)( ALTOGRAU:253715.2) :: 29 (20191218_67919_Denildo_Sample29_2.sqt::20191218_67919_Denildo_Sample29_1.sqt…	7	7.90311e+06	Intercellular adhesion molecule 1 OS=Homo sapiens OX=9606 GN=ICAM1 PE=1 SV=2
586	3619	P08575	112 (20191218_67819_Denildo_Sample112_2.sqt::20191218_67819_Denildo_Sample112_1.sqt)( ALTOGRAU:102114) :: 25 (20191218_67719_Denildo_Sample25_1.sqt::20191218_67719_Denildo_Sample25_2.sqt)( ALTOGRAU:769875.6) :: 26 (20191218_66219_Denildo_Sample26_2.sqt::20191218_66219_Denildo_Sample26_1.sqt)( ALTOGRAU:2818375.65) :: 29 (20191218_67919_Denildo_Sample29_2.sqt::20191218_67919_Denildo_Sample29_1.sqt)…	4	3.78601e+06	Receptor-type tyrosine-protein phosphatase C OS=Homo sapiens OX=9606 GN=PTPRC PE=1 SV=3
587	3623	O60264	112 (20191218_67819_Denildo_Sample112_2.sqt::20191218_67819_Denildo_Sample112_1.sqt)( ALTOGRAU:31457.85) :: 25 (20191218_67719_Denildo_Sample25_1.sqt::20191218_67719_Denildo_Sample25_2.sqt)( ALTOGRAU:3225.6) :: 26 (20191218_66219_Denildo_Sample26_2.sqt::20191218_66219_Denildo_Sample26_1.sqt)( ALTOGRAU:213804.4) :: 46 (20191218_67319_Denildo_Sample46_2.sqt::20191218_67319_Denildo_Sample46_1.sqt)( …	5	809144	SWI/SNF-related matrix-associated actin-dependent regulator of chromatin subfamily A member 5 OS=Homo sapiens OX=9606 GN=SMARCA5 PE=1 SV=1
588	3627	Q6P1N9	112 (20191218_67819_Denildo_Sample112_2.sqt::20191218_67819_Denildo_Sample112_1.sqt)( ALTOGRAU:483356.2) :: 26 (20191218_66219_Denildo_Sample26_2.sqt::20191218_66219_Denildo_Sample26_1.sqt)( ALTOGRAU:586890.4) :: 29 (20191218_67919_Denildo_Sample29_2.sqt::20191218_67919_Denildo_Sample29_1.sqt)( ALTOGRAU:46049.75) :: 39 (20191218_66719_Denildo_Sample39_1.sqt::20191218_66719_Denildo_Sample39_2.sqt)…	4	1.43694e+06	Putative deoxyribonuclease TATDN1 OS=Homo sapiens OX=9606 GN=TATDN1 PE=1 SV=2
589	3628	Q13325	25 (20191218_67719_Denildo_Sample25_1.sqt::20191218_67719_Denildo_Sample25_2.sqt)( ALTOGRAU:11503.3) :: 26 (20191218_66219_Denildo_Sample26_2.sqt::20191218_66219_Denildo_Sample26_1.sqt)( ALTOGRAU:383867.2) :: 29 (20191218_67919_Denildo_Sample29_2.sqt::20191218_67919_Denildo_Sample29_1.sqt)( ALTOGRAU:4327.25) :: 39 (20191218_66719_Denildo_Sample39_1.sqt::20191218_66719_Denildo_Sample39_2.sqt)( ALT…	7	1.46989e+06	Interferon-induced protein with tetratricopeptide repeats 5 OS=Homo sapiens OX=9606 GN=IFIT5 PE=1 SV=1
590	3630	Q9H9E3	112 (20191218_67819_Denildo_Sample112_2.sqt::20191218_67819_Denildo_Sample112_1.sqt)( ALTOGRAU:111516.25) :: 26 (20191218_66219_Denildo_Sample26_2.sqt::20191218_66219_Denildo_Sample26_1.sqt)( ALTOGRAU:125623.75) :: 46 (20191218_67319_Denildo_Sample46_2.sqt::20191218_67319_Denildo_Sample46_1.sqt)( ALTOGRAU:146861.8) :: 59 (20191218_68119_Denildo_Sample59_1.sqt::20191218_68119_Denildo_Sample59_2.sq…	5	983454	Conserved oligomeric Golgi complex subunit 4 OS=Homo sapiens OX=9606 GN=COG4 PE=1 SV=3
591	3638	Q8WUA2	112 (20191218_67819_Denildo_Sample112_2.sqt::20191218_67819_Denildo_Sample112_1.sqt)( ALTOGRAU:28745.6) :: 26 (20191218_66219_Denildo_Sample26_2.sqt::20191218_66219_Denildo_Sample26_1.sqt)( ALTOGRAU:128350.5) :: 46 (20191218_67319_Denildo_Sample46_2.sqt::20191218_67319_Denildo_Sample46_1.sqt)( ALTOGRAU:528377.15) :: 59 (20191218_68119_Denildo_Sample59_1.sqt::20191218_68119_Denildo_Sample59_2.sqt)…	4	692905	Peptidyl-prolyl cis-trans isomerase-like 4 OS=Homo sapiens OX=9606 GN=PPIL4 PE=1 SV=1
592	3640	O96011	112 (20191218_67819_Denildo_Sample112_2.sqt::20191218_67819_Denildo_Sample112_1.sqt)( ALTOGRAU:148051.95) :: 25 (20191218_67719_Denildo_Sample25_1.sqt::20191218_67719_Denildo_Sample25_2.sqt)( ALTOGRAU:36364.3) :: 26 (20191218_66219_Denildo_Sample26_2.sqt::20191218_66219_Denildo_Sample26_1.sqt)( ALTOGRAU:259372.9) :: 29 (20191218_67919_Denildo_Sample29_2.sqt::20191218_67919_Denildo_Sample29_1.sqt)…	6	1.91826e+06	Peroxisomal membrane protein 11B OS=Homo sapiens OX=9606 GN=PEX11B PE=1 SV=1
593	3641	O95445	112 (20191218_67819_Denildo_Sample112_2.sqt::20191218_67819_Denildo_Sample112_1.sqt)( ALTOGRAU:209505.7) :: 25 (20191218_67719_Denildo_Sample25_1.sqt::20191218_67719_Denildo_Sample25_2.sqt)( ALTOGRAU:173130.05) :: 26 (20191218_66219_Denildo_Sample26_2.sqt::20191218_66219_Denildo_Sample26_1.sqt)( ALTOGRAU:497072.75) :: 29 (20191218_67919_Denildo_Sample29_2.sqt::20191218_67919_Denildo_Sample29_1.sq…	6	1.44163e+06	Apolipoprotein M OS=Homo sapiens OX=9606 GN=APOM PE=1 SV=2
594	3642	Q9NY12	112 (20191218_67819_Denildo_Sample112_2.sqt::20191218_67819_Denildo_Sample112_1.sqt)( ALTOGRAU:320909.5) :: 26 (20191218_66219_Denildo_Sample26_2.sqt::20191218_66219_Denildo_Sample26_1.sqt)( ALTOGRAU:332213.1) :: 46 (20191218_67319_Denildo_Sample46_2.sqt::20191218_67319_Denildo_Sample46_1.sqt)( ALTOGRAU:328162.8) :: 59 (20191218_68119_Denildo_Sample59_1.sqt::20191218_68119_Denildo_Sample59_2.sqt)…	5	1.65358e+06	H/ACA ribonucleoprotein complex subunit 1 OS=Homo sapiens OX=9606 GN=GAR1 PE=1 SV=1
595	3643	Q06033	112 (20191218_67819_Denildo_Sample112_2.sqt::20191218_67819_Denildo_Sample112_1.sqt)( ALTOGRAU:86600.65) :: 25 (20191218_67719_Denildo_Sample25_1.sqt::20191218_67719_Denildo_Sample25_2.sqt)( ALTOGRAU:2156503.35) :: 26 (20191218_66219_Denildo_Sample26_2.sqt::20191218_66219_Denildo_Sample26_1.sqt)( ALTOGRAU:2932006.6) :: 53 (20191218_66919_Denildo_Sample53_4.sqt::20191218_66919_Denildo_Sample53_3.s…	5	5.74997e+06	Inter-alpha-trypsin inhibitor heavy chain H3 OS=Homo sapiens OX=9606 GN=ITIH3 PE=1 SV=2
596	3645	Q96SU4	112 (20191218_67819_Denildo_Sample112_2.sqt::20191218_67819_Denildo_Sample112_1.sqt)( ALTOGRAU:94910.6) :: 25 (20191218_67719_Denildo_Sample25_1.sqt::20191218_67719_Denildo_Sample25_2.sqt)( ALTOGRAU:18108) :: 29 (20191218_67919_Denildo_Sample29_2.sqt::20191218_67919_Denildo_Sample29_1.sqt)( ALTOGRAU:24372.7) :: 46 (20191218_67319_Denildo_Sample46_2.sqt::20191218_67319_Denildo_Sample46_1.sqt)( ALT…	5	480060	Oxysterol-binding protein-related protein 9 OS=Homo sapiens OX=9606 GN=OSBPL9 PE=1 SV=2
597	3646	Q96DI7	112 (20191218_67819_Denildo_Sample112_2.sqt::20191218_67819_Denildo_Sample112_1.sqt)( ALTOGRAU:456267.4) :: 26 (20191218_66219_Denildo_Sample26_2.sqt::20191218_66219_Denildo_Sample26_1.sqt)( ALTOGRAU:379469.2) :: 29 (20191218_67919_Denildo_Sample29_2.sqt::20191218_67919_Denildo_Sample29_1.sqt)( ALTOGRAU:56116.65) :: 46 (20191218_67319_Denildo_Sample46_2.sqt::20191218_67319_Denildo_Sample46_1.sqt)…	5	3.13657e+06	U5 small nuclear ribonucleoprotein 40 kDa protein OS=Homo sapiens OX=9606 GN=SNRNP40 PE=1 SV=1
598	3649	Q9BUN8	112 (20191218_67819_Denildo_Sample112_2.sqt::20191218_67819_Denildo_Sample112_1.sqt)( ALTOGRAU:101078) :: 25 (20191218_67719_Denildo_Sample25_1.sqt::20191218_67719_Denildo_Sample25_2.sqt)( ALTOGRAU:38161.5) :: 26 (20191218_66219_Denildo_Sample26_2.sqt::20191218_66219_Denildo_Sample26_1.sqt)( ALTOGRAU:649435.3) :: 46 (20191218_67319_Denildo_Sample46_2.sqt::20191218_67319_Denildo_Sample46_1.sqt)( A…	5	993429	Derlin-1 OS=Homo sapiens OX=9606 GN=DERL1 PE=1 SV=1
599	3653	Q8IY33	112 (20191218_67819_Denildo_Sample112_2.sqt::20191218_67819_Denildo_Sample112_1.sqt)( ALTOGRAU:210579.1) :: 25 (20191218_67719_Denildo_Sample25_1.sqt::20191218_67719_Denildo_Sample25_2.sqt)( ALTOGRAU:89243.6) :: 46 (20191218_67319_Denildo_Sample46_2.sqt::20191218_67319_Denildo_Sample46_1.sqt)( ALTOGRAU:97180.95) :: 69 (20191218_67119_Denildo_Sample69_1.sqt::20191218_67119_Denildo_Sample69_2.sqt)(…	4	1.81554e+06	MICAL-like protein 2 OS=Homo sapiens OX=9606 GN=MICALL2 PE=1 SV=1
600	3655	Q8IZL8	112 (20191218_67819_Denildo_Sample112_2.sqt::20191218_67819_Denildo_Sample112_1.sqt)( ALTOGRAU:71460.4) :: 25 (20191218_67719_Denildo_Sample25_1.sqt::20191218_67719_Denildo_Sample25_2.sqt)( ALTOGRAU:75438.5) :: 26 (20191218_66219_Denildo_Sample26_2.sqt::20191218_66219_Denildo_Sample26_1.sqt)( ALTOGRAU:99887.9) :: 46 (20191218_67319_Denildo_Sample46_2.sqt::20191218_67319_Denildo_Sample46_1.sqt)( A…	5	1.42712e+06	Proline-, glutamic acid- and leucine-rich protein 1 OS=Homo sapiens OX=9606 GN=PELP1 PE=1 SV=2
601	3657	Q96S52	112 (20191218_67819_Denildo_Sample112_2.sqt::20191218_67819_Denildo_Sample112_1.sqt)( ALTOGRAU:52329.45) :: 26 (20191218_66219_Denildo_Sample26_2.sqt::20191218_66219_Denildo_Sample26_1.sqt)( ALTOGRAU:52357.7) :: 46 (20191218_67319_Denildo_Sample46_2.sqt::20191218_67319_Denildo_Sample46_1.sqt)( ALTOGRAU:205568.65) :: 59 (20191218_68119_Denildo_Sample59_1.sqt::20191218_68119_Denildo_Sample59_2.sqt)…	5	587479	GPI transamidase component PIG-S OS=Homo sapiens OX=9606 GN=PIGS PE=1 SV=3
[truncated: 147 more rows]

## Sheet: ComonBrothGrades
Sequential Number	Protein Index	Name	ExperimentsFound	ReplicateCount	Total Signal	Description
[truncated: 2,658 more rows]
