# Supplementary material for: Proteomics reveals differentially regulated pathways when comparing grade 2 and 4 astrocytomas
Source: PLoS One. 2023 Nov 15;18(11):e0290087. doi: 10.1371/journal.pone.0290087 (PMC10651032; doi:10.1371/journal.pone.0290087)
Supplement: S2 Table — The table contains the list of 74 differentially abundant proteins identified using the TFold module of PatternLab for Proteomics. The abundance of each protein was statistically evaluated based on variable fold change and q-value criteria. (XLSX) [file pone.0290087.s002.xlsx]

## Sheet: Params
#PatternLab's TFold analyzer
#Parameters used:
#F-stringency :0.18,	q-value:0.05
#PatternLab Project File: F:\sharedData\DenildoV\Search16012020\ALTOBAIXO\TFold\MyPatternLabProject-TechnicalReplicatewithoutNIAF.plp
#Normalization used: Total spectral count
#Top Class: ALTOGRAU
#Bottom Class: BAIXOGRAU
#

## Sheet: Blue
#Identifications satisfied both, the automatic fold and statistical criteria. (Blue dots)
#Locus	Fold Change	pValue	GPI (Index in the sparse matrix)	Grade 2	Grade 4	Description
P04003	8.96749	9.55986e-05	1124	2.26755e-05	0.000203342	C4b-binding protein alpha chain OS=Homo sapiens OX=9606 GN=C4BPA PE=1 SV=2
P60033	-3.22054	0.000126136	280	0.000214118	6.64853e-05	CD81 antigen OS=Homo sapiens OX=9606 GN=CD81 PE=1 SV=1
P43007	-8.27564	0.000364388	616	0.000108008	1.30513e-05	Neutral amino acid transporter A OS=Homo sapiens OX=9606 GN=SLC1A4 PE=1 SV=1
Q96FC7	-2.87908	0.000422077	2763	0.000316907	0.000110072	Phytanoyl-CoA hydroxylase-interacting protein-like OS=Homo sapiens OX=9606 GN=PHYHIPL PE=1 SV=3
Q9UFN0	-3.62851	0.000705246	2779	7.69143e-05	2.11972e-05	Protein NipSnap homolog 3A OS=Homo sapiens OX=9606 GN=NIPSNAP3A PE=1 SV=2; Additional IDs concatenated into MaxParsimony group: Q9BS92
P00367	-4.92036	0.000836787	2816	0.00110154	0.000223875	Glutamate dehydrogenase 1, mitochondrial OS=Homo sapiens OX=9606 GN=GLUD1 PE=1 SV=2; Additional IDs concatenated into MaxParsimony group: P49448
P20700	4.48121	0.00113148	267	2.53171e-05	0.000113451	Lamin-B1 OS=Homo sapiens OX=9606 GN=LMNB1 PE=1 SV=2
P51649	-3.48058	0.00113423	1684	0.000530178	0.000152325	Succinate-semialdehyde dehydrogenase, mitochondrial OS=Homo sapiens OX=9606 GN=ALDH5A1 PE=1 SV=2
P10515	-5.27298	0.00135901	1691	0.000273573	5.1882e-05	Dihydrolipoyllysine-residue acetyltransferase component of pyruvate dehydrogenase complex, mitochondrial OS=Homo sapiens OX=9606 GN=DLAT PE=1 SV=3
O43852	3.38914	0.00167937	1458	8.03768e-05	0.000272408	Calumenin OS=Homo sapiens OX=9606 GN=CALU PE=1 SV=2
P48735	-2.3068	0.00237822	3230	0.00138266	0.000599386	Isocitrate dehydrogenase [NADP], mitochondrial OS=Homo sapiens OX=9606 GN=IDH2 PE=1 SV=2
P80404	-2.68205	0.00247823	1886	0.000869561	0.000324216	4-aminobutyrate aminotransferase, mitochondrial OS=Homo sapiens OX=9606 GN=ABAT PE=1 SV=3
P41222	-5.04286	0.00323406	2026	0.000355728	7.05409e-05	Prostaglandin-H2 D-isomerase OS=Homo sapiens OX=9606 GN=PTGDS PE=1 SV=1
P21333	5.65808	0.00372692	3051	0.00061105	0.00345737	Filamin-A OS=Homo sapiens OX=9606 GN=FLNA PE=1 SV=4
Q05682	16.434	0.00376166	1806	1.53083e-05	0.000251576	Caldesmon OS=Homo sapiens OX=9606 GN=CALD1 PE=1 SV=3
Q13555	-3.67345	0.00396115	3156	8.40744e-05	2.2887e-05	Calcium/calmodulin-dependent protein kinase type II subunit gamma OS=Homo sapiens OX=9606 GN=CAMK2G PE=1 SV=4
P02679	2.19349	0.00490913	13	0.000202659	0.00044453	Fibrinogen gamma chain OS=Homo sapiens OX=9606 GN=FGG PE=1 SV=3
Q00796	-2.64785	0.00513273	576	0.000134245	5.06996e-05	Sorbitol dehydrogenase OS=Homo sapiens OX=9606 GN=SORD PE=1 SV=4
P28161	-2.30548	0.00551261	3331	0.00019109	8.28851e-05	Glutathione S-transferase Mu 2 OS=Homo sapiens OX=9606 GN=GSTM2 PE=1 SV=2; Additional IDs concatenated into MaxParsimony group: P09488
P62873	-2.83567	0.00570736	3216	0.000942871	0.000332503	Guanine nucleotide-binding protein G(I)/G(S)/G(T) subunit beta-1 OS=Homo sapiens OX=9606 GN=GNB1 PE=1 SV=3
P07858	2.41357	0.00575818	1682	0.000214504	0.00051772	Cathepsin B OS=Homo sapiens OX=9606 GN=CTSB PE=1 SV=3
P36542	-2.73385	0.00592379	505	0.000189529	6.93269e-05	ATP synthase subunit gamma, mitochondrial OS=Homo sapiens OX=9606 GN=ATP5F1C PE=1 SV=1
P13611	-5.85074	0.00599897	347	0.00324436	0.000554522	Versican core protein OS=Homo sapiens OX=9606 GN=VCAN PE=1 SV=3
Q96GW7	-4.40237	0.00619552	3150	0.00271027	0.00061564	Brevican core protein OS=Homo sapiens OX=9606 GN=BCAN PE=1 SV=2; Additional IDs concatenated into MaxParsimony group: P16112
Q9Y2S2	-2.91386	0.00687013	2330	0.000307198	0.000105427	Lambda-crystallin homolog OS=Homo sapiens OX=9606 GN=CRYL1 PE=1 SV=3
P08670	3.61013	0.00764584	3149	0.00602376	0.0217465	Vimentin OS=Homo sapiens OX=9606 GN=VIM PE=1 SV=4
P02649	-2.81291	0.0083149	355	0.00145161	0.000516055	Apolipoprotein E OS=Homo sapiens OX=9606 GN=APOE PE=1 SV=1
P13591	-2.3687	0.008339	5	0.000867533	0.000366249	Neural cell adhesion molecule 1 OS=Homo sapiens OX=9606 GN=NCAM1 PE=1 SV=3
Q15942	5.5047	0.00877147	779	2.62341e-05	0.000144411	Zyxin OS=Homo sapiens OX=9606 GN=ZYX PE=1 SV=1
P08603	3.78517	0.00938145	3386	7.81687e-05	0.000295882	Complement factor H OS=Homo sapiens OX=9606 GN=CFH PE=1 SV=4; Additional IDs concatenated into MaxParsimony group: P36980
P04156	-2.57139	0.00938355	2200	7.84641e-05	3.05143e-05	Major prion protein OS=Homo sapiens OX=9606 GN=PRNP PE=1 SV=1
Q13491	-2.8646	0.00989318	57	7.91893e-05	2.76441e-05	Neuronal membrane glycoprotein M6-b OS=Homo sapiens OX=9606 GN=GPM6B PE=1 SV=2
Q9BPW8	-2.48397	0.0100472	3117	0.000153946	6.19758e-05	Protein NipSnap homolog 1 OS=Homo sapiens OX=9606 GN=NIPSNAP1 PE=1 SV=1
Q9NUJ1	-2.41693	0.0103637	2112	0.000186609	7.72091e-05	Mycophenolic acid acyl-glucuronide esterase, mitochondrial OS=Homo sapiens OX=9606 GN=ABHD10 PE=1 SV=1
Q92752	-5.36849	0.0108836	1343	0.00350371	0.000652643	Tenascin-R OS=Homo sapiens OX=9606 GN=TNR PE=1 SV=3
P05166	-3.00243	0.012806	2324	0.000138433	4.61069e-05	Propionyl-CoA carboxylase beta chain, mitochondrial OS=Homo sapiens OX=9606 GN=PCCB PE=1 SV=3
O00299	4.78305	0.0132871	1899	5.12168e-05	0.000244972	Chloride intracellular channel protein 1 OS=Homo sapiens OX=9606 GN=CLIC1 PE=1 SV=4
P48163	-4.5617	0.0140102	2558	7.83906e-05	1.71845e-05	NADP-dependent malic enzyme OS=Homo sapiens OX=9606 GN=ME1 PE=1 SV=1
P22307	3.32439	0.0152703	1897	5.02218e-05	0.000166957	Non-specific lipid-transfer protein OS=Homo sapiens OX=9606 GN=SCP2 PE=1 SV=2
O43837	-3.25365	0.0153765	17	0.000194292	5.97151e-05	Isocitrate dehydrogenase [NAD] subunit beta, mitochondrial OS=Homo sapiens OX=9606 GN=IDH3B PE=1 SV=2
Q07812	10.4556	0.0157478	1165	1.0668e-05	0.00011154	Apoptosis regulator BAX OS=Homo sapiens OX=9606 GN=BAX PE=1 SV=1
Q08722	-3.51703	0.0167052	543	0.000132993	3.7814e-05	Leukocyte surface antigen CD47 OS=Homo sapiens OX=9606 GN=CD47 PE=1 SV=1
P12235	-4.05721	0.0181184	3067	8.39916e-05	2.07018e-05	ADP/ATP translocase 1 OS=Homo sapiens OX=9606 GN=SLC25A4 PE=1 SV=4
P04181	-4.84305	0.0198638	1594	0.000116062	2.39647e-05	Ornithine aminotransferase, mitochondrial OS=Homo sapiens OX=9606 GN=OAT PE=1 SV=1
P37802	3.43665	0.0203527	3328	0.000113098	0.000388678	Transgelin-2 OS=Homo sapiens OX=9606 GN=TAGLN2 PE=1 SV=3
P48681	6.74345	0.0210623	1677	0.000368809	0.00248704	Nestin OS=Homo sapiens OX=9606 GN=NES PE=1 SV=2
Q04837	-2.84313	0.0219129	463	0.00025752	9.05762e-05	Single-stranded DNA-binding protein, mitochondrial OS=Homo sapiens OX=9606 GN=SSBP1 PE=1 SV=1
P10915	-2.72099	0.0231933	476	0.00011276	4.1441e-05	Hyaluronan and proteoglycan link protein 1 OS=Homo sapiens OX=9606 GN=HAPLN1 PE=2 SV=2
P02751	6.84182	0.0236432	2100	3.42827e-05	0.000234556	Fibronectin OS=Homo sapiens OX=9606 GN=FN1 PE=1 SV=5
P35606	2.73159	0.0239832	2207	4.61136e-05	0.000125963	Coatomer subunit beta' OS=Homo sapiens OX=9606 GN=COPB2 PE=1 SV=2
O14880	-5.87828	0.0246179	1155	0.000140709	2.3937e-05	Microsomal glutathione S-transferase 3 OS=Homo sapiens OX=9606 GN=MGST3 PE=1 SV=1
P05198	2.83609	0.02545	2437	3.55252e-05	0.000100753	Eukaryotic translation initiation factor 2 subunit 1 OS=Homo sapiens OX=9606 GN=EIF2S1 PE=1 SV=3
Q01995	26.5419	0.0254821	1245	1.04934e-05	0.000278514	Transgelin OS=Homo sapiens OX=9606 GN=TAGLN PE=1 SV=4
P50454	41.0667	0.0254979	1808	5.97989e-06	0.000245574	Serpin H1 OS=Homo sapiens OX=9606 GN=SERPINH1 PE=1 SV=2
O75874	2.89161	0.0256223	3229	0.000166243	0.000480709	Isocitrate dehydrogenase [NADP] cytoplasmic OS=Homo sapiens OX=9606 GN=IDH1 PE=1 SV=2
P60201	-3.8649	0.0261153	2441	0.00427016	0.00110486	Myelin proteolipid protein OS=Homo sapiens OX=9606 GN=PLP1 PE=1 SV=2
P46939	-16.3299	0.0268747	871	0.000208473	1.27664e-05	Utrophin OS=Homo sapiens OX=9606 GN=UTRN PE=1 SV=2
Q14624	2.94646	0.0269112	2436	5.54865e-05	0.000163488	Inter-alpha-trypsin inhibitor heavy chain H4 OS=Homo sapiens OX=9606 GN=ITIH4 PE=1 SV=4
Q96I99	-2.96396	0.0271376	2333	0.000134707	4.54484e-05	Succinate--CoA ligase [GDP-forming] subunit beta, mitochondrial OS=Homo sapiens OX=9606 GN=SUCLG2 PE=1 SV=2
O15394	-4.66608	0.0279962	467	0.000185339	3.97206e-05	Neural cell adhesion molecule 2 OS=Homo sapiens OX=9606 GN=NCAM2 PE=1 SV=2
P26038	3.21232	0.0292043	3018	0.000113712	0.000365279	Moesin OS=Homo sapiens OX=9606 GN=MSN PE=1 SV=3
Q15435	-4.70887	0.0306712	568	0.000518465	0.000110104	Protein phosphatase 1 regulatory subunit 7 OS=Homo sapiens OX=9606 GN=PPP1R7 PE=1 SV=1
P23471	-2.84825	0.0318627	122	0.00157402	0.000552628	Receptor-type tyrosine-protein phosphatase zeta OS=Homo sapiens OX=9606 GN=PTPRZ1 PE=1 SV=4
Q02978	-5.58032	0.0322567	162	9.34512e-05	1.67466e-05	Mitochondrial 2-oxoglutarate/malate carrier protein OS=Homo sapiens OX=9606 GN=SLC25A11 PE=1 SV=3
P28331	-2.97053	0.0326237	1034	8.27593e-05	2.78601e-05	NADH-ubiquinone oxidoreductase 75 kDa subunit, mitochondrial OS=Homo sapiens OX=9606 GN=NDUFS1 PE=1 SV=3
P13667	5.62156	0.0339105	672	9.37397e-05	0.000526964	Protein disulfide-isomerase A4 OS=Homo sapiens OX=9606 GN=PDIA4 PE=1 SV=2
P45880	-3.6328	0.0367641	1134	0.000242137	6.6653e-05	Voltage-dependent anion-selective channel protein 2 OS=Homo sapiens OX=9606 GN=VDAC2 PE=1 SV=2
Q7Z3D6	-3.49498	0.0393534	2326	0.000264466	7.56702e-05	D-glutamate cyclase, mitochondrial OS=Homo sapiens OX=9606 GN=DGLUCY PE=1 SV=2
Q9NY65	5.10662	0.0399871	2800	3.41373e-05	0.000174326	Tubulin alpha-8 chain OS=Homo sapiens OX=9606 GN=TUBA8 PE=1 SV=1
P07355	4.05957	0.0431187	3404	3.88784e-05	0.000157829	Annexin A2 OS=Homo sapiens OX=9606 GN=ANXA2 PE=1 SV=2; Additional IDs concatenated into MaxParsimony group: A6NMY6
P46940	14.5236	0.0437299	3258	4.02453e-05	0.000584509	Ras GTPase-activating-like protein IQGAP1 OS=Homo sapiens OX=9606 GN=IQGAP1 PE=1 SV=1; Additional IDs concatenated into MaxParsimony group: Q86VI3, Q13576
P16401	7.67757	0.0442059	437	3.98945e-05	0.000306293	Histone H1.5 OS=Homo sapiens OX=9606 GN=H1-5 PE=1 SV=3
Q9BUL8	-101.063	0.0442769	1523	0.000824063	8.15399e-06	Programmed cell death protein 10 OS=Homo sapiens OX=9606 GN=PDCD10 PE=1 SV=1
Q07065	5.64004	0.0480218	366	1.86035e-05	0.000104924	Cytoskeleton-associated protein 4 OS=Homo sapiens OX=9606 GN=CKAP4 PE=1 SV=2

## Sheet: Orange
#These identifications were filtered out by the L-stringency and so deserve further experimentation to verify if they are indeed differentially expressed
#Locus	Fold Change	pValue	GPI (Index in the sparse matrix)	Grade 2	Grade 4	Description
Q96EK5	-3.45168	0.00070524	3751	1.15994e-05	3.36051e-06	KIF-binding protein OS=Homo sapiens OX=9606 GN=KIFBP PE=1 SV=1
Q9H3N1	4.27372	0.00107269	954	1.6648e-05	7.11488e-05	Thioredoxin-related transmembrane protein 1 OS=Homo sapiens OX=9606 GN=TMX1 PE=1 SV=1
Q9Y3D0	-2.81045	0.00141545	2056	5.07823e-06	1.80691e-06	Cytosolic iron-sulfur assembly component 2B OS=Homo sapiens OX=9606 GN=CIAO2B PE=1 SV=1
A0A0U1RRL7	3.19194	0.0016204	175	1.07914e-06	3.44456e-06	Protein MMP24OS OS=Homo sapiens OX=9606 GN=MMP24OS PE=1 SV=1
O95881	3.02926	0.00266251	1254	1.02921e-05	3.11773e-05	Thioredoxin domain-containing protein 12 OS=Homo sapiens OX=9606 GN=TXNDC12 PE=1 SV=1
Q9UPQ0	-2.42939	0.00327769	1409	9.90424e-06	4.07684e-06	LIM and calponin homology domains-containing protein 1 OS=Homo sapiens OX=9606 GN=LIMCH1 PE=1 SV=4
Q8TB37	-2.85163	0.00615856	1302	4.79125e-06	1.68018e-06	Iron-sulfur protein NUBPL OS=Homo sapiens OX=9606 GN=NUBPL PE=1 SV=3
O14936	-2.37712	0.00660657	2002	6.59846e-05	2.77582e-05	Peripheral plasma membrane protein CASK OS=Homo sapiens OX=9606 GN=CASK PE=1 SV=3
P26583	5.67716	0.00715196	2748	5.92606e-06	3.36432e-05	High mobility group protein B2 OS=Homo sapiens OX=9606 GN=HMGB2 PE=1 SV=2
Q86U28	-2.54691	0.00808645	1562	3.86988e-06	1.51944e-06	Iron-sulfur cluster assembly 2 homolog, mitochondrial OS=Homo sapiens OX=9606 GN=ISCA2 PE=1 SV=2
Q9HAV0	-3.14462	0.00847453	3215	1.26881e-05	4.03486e-06	Guanine nucleotide-binding protein subunit beta-4 OS=Homo sapiens OX=9606 GN=GNB4 PE=1 SV=3
P09874	6.04981	0.00895942	2457	1.01008e-05	6.11076e-05	Poly [ADP-ribose] polymerase 1 OS=Homo sapiens OX=9606 GN=PARP1 PE=1 SV=4
O43505	-2.97354	0.00990449	1006	1.3225e-05	4.44756e-06	Beta-1,4-glucuronyltransferase 1 OS=Homo sapiens OX=9606 GN=B4GAT1 PE=1 SV=1
Q8TDQ7	-2.53442	0.00994924	2841	1.77628e-05	7.00863e-06	Glucosamine-6-phosphate isomerase 2 OS=Homo sapiens OX=9606 GN=GNPDA2 PE=1 SV=1
P08574	-4.36378	0.0100322	599	6.4368e-05	1.47505e-05	Cytochrome c1, heme protein, mitochondrial OS=Homo sapiens OX=9606 GN=CYC1 PE=1 SV=3
Q13740	-2.74786	0.0102068	707	6.54843e-05	2.3831e-05	CD166 antigen OS=Homo sapiens OX=9606 GN=ALCAM PE=1 SV=2
Q969H8	3.98799	0.0105509	1294	1.1718e-05	4.67313e-05	Myeloid-derived growth factor OS=Homo sapiens OX=9606 GN=MYDGF PE=1 SV=1
P30405	-3.16244	0.0106925	1918	4.85864e-05	1.53636e-05	Peptidyl-prolyl cis-trans isomerase F, mitochondrial OS=Homo sapiens OX=9606 GN=PPIF PE=1 SV=1
P02794	-9.68796	0.0126057	2394	4.70834e-05	4.86e-06	Ferritin heavy chain OS=Homo sapiens OX=9606 GN=FTH1 PE=1 SV=2
Q765P7	-2.54581	0.0134756	1819	1.75008e-05	6.87435e-06	Protein MTSS 2 OS=Homo sapiens OX=9606 GN=MTSS2 PE=1 SV=1
Q9NNW7	-5.26649	0.0135611	3373	4.0875e-05	7.76134e-06	Thioredoxin reductase 2, mitochondrial OS=Homo sapiens OX=9606 GN=TXNRD2 PE=1 SV=3
Q9UJ68	-2.98893	0.0136123	2274	6.59883e-06	2.20776e-06	Mitochondrial peptide methionine sulfoxide reductase OS=Homo sapiens OX=9606 GN=MSRA PE=1 SV=1
P20073	-3.56026	0.0139945	283	3.00985e-05	8.454e-06	Annexin A7 OS=Homo sapiens OX=9606 GN=ANXA7 PE=1 SV=3
P41240	3.54799	0.0141153	2256	1.80172e-06	6.39248e-06	Tyrosine-protein kinase CSK OS=Homo sapiens OX=9606 GN=CSK PE=1 SV=1
P55011	-4.30253	0.0142059	719	4.3145e-05	1.00278e-05	Solute carrier family 12 member 2 OS=Homo sapiens OX=9606 GN=SLC12A2 PE=1 SV=1
Q86WA6	-4.22128	0.0143195	2055	1.75063e-05	4.14715e-06	Valacyclovir hydrolase OS=Homo sapiens OX=9606 GN=BPHL PE=1 SV=1
Q9P265	3.04291	0.015143	2862	3.96801e-06	1.20743e-05	Disco-interacting protein 2 homolog B OS=Homo sapiens OX=9606 GN=DIP2B PE=1 SV=3; Additional IDs concatenated into MaxParsimony group: Q14689
P50148	-2.77368	0.0154926	2782	4.29156e-05	1.54724e-05	Guanine nucleotide-binding protein G(q) subunit alpha OS=Homo sapiens OX=9606 GN=GNAQ PE=1 SV=4; Additional IDs concatenated into MaxParsimony group: O95837
P01591	7.91012	0.0163519	3921	2.40625e-06	1.90337e-05	Immunoglobulin J chain OS=Homo sapiens OX=9606 GN=JCHAIN PE=1 SV=4
P61923	2.62638	0.0179857	1191	1.26624e-05	3.32562e-05	Coatomer subunit zeta-1 OS=Homo sapiens OX=9606 GN=COPZ1 PE=1 SV=1
P07919	-3.03938	0.0186627	2786	4.61824e-05	1.51947e-05	Cytochrome b-c1 complex subunit 6, mitochondrial OS=Homo sapiens OX=9606 GN=UQCRH PE=1 SV=2; Additional IDs concatenated into MaxParsimony group: A0A096LP55
Q14739	2.92516	0.0188083	3993	1.063e-06	3.10943e-06	Delta(14)-sterol reductase LBR OS=Homo sapiens OX=9606 GN=LBR PE=1 SV=2
P21953	-2.94176	0.0191033	1045	2.02852e-05	6.89561e-06	2-oxoisovalerate dehydrogenase subunit beta, mitochondrial OS=Homo sapiens OX=9606 GN=BCKDHB PE=1 SV=2
Q96IJ6	2.85217	0.0194122	1917	2.88362e-06	8.22457e-06	Mannose-1-phosphate guanyltransferase alpha OS=Homo sapiens OX=9606 GN=GMPPA PE=1 SV=1
O00233	2.87695	0.0201557	281	1.29648e-05	3.7299e-05	26S proteasome non-ATPase regulatory subunit 9 OS=Homo sapiens OX=9606 GN=PSMD9 PE=1 SV=3
Q15493	5.66717	0.0202342	385	3.56257e-06	2.01897e-05	Regucalcin OS=Homo sapiens OX=9606 GN=RGN PE=1 SV=1
P22087	7.47945	0.0206922	1502	7.21312e-06	5.39502e-05	rRNA 2'-O-methyltransferase fibrillarin OS=Homo sapiens OX=9606 GN=FBL PE=1 SV=2
Q9HB90	3.07272	0.0212509	2792	1.39795e-06	4.29552e-06	Ras-related GTP-binding protein C OS=Homo sapiens OX=9606 GN=RRAGC PE=1 SV=1; Additional IDs concatenated into MaxParsimony group: Q9NQL2
P0CG39	-3.45465	0.0216763	2630	6.63255e-05	1.91989e-05	POTE ankyrin domain family member J OS=Homo sapiens OX=9606 GN=POTEJ PE=3 SV=1
P16112	-13.0161	0.0220301	3152	4.5548e-05	3.49937e-06	Aggrecan core protein OS=Homo sapiens OX=9606 GN=ACAN PE=1 SV=3
Q13162	7.02615	0.0223617	3112	6.48073e-06	4.55346e-05	Peroxiredoxin-4 OS=Homo sapiens OX=9606 GN=PRDX4 PE=1 SV=1
Q8NDH3	9.02469	0.0223774	2052	1.39344e-06	1.25754e-05	Probable aminopeptidase NPEPL1 OS=Homo sapiens OX=9606 GN=NPEPL1 PE=1 SV=3
Q14155	-2.90403	0.0243481	3040	2.08293e-05	7.17255e-06	Rho guanine nucleotide exchange factor 7 OS=Homo sapiens OX=9606 GN=ARHGEF7 PE=1 SV=2
Q16773	-2.7344	0.0253571	2080	2.44731e-05	8.9501e-06	Kynurenine--oxoglutarate transaminase 1 OS=Homo sapiens OX=9606 GN=KYAT1 PE=1 SV=1
Q96PK6	3.02216	0.0255192	1765	4.55019e-06	1.37514e-05	RNA-binding protein 14 OS=Homo sapiens OX=9606 GN=RBM14 PE=1 SV=2
P56537	3.03979	0.0268831	1481	1.05059e-05	3.19359e-05	Eukaryotic translation initiation factor 6 OS=Homo sapiens OX=9606 GN=EIF6 PE=1 SV=1
O00743	-3.05973	0.0271316	1420	1.00296e-05	3.27795e-06	Serine/threonine-protein phosphatase 6 catalytic subunit OS=Homo sapiens OX=9606 GN=PPP6C PE=1 SV=1
O95817	-2.94593	0.0271697	1043	6.66967e-05	2.26403e-05	BAG family molecular chaperone regulator 3 OS=Homo sapiens OX=9606 GN=BAG3 PE=1 SV=3
Q9UBS4	6.08973	0.0284072	1142	6.22895e-06	3.79326e-05	DnaJ homolog subfamily B member 11 OS=Homo sapiens OX=9606 GN=DNAJB11 PE=1 SV=1
Q9H313	-4.89345	0.0284647	2074	1.63095e-05	3.33292e-06	Protein tweety homolog 1 OS=Homo sapiens OX=9606 GN=TTYH1 PE=1 SV=1
P55287	3.64457	0.0287848	3618	1.37146e-06	4.99837e-06	Cadherin-11 OS=Homo sapiens OX=9606 GN=CDH11 PE=1 SV=2
P61916	2.93545	0.0290189	2607	1.91329e-05	5.61636e-05	NPC intracellular cholesterol transporter 2 OS=Homo sapiens OX=9606 GN=NPC2 PE=1 SV=1
P04275	9.17027	0.0299032	2553	2.69994e-06	2.47592e-05	von Willebrand factor OS=Homo sapiens OX=9606 GN=VWF PE=1 SV=4
Q12792	3.23192	0.0308478	1910	1.50212e-05	4.85473e-05	Twinfilin-1 OS=Homo sapiens OX=9606 GN=TWF1 PE=1 SV=3
Q8NE71	4.41171	0.0319366	1381	4.30415e-06	1.89887e-05	ATP-binding cassette sub-family F member 1 OS=Homo sapiens OX=9606 GN=ABCF1 PE=1 SV=2
Q9NVH6	-6.55319	0.0327494	2285	1.69041e-05	2.57952e-06	Trimethyllysine dioxygenase, mitochondrial OS=Homo sapiens OX=9606 GN=TMLHE PE=1 SV=1
Q13435	3.6204	0.035197	927	9.95191e-06	3.60298e-05	Splicing factor 3B subunit 2 OS=Homo sapiens OX=9606 GN=SF3B2 PE=1 SV=2
P12694	-3.04281	0.0367296	165	2.60784e-05	8.57049e-06	2-oxoisovalerate dehydrogenase subunit alpha, mitochondrial OS=Homo sapiens OX=9606 GN=BCKDHA PE=1 SV=2
Q9UN86	-4.10115	0.0368495	3014	2.30304e-05	5.61559e-06	Ras GTPase-activating protein-binding protein 2 OS=Homo sapiens OX=9606 GN=G3BP2 PE=1 SV=2
Q9BXW6	-4.71249	0.0386216	1410	3.29445e-05	6.99089e-06	Oxysterol-binding protein-related protein 1 OS=Homo sapiens OX=9606 GN=OSBPL1A PE=1 SV=2
P09871	2.99267	0.0388664	1517	1.12234e-05	3.35879e-05	Complement C1s subcomponent OS=Homo sapiens OX=9606 GN=C1S PE=1 SV=1
Q9NUB1	-3.97208	0.0389984	369	6.37795e-05	1.6057e-05	Acetyl-coenzyme A synthetase 2-like, mitochondrial OS=Homo sapiens OX=9606 GN=ACSS1 PE=1 SV=2
Q92890	4.70097	0.0390261	1332	3.08169e-06	1.44869e-05	Ubiquitin recognition factor in ER-associated degradation protein 1 OS=Homo sapiens OX=9606 GN=UFD1 PE=1 SV=3
O15143	4.44745	0.0390609	2757	1.22409e-05	5.44408e-05	Actin-related protein 2/3 complex subunit 1B OS=Homo sapiens OX=9606 GN=ARPC1B PE=1 SV=3
P45954	-3.35009	0.0394237	2467	5.84132e-05	1.74363e-05	Short/branched chain specific acyl-CoA dehydrogenase, mitochondrial OS=Homo sapiens OX=9606 GN=ACADSB PE=1 SV=1
P56134	-3.54593	0.0405149	2380	3.4161e-05	9.63386e-06	ATP synthase subunit f, mitochondrial OS=Homo sapiens OX=9606 GN=ATP5MF PE=1 SV=3
P28799	3.8149	0.0405515	1274	1.28313e-05	4.89503e-05	Progranulin OS=Homo sapiens OX=9606 GN=GRN PE=1 SV=2
Q8N0U8	4.67881	0.0407542	3867	1.53063e-06	7.16153e-06	Vitamin K epoxide reductase complex subunit 1-like protein 1 OS=Homo sapiens OX=9606 GN=VKORC1L1 PE=1 SV=2
O94826	-4.05707	0.0417889	1277	2.10647e-05	5.1921e-06	Mitochondrial import receptor subunit TOM70 OS=Homo sapiens OX=9606 GN=TOMM70 PE=1 SV=1
Q27J81	-3.71128	0.0431915	1926	1.91972e-05	5.17266e-06	Inverted formin-2 OS=Homo sapiens OX=9606 GN=INF2 PE=1 SV=2
Q9NZD2	-3.05274	0.0432095	1641	3.35525e-05	1.0991e-05	Glycolipid transfer protein OS=Homo sapiens OX=9606 GN=GLTP PE=1 SV=3
P35914	3.76642	0.0433299	43	4.11034e-06	1.54813e-05	Hydroxymethylglutaryl-CoA lyase, mitochondrial OS=Homo sapiens OX=9606 GN=HMGCL PE=1 SV=2
Q03013	-7.59398	0.0439649	3333	3.45859e-05	4.55438e-06	Glutathione S-transferase Mu 4 OS=Homo sapiens OX=9606 GN=GSTM4 PE=1 SV=3
Q9NZN5	17.2593	0.0447934	2517	3.43559e-06	5.9296e-05	Rho guanine nucleotide exchange factor 12 OS=Homo sapiens OX=9606 GN=ARHGEF12 PE=1 SV=1
Q9Y371	6.2818	0.0455833	823	9.80398e-06	6.15866e-05	Endophilin-B1 OS=Homo sapiens OX=9606 GN=SH3GLB1 PE=1 SV=1
Q7L1Q6	3.40298	0.0456004	815	8.75835e-06	2.98045e-05	Basic leucine zipper and W2 domain-containing protein 1 OS=Homo sapiens OX=9606 GN=BZW1 PE=1 SV=1
Q15029	4.32517	0.0458982	139	1.21736e-05	5.26527e-05	116 kDa U5 small nuclear ribonucleoprotein component OS=Homo sapiens OX=9606 GN=EFTUD2 PE=1 SV=1
Q6DKJ4	-3.46874	0.0461379	4156	1.91673e-06	5.52571e-07	Nucleoredoxin OS=Homo sapiens OX=9606 GN=NXN PE=1 SV=2
Q96SW2	-3.31579	0.0467772	2061	1.29326e-05	3.90032e-06	Protein cereblon OS=Homo sapiens OX=9606 GN=CRBN PE=1 SV=1
Q16816	12.0935	0.0472638	205	7.26035e-07	8.78029e-06	Phosphorylase b kinase gamma catalytic chain, skeletal muscle/heart isoform OS=Homo sapiens OX=9606 GN=PHKG1 PE=2 SV=3
O00194	9.05848	0.0478733	2583	4.96524e-06	4.49775e-05	Ras-related protein Rab-27B OS=Homo sapiens OX=9606 GN=RAB27B PE=1 SV=4
O94906	7.44152	0.0489315	3858	9.81302e-07	7.30238e-06	Pre-mRNA-processing factor 6 OS=Homo sapiens OX=9606 GN=PRPF6 PE=1 SV=1
Q12805	6.81511	0.0492215	944	7.13658e-06	4.86366e-05	EGF-containing fibulin-like extracellular matrix protein 1 OS=Homo sapiens OX=9606 GN=EFEMP1 PE=1 SV=2
P00736	6.01212	0.0496507	1377	1.02752e-05	6.1776e-05	Complement C1r subcomponent OS=Homo sapiens OX=9606 GN=C1R PE=1 SV=2

## Sheet: Green
#These identifications satisfied the fold criteria but, most likely, this happened by chance (should be disconsidered - Green dots).
#Locus	Fold Change	pValue	GPI (Index in the sparse matrix)	Grade 2	Grade 4	Description
P42330	-5.909950178	1.00E-05	3228	3.35E-05	5.68E-06	Aldo-keto reductase family 1 member C3 OS=Homo sapiens OX=9606 GN=AKR1C3 PE=1 SV=4; Additional IDs concatenated into MaxParsimony group: P17516
Q4G0X4	-3.96982	0.0500655	1627	4.03469e-06	1.01634e-06	BTB/POZ domain-containing protein KCTD21 OS=Homo sapiens OX=9606 GN=KCTD21 PE=1 SV=1
P49821	-5.57076	0.0501458	1394	4.88461e-05	8.7683e-06	NADH dehydrogenase [ubiquinone] flavoprotein 1, mitochondrial OS=Homo sapiens OX=9606 GN=NDUFV1 PE=1 SV=4
P06312	3.71463	0.0504535	3414	1.26044e-05	4.68205e-05	Immunoglobulin kappa variable 4-1 OS=Homo sapiens OX=9606 GN=IGKV4-1 PE=1 SV=1; Additional IDs concatenated into MaxParsimony group: A0A075B6S5, P04432, P01601, P01594, P01599, P04430, A0A0C4DH73, A0A087WSZ0, A0A0C4DH67
P51692	3.63938	0.0512423	3465	1.33612e-06	4.86266e-06	Signal transducer and activator of transcription 5B OS=Homo sapiens OX=9606 GN=STAT5B PE=1 SV=2
O00330	-5.90751	0.0526232	1509	4.39004e-05	7.43129e-06	Pyruvate dehydrogenase protein X component, mitochondrial OS=Homo sapiens OX=9606 GN=PDHX PE=1 SV=3
Q8TAM6	-3.36293	0.0528713	3019	0.000191057	5.68127e-05	Ermin OS=Homo sapiens OX=9606 GN=ERMN PE=2 SV=1
P29590	22.0587	0.0544056	831	1.73571e-06	3.82875e-05	Protein PML OS=Homo sapiens OX=9606 GN=PML PE=1 SV=3
Q9Y5K5	-3.57936	0.0546886	1848	1.31185e-05	3.66505e-06	Ubiquitin carboxyl-terminal hydrolase isozyme L5 OS=Homo sapiens OX=9606 GN=UCHL5 PE=1 SV=3
Q9UQ35	7.9699	0.0547222	2120	3.06535e-06	2.44306e-05	Serine/arginine repetitive matrix protein 2 OS=Homo sapiens OX=9606 GN=SRRM2 PE=1 SV=2
Q8IZ83	4.19427	0.0551902	2413	2.2465e-06	9.42243e-06	Aldehyde dehydrogenase family 16 member A1 OS=Homo sapiens OX=9606 GN=ALDH16A1 PE=1 SV=2
O60245	-5.86078	0.0553145	995	9.14885e-06	1.56103e-06	Protocadherin-7 OS=Homo sapiens OX=9606 GN=PCDH7 PE=1 SV=2
Q14498	3.28523	0.0560789	3096	1.90734e-06	6.26603e-06	RNA-binding protein 39 OS=Homo sapiens OX=9606 GN=RBM39 PE=1 SV=2; Additional IDs concatenated into MaxParsimony group: Q86U06
P06865	11.1057	0.0564154	487	3.39558e-06	3.77102e-05	Beta-hexosaminidase subunit alpha OS=Homo sapiens OX=9606 GN=HEXA PE=1 SV=2
Q96B54	3.76006	0.056502	287	5.6772e-06	2.13466e-05	Zinc finger protein 428 OS=Homo sapiens OX=9606 GN=ZNF428 PE=1 SV=2
Q9P2E9	4.37776	0.0575264	14	3.5851e-05	0.000156947	Ribosome-binding protein 1 OS=Homo sapiens OX=9606 GN=RRBP1 PE=1 SV=5
Q8TD19	6.16814	0.0577859	1149	3.29261e-06	2.03093e-05	Serine/threonine-protein kinase Nek9 OS=Homo sapiens OX=9606 GN=NEK9 PE=1 SV=2
P43490	7.53855	0.058665	1786	0.00030841	0.00232496	Nicotinamide phosphoribosyltransferase OS=Homo sapiens OX=9606 GN=NAMPT PE=1 SV=1
Q9UDY2	-7.07032	0.0595773	894	4.68253e-05	6.6228e-06	Tight junction protein ZO-2 OS=Homo sapiens OX=9606 GN=TJP2 PE=1 SV=2
P08697	-4.00103	0.0611153	75	0.000132543	3.31271e-05	Alpha-2-antiplasmin OS=Homo sapiens OX=9606 GN=SERPINF2 PE=1 SV=3
O00468	7.54441	0.0624835	1967	3.14136e-06	2.36997e-05	Agrin OS=Homo sapiens OX=9606 GN=AGRN PE=1 SV=6
P12270	3.85643	0.0629048	1906	1.00623e-05	3.88047e-05	Nucleoprotein TPR OS=Homo sapiens OX=9606 GN=TPR PE=1 SV=3
Q7Z6L1	-3.21956	0.0629417	633	6.26491e-06	1.94589e-06	Tectonin beta-propeller repeat-containing protein 1 OS=Homo sapiens OX=9606 GN=TECPR1 PE=1 SV=1
Q7Z434	6.53672	0.0631102	690	1.63503e-06	1.06878e-05	Mitochondrial antiviral-signaling protein OS=Homo sapiens OX=9606 GN=MAVS PE=1 SV=2
P49321	4.90132	0.065166	612	4.60843e-06	2.25874e-05	Nuclear autoantigenic sperm protein OS=Homo sapiens OX=9606 GN=NASP PE=1 SV=2
Q9Y305	-4.99544	0.0658881	1675	0.000112886	2.25978e-05	Acyl-coenzyme A thioesterase 9, mitochondrial OS=Homo sapiens OX=9606 GN=ACOT9 PE=1 SV=2
P23469	-5.38959	0.0659885	1545	9.57555e-06	1.77668e-06	Receptor-type tyrosine-protein phosphatase epsilon OS=Homo sapiens OX=9606 GN=PTPRE PE=1 SV=1
Q9BWJ5	5.13512	0.0675588	757	4.32528e-06	2.22108e-05	Splicing factor 3B subunit 5 OS=Homo sapiens OX=9606 GN=SF3B5 PE=1 SV=1
Q53GG5	5.15353	0.0684585	1858	4.65076e-06	2.39678e-05	PDZ and LIM domain protein 3 OS=Homo sapiens OX=9606 GN=PDLIM3 PE=1 SV=1
Q96IX5	-3.38741	0.0685745	2366	5.53374e-05	1.63362e-05	ATP synthase membrane subunit DAPIT, mitochondrial OS=Homo sapiens OX=9606 GN=ATP5MD PE=1 SV=1
Q9Y230	3.7737	0.0688224	678	2.38661e-05	9.00634e-05	RuvB-like 2 OS=Homo sapiens OX=9606 GN=RUVBL2 PE=1 SV=3
P01031	3.57687	0.0691313	1601	2.02841e-05	7.25538e-05	Complement C5 OS=Homo sapiens OX=9606 GN=C5 PE=1 SV=4
O75306	-3.30866	0.0704219	952	3.02575e-05	9.14494e-06	NADH dehydrogenase [ubiquinone] iron-sulfur protein 2, mitochondrial OS=Homo sapiens OX=9606 GN=NDUFS2 PE=1 SV=2
P53007	-6.82086	0.0705443	3696	3.85817e-05	5.65643e-06	Tricarboxylate transport protein, mitochondrial OS=Homo sapiens OX=9606 GN=SLC25A1 PE=1 SV=2
Q99829	3.93595	0.0724957	2243	3.05464e-06	1.20229e-05	Copine-1 OS=Homo sapiens OX=9606 GN=CPNE1 PE=1 SV=1
Q9NYL9	-27.516	0.07294	3044	0.000130703	4.75008e-06	Tropomodulin-3 OS=Homo sapiens OX=9606 GN=TMOD3 PE=1 SV=1
P11172	3.34034	0.0735155	1164	4.32348e-06	1.44419e-05	Uridine 5'-monophosphate synthase OS=Homo sapiens OX=9606 GN=UMPS PE=1 SV=1
Q9UHB6	10.7591	0.0748278	1712	5.24204e-06	5.63994e-05	LIM domain and actin-binding protein 1 OS=Homo sapiens OX=9606 GN=LIMA1 PE=1 SV=1
Q9Y6U3	4.19696	0.0749833	2008	2.50062e-05	0.00010495	Adseverin OS=Homo sapiens OX=9606 GN=SCIN PE=1 SV=4
Q15274	3.59946	0.0753004	708	7.89084e-06	2.84028e-05	Nicotinate-nucleotide pyrophosphorylase [carboxylating] OS=Homo sapiens OX=9606 GN=QPRT PE=1 SV=3
P37198	3.62474	0.0754679	843	3.22615e-06	1.1694e-05	Nuclear pore glycoprotein p62 OS=Homo sapiens OX=9606 GN=NUP62 PE=1 SV=3
P18206	3.8461	0.0767228	340	0.000196741	0.000756686	Vinculin OS=Homo sapiens OX=9606 GN=VCL PE=1 SV=4
Q9H1P3	-3.47743	0.0768981	2606	4.365e-06	1.25524e-06	Oxysterol-binding protein-related protein 2 OS=Homo sapiens OX=9606 GN=OSBPL2 PE=1 SV=1
Q9Y277	-3.58326	0.0776378	375	8.97319e-05	2.5042e-05	Voltage-dependent anion-selective channel protein 3 OS=Homo sapiens OX=9606 GN=VDAC3 PE=1 SV=1
Q14315	12.1223	0.0787722	3053	3.02201e-05	0.000366337	Filamin-C OS=Homo sapiens OX=9606 GN=FLNC PE=1 SV=3
Q8NE62	4.26772	0.0792103	1770	7.01229e-06	2.99265e-05	Choline dehydrogenase, mitochondrial OS=Homo sapiens OX=9606 GN=CHDH PE=1 SV=2
O43236	-7.03767	0.0798694	3402	4.77164e-05	6.78014e-06	Septin-4 OS=Homo sapiens OX=9606 GN=SEPTIN4 PE=1 SV=1
Q99523	4.13973	0.0803493	1943	1.3161e-05	5.44829e-05	Sortilin OS=Homo sapiens OX=9606 GN=SORT1 PE=1 SV=3
P35579	3.47784	0.0807212	2991	0.000182221	0.000633738	Myosin-9 OS=Homo sapiens OX=9606 GN=MYH9 PE=1 SV=4; Additional IDs concatenated into MaxParsimony group: P35749
Q6P2Q9	5.00864	0.0824889	266	5.70561e-06	2.85773e-05	Pre-mRNA-processing-splicing factor 8 OS=Homo sapiens OX=9606 GN=PRPF8 PE=1 SV=2
O14558	4.53882	0.0827466	1260	1.56193e-05	7.08932e-05	Heat shock protein beta-6 OS=Homo sapiens OX=9606 GN=HSPB6 PE=1 SV=2
P11279	3.65792	0.0831406	3848	9.82961e-06	3.5956e-05	Lysosome-associated membrane glycoprotein 1 OS=Homo sapiens OX=9606 GN=LAMP1 PE=1 SV=3
Q96JJ3	4.49968	0.0833056	859	2.12146e-06	9.54591e-06	Engulfment and cell motility protein 2 OS=Homo sapiens OX=9606 GN=ELMO2 PE=1 SV=2
Q9NZ94	-10.6471	0.0833772	2917	2.51237e-05	2.35968e-06	Neuroligin-3 OS=Homo sapiens OX=9606 GN=NLGN3 PE=1 SV=2; Additional IDs concatenated into MaxParsimony group: Q8NFZ3, Q8NFZ4
O75380	-3.46429	0.0837729	2302	1.50486e-05	4.34391e-06	NADH dehydrogenase [ubiquinone] iron-sulfur protein 6, mitochondrial OS=Homo sapiens OX=9606 GN=NDUFS6 PE=1 SV=1
P16278	4.50273	0.0845943	203	4.16617e-06	1.87591e-05	Beta-galactosidase OS=Homo sapiens OX=9606 GN=GLB1 PE=1 SV=2
P17050	7.94556	0.0846975	423	3.62395e-06	2.87943e-05	Alpha-N-acetylgalactosaminidase OS=Homo sapiens OX=9606 GN=NAGA PE=1 SV=2
Q6NZI2	7.89777	0.0854744	178	3.10796e-06	2.4546e-05	Caveolae-associated protein 1 OS=Homo sapiens OX=9606 GN=CAVIN1 PE=1 SV=1
Q13283	5.44066	0.0863035	3015	4.74046e-06	2.57912e-05	Ras GTPase-activating protein-binding protein 1 OS=Homo sapiens OX=9606 GN=G3BP1 PE=1 SV=1
Q12959	-3.83409	0.0866702	2913	1.89143e-05	4.93319e-06	Disks large homolog 1 OS=Homo sapiens OX=9606 GN=DLG1 PE=1 SV=2
Q12907	8.43982	0.0873465	2028	3.61812e-06	3.05363e-05	Vesicular integral-membrane protein VIP36 OS=Homo sapiens OX=9606 GN=LMAN2 PE=1 SV=1
Q6UWR7	-16.591	0.0877938	1729	6.75078e-05	4.06893e-06	Glycerophosphocholine cholinephosphodiesterase ENPP6 OS=Homo sapiens OX=9606 GN=ENPP6 PE=1 SV=2
O00115	5.68896	0.0885347	1441	5.25083e-06	2.98718e-05	Deoxyribonuclease-2-alpha OS=Homo sapiens OX=9606 GN=DNASE2 PE=1 SV=2
Q7Z3J2	3.93533	0.0904662	2382	2.66004e-06	1.04681e-05	VPS35 endosomal protein sorting factor-like OS=Homo sapiens OX=9606 GN=VPS35L PE=1 SV=2
P22304	13.3504	0.0910769	397	1.33061e-06	1.77643e-05	Iduronate 2-sulfatase OS=Homo sapiens OX=9606 GN=IDS PE=1 SV=1
Q9P0Z9	24.9251	0.0912067	1912	2.69648e-06	6.72102e-05	Peroxisomal sarcosine oxidase OS=Homo sapiens OX=9606 GN=PIPOX PE=1 SV=2
Q9UNK0	4.17306	0.0919045	2064	1.15857e-06	4.83478e-06	Syntaxin-8 OS=Homo sapiens OX=9606 GN=STX8 PE=1 SV=2
Q5VYK3	-5.81911	0.0942942	3656	3.97072e-05	6.82359e-06	Proteasome adapter and scaffold protein ECM29 OS=Homo sapiens OX=9606 GN=ECPAS PE=1 SV=2
Q5JRX3	-4.95035	0.095283	1913	1.55352e-05	3.13821e-06	Presequence protease, mitochondrial OS=Homo sapiens OX=9606 GN=PITRM1 PE=1 SV=3
Q92804	4.4933	0.0954032	2908	2.76982e-06	1.24457e-05	TATA-binding protein-associated factor 2N OS=Homo sapiens OX=9606 GN=TAF15 PE=1 SV=1
P10644	-18.7945	0.0957644	3245	0.000644034	3.42672e-05	cAMP-dependent protein kinase type I-alpha regulatory subunit OS=Homo sapiens OX=9606 GN=PRKAR1A PE=1 SV=1
Q92616	7.97567	0.0959388	208	2.61314e-06	2.08416e-05	eIF-2-alpha kinase activator GCN1 OS=Homo sapiens OX=9606 GN=GCN1 PE=1 SV=6
O14548	-4.30862	0.096289	1182	1.05451e-05	2.44744e-06	Cytochrome c oxidase subunit 7A-related protein, mitochondrial OS=Homo sapiens OX=9606 GN=COX7A2L PE=1 SV=2
P05452	-3.82195	0.0962959	3754	2.37323e-05	6.20946e-06	Tetranectin OS=Homo sapiens OX=9606 GN=CLEC3B PE=1 SV=3
O95793	3.79695	0.0984872	1757	2.29057e-06	8.69718e-06	Double-stranded RNA-binding protein Staufen homolog 1 OS=Homo sapiens OX=9606 GN=STAU1 PE=1 SV=2
Q8IX12	6.22417	0.0988521	1768	1.31423e-06	8.17998e-06	Cell division cycle and apoptosis regulator protein 1 OS=Homo sapiens OX=9606 GN=CCAR1 PE=1 SV=2
P49257	3.86909	0.101056	401	4.45326e-06	1.72301e-05	Protein ERGIC-53 OS=Homo sapiens OX=9606 GN=LMAN1 PE=1 SV=2
P02788	19.9627	0.101418	3324	1.23203e-05	0.000245945	Lactotransferrin OS=Homo sapiens OX=9606 GN=LTF PE=1 SV=6
Q9Y6C9	-3.83108	0.102101	628	2.77304e-05	7.23827e-06	Mitochondrial carrier homolog 2 OS=Homo sapiens OX=9606 GN=MTCH2 PE=1 SV=1
Q92882	-20.1755	0.103498	2040	0.000327006	1.62081e-05	Osteoclast-stimulating factor 1 OS=Homo sapiens OX=9606 GN=OSTF1 PE=1 SV=2
P27708	5.86398	0.104554	2109	4.18131e-06	2.45191e-05	CAD protein OS=Homo sapiens OX=9606 GN=CAD PE=1 SV=3
Q9NZ45	-6.29937	0.106424	187	6.52627e-05	1.03602e-05	CDGSH iron-sulfur domain-containing protein 1 OS=Homo sapiens OX=9606 GN=CISD1 PE=1 SV=1
P06703	3.86632	0.108082	377	3.44022e-05	0.00013301	Protein S100-A6 OS=Homo sapiens OX=9606 GN=S100A6 PE=1 SV=1
P42224	4.38415	0.108205	1353	3.09627e-05	0.000135745	Signal transducer and activator of transcription 1-alpha/beta OS=Homo sapiens OX=9606 GN=STAT1 PE=1 SV=2
O14818	4.87878	0.108332	3074	3.50808e-05	0.000171151	Proteasome subunit alpha type-7 OS=Homo sapiens OX=9606 GN=PSMA7 PE=1 SV=1; Additional IDs concatenated into MaxParsimony group: Q8TAA3
Q9Y520	4.20053	0.109053	445	1.42415e-06	5.9822e-06	Protein PRRC2C OS=Homo sapiens OX=9606 GN=PRRC2C PE=1 SV=4
Q5GLZ8	-3.96412	0.110911	2269	1.0538e-05	2.65835e-06	Probable E3 ubiquitin-protein ligase HERC4 OS=Homo sapiens OX=9606 GN=HERC4 PE=1 SV=1
P11166	4.26234	0.111507	3694	4.3756e-06	1.86503e-05	Solute carrier family 2, facilitated glucose transporter member 1 OS=Homo sapiens OX=9606 GN=SLC2A1 PE=1 SV=2
Q709C8	-6.58595	0.111941	1131	4.48601e-05	6.81148e-06	Vacuolar protein sorting-associated protein 13C OS=Homo sapiens OX=9606 GN=VPS13C PE=1 SV=1
Q8N6T3	-3.64942	0.115013	949	2.60976e-05	7.15115e-06	ADP-ribosylation factor GTPase-activating protein 1 OS=Homo sapiens OX=9606 GN=ARFGAP1 PE=1 SV=2
Q99598	-45.828	0.115177	1632	0.000332868	7.26344e-06	Translin-associated protein X OS=Homo sapiens OX=9606 GN=TSNAX PE=1 SV=1
Q9H4M3	-4.93233	0.115417	332	1.19624e-05	2.42531e-06	F-box only protein 44 OS=Homo sapiens OX=9606 GN=FBXO44 PE=1 SV=3
Q96K76	-3.83309	0.116185	1838	3.12135e-05	8.14318e-06	Ubiquitin carboxyl-terminal hydrolase 47 OS=Homo sapiens OX=9606 GN=USP47 PE=1 SV=3
Q9NTJ5	5.72798	0.117541	2241	4.90619e-06	2.81026e-05	Phosphatidylinositide phosphatase SAC1 OS=Homo sapiens OX=9606 GN=SACM1L PE=1 SV=2
P78347	8.31457	0.117736	933	5.11355e-06	4.2517e-05	General transcription factor II-I OS=Homo sapiens OX=9606 GN=GTF2I PE=1 SV=2
O75165	4.37357	0.118118	190	2.02369e-06	8.85076e-06	DnaJ homolog subfamily C member 13 OS=Homo sapiens OX=9606 GN=DNAJC13 PE=1 SV=5
Q9UL18	-19.7302	0.121144	2722	9.82475e-05	4.97954e-06	Protein argonaute-1 OS=Homo sapiens OX=9606 GN=AGO1 PE=1 SV=3; Additional IDs concatenated into MaxParsimony group: Q9H9G7
Q9NX40	-3.9194	0.122028	318	3.1012e-05	7.91242e-06	OCIA domain-containing protein 1 OS=Homo sapiens OX=9606 GN=OCIAD1 PE=1 SV=1
Q8NBJ7	3.8941	0.122107	1930	6.40012e-06	2.49227e-05	Inactive C-alpha-formylglycine-generating enzyme 2 OS=Homo sapiens OX=9606 GN=SUMF2 PE=1 SV=2
Q96A49	65.6701	0.126523	1936	8.19668e-06	0.000538277	Synapse-associated protein 1 OS=Homo sapiens OX=9606 GN=SYAP1 PE=1 SV=1
Q08752	-26.5402	0.12845	2507	0.000278496	1.04934e-05	Peptidyl-prolyl cis-trans isomerase D OS=Homo sapiens OX=9606 GN=PPID PE=1 SV=3
P51784	-6.52033	0.128924	193	1.13721e-05	1.74411e-06	Ubiquitin carboxyl-terminal hydrolase 11 OS=Homo sapiens OX=9606 GN=USP11 PE=1 SV=3
Q9NZH0	-3.87742	0.130171	1328	1.60334e-05	4.13507e-06	G-protein coupled receptor family C group 5 member B OS=Homo sapiens OX=9606 GN=GPRC5B PE=2 SV=2
Q92520	55.6213	0.130811	1145	8.10434e-06	0.000450774	Protein FAM3C OS=Homo sapiens OX=9606 GN=FAM3C PE=1 SV=1
Q92820	7.66466	0.132246	41	3.21706e-06	2.46577e-05	Gamma-glutamyl hydrolase OS=Homo sapiens OX=9606 GN=GGH PE=1 SV=2
Q9UBF2	3.71374	0.133341	3119	2.61542e-06	9.71299e-06	Coatomer subunit gamma-2 OS=Homo sapiens OX=9606 GN=COPG2 PE=1 SV=1
Q86UX7	13.2142	0.134342	361	8.33806e-06	0.000110181	Fermitin family homolog 3 OS=Homo sapiens OX=9606 GN=FERMT3 PE=1 SV=1
Q12979	-6.32255	0.136308	3168	0.000377403	5.96916e-05	Active breakpoint cluster region-related protein OS=Homo sapiens OX=9606 GN=ABR PE=1 SV=2
Q09028	4.22297	0.137067	3198	9.36564e-06	3.95508e-05	Histone-binding protein RBBP4 OS=Homo sapiens OX=9606 GN=RBBP4 PE=1 SV=3
Q9H9A6	-6.05434	0.137211	114	3.28239e-05	5.42156e-06	Leucine-rich repeat-containing protein 40 OS=Homo sapiens OX=9606 GN=LRRC40 PE=1 SV=1
Q92900	4.14164	0.137543	1229	1.79937e-05	7.45235e-05	Regulator of nonsense transcripts 1 OS=Homo sapiens OX=9606 GN=UPF1 PE=1 SV=2
Q92614	-8.11024	0.138895	2646	5.32138e-05	6.56131e-06	Unconventional myosin-XVIIIa OS=Homo sapiens OX=9606 GN=MYO18A PE=1 SV=3
P07451	15.2521	0.139834	2827	4.84796e-06	7.39415e-05	Carbonic anhydrase 3 OS=Homo sapiens OX=9606 GN=CA3 PE=1 SV=3
Q15276	4.14478	0.139996	2346	9.0948e-06	3.7696e-05	Rab GTPase-binding effector protein 1 OS=Homo sapiens OX=9606 GN=RABEP1 PE=1 SV=2
Q8NFV4	4.63406	0.140347	1737	1.75878e-06	8.1503e-06	Protein ABHD11 OS=Homo sapiens OX=9606 GN=ABHD11 PE=1 SV=1
Q9H6Z4	4.28117	0.140559	943	1.11723e-06	4.78305e-06	Ran-binding protein 3 OS=Homo sapiens OX=9606 GN=RANBP3 PE=1 SV=1
C9JLW8	6.46504	0.141505	861	3.809e-06	2.46253e-05	Mapk-regulated corepressor-interacting protein 1 OS=Homo sapiens OX=9606 GN=MCRIP1 PE=1 SV=1
Q9Y6T7	4.85744	0.141786	1525	3.95348e-06	1.92038e-05	Diacylglycerol kinase beta OS=Homo sapiens OX=9606 GN=DGKB PE=2 SV=2
P21397	10.4151	0.142011	3072	1.69696e-05	0.000176741	Amine oxidase [flavin-containing] A OS=Homo sapiens OX=9606 GN=MAOA PE=1 SV=1
Q9Y496	-4.51023	0.144333	1156	1.42582e-05	3.1613e-06	Kinesin-like protein KIF3A OS=Homo sapiens OX=9606 GN=KIF3A PE=1 SV=4
P11532	4.29156	0.147208	1544	6.32291e-06	2.71352e-05	Dystrophin OS=Homo sapiens OX=9606 GN=DMD PE=1 SV=3
Q86X55	4.58759	0.150319	2075	4.89192e-05	0.000224421	Histone-arginine methyltransferase CARM1 OS=Homo sapiens OX=9606 GN=CARM1 PE=1 SV=3
Q9Y6D6	-18.5052	0.15125	3094	3.92722e-05	2.12223e-06	Brefeldin A-inhibited guanine nucleotide-exchange protein 1 OS=Homo sapiens OX=9606 GN=ARFGEF1 PE=1 SV=2
P07686	11.4907	0.151259	250	1.00481e-05	0.00011546	Beta-hexosaminidase subunit beta OS=Homo sapiens OX=9606 GN=HEXB PE=1 SV=3
Q9NYF8	4.14139	0.153184	2700	4.84643e-06	2.00709e-05	Bcl-2-associated transcription factor 1 OS=Homo sapiens OX=9606 GN=BCLAF1 PE=1 SV=2
Q9H6R3	7.26403	0.153462	1968	7.02048e-06	5.0997e-05	Acyl-CoA synthetase short-chain family member 3, mitochondrial OS=Homo sapiens OX=9606 GN=ACSS3 PE=1 SV=1
Q9NZ08	9.03886	0.153646	2544	1.09123e-05	9.86351e-05	Endoplasmic reticulum aminopeptidase 1 OS=Homo sapiens OX=9606 GN=ERAP1 PE=1 SV=3
P08567	5.62703	0.154567	2133	5.20555e-06	2.92918e-05	Pleckstrin OS=Homo sapiens OX=9606 GN=PLEK PE=1 SV=3
Q6H8Q1	4.00281	0.15623	2358	8.40966e-06	3.36622e-05	Actin-binding LIM protein 2 OS=Homo sapiens OX=9606 GN=ABLIM2 PE=1 SV=2
P09455	6.49454	0.157707	248	2.78652e-05	0.000180972	Retinol-binding protein 1 OS=Homo sapiens OX=9606 GN=RBP1 PE=1 SV=2
Q6P1N0	-4.59366	0.162119	1972	1.07136e-05	2.33226e-06	Coiled-coil and C2 domain-containing protein 1A OS=Homo sapiens OX=9606 GN=CC2D1A PE=1 SV=1
P27544	6.57827	0.164324	1974	4.07222e-06	2.67882e-05	Ceramide synthase 1 OS=Homo sapiens OX=9606 GN=CERS1 PE=1 SV=1
Q8N766	4.66968	0.168422	1078	2.02844e-06	9.47215e-06	ER membrane protein complex subunit 1 OS=Homo sapiens OX=9606 GN=EMC1 PE=1 SV=1
O95810	5.54566	0.171472	1617	3.05504e-06	1.69422e-05	Caveolae-associated protein 2 OS=Homo sapiens OX=9606 GN=CAVIN2 PE=1 SV=3
O75382	103.155	0.172627	3022	5.87561e-06	0.000606099	Tripartite motif-containing protein 3 OS=Homo sapiens OX=9606 GN=TRIM3 PE=1 SV=2
Q92896	8.62298	0.17521	214	3.30934e-06	2.85364e-05	Golgi apparatus protein 1 OS=Homo sapiens OX=9606 GN=GLG1 PE=1 SV=2
P31949	3.87568	0.177029	962	2.14158e-05	8.30007e-05	Protein S100-A11 OS=Homo sapiens OX=9606 GN=S100A11 PE=1 SV=2
O60462	5.70678	0.177934	2287	8.92452e-07	5.09302e-06	Neuropilin-2 OS=Homo sapiens OX=9606 GN=NRP2 PE=1 SV=3
P30613	-5.63527	0.179001	2936	4.53066e-06	8.03982e-07	Pyruvate kinase PKLR OS=Homo sapiens OX=9606 GN=PKLR PE=1 SV=2
P68431	7.22715	0.183289	2897	5.08282e-06	3.67343e-05	Histone H3.1 OS=Homo sapiens OX=9606 GN=H3C1 PE=1 SV=2
P02775	4.49868	0.183852	1286	2.43725e-05	0.000109644	Platelet basic protein OS=Homo sapiens OX=9606 GN=PPBP PE=1 SV=3
Q8N0W3	4.78258	0.185083	1514	1.12138e-06	5.36307e-06	L-fucose kinase OS=Homo sapiens OX=9606 GN=FCSK PE=1 SV=2
O76094	10.6822	0.186638	950	5.86736e-06	6.26765e-05	Signal recognition particle subunit SRP72 OS=Homo sapiens OX=9606 GN=SRP72 PE=1 SV=3
Q9UH62	30.3758	0.18671	608	2.36198e-06	7.17469e-05	Armadillo repeat-containing X-linked protein 3 OS=Homo sapiens OX=9606 GN=ARMCX3 PE=1 SV=1
O00203	11.9465	0.189339	2900	2.26969e-06	2.71148e-05	AP-3 complex subunit beta-1 OS=Homo sapiens OX=9606 GN=AP3B1 PE=1 SV=3
P05060	-6.13233	0.19564	1140	0.000172326	2.81012e-05	Secretogranin-1 OS=Homo sapiens OX=9606 GN=CHGB PE=1 SV=2
Q9Y5X3	7.8401	0.202233	2336	1.76054e-05	0.000138028	Sorting nexin-5 OS=Homo sapiens OX=9606 GN=SNX5 PE=1 SV=1
Q9NX08	-9.40637	0.202267	1321	4.19321e-05	4.45784e-06	COMM domain-containing protein 8 OS=Homo sapiens OX=9606 GN=COMMD8 PE=1 SV=1
P01871	14.5672	0.202492	1364	0.000171534	0.00249877	Immunoglobulin heavy constant mu OS=Homo sapiens OX=9606 GN=IGHM PE=1 SV=4
Q6PI48	5.15673	0.205047	468	3.40284e-06	1.75475e-05	Aspartate--tRNA ligase, mitochondrial OS=Homo sapiens OX=9606 GN=DARS2 PE=1 SV=1
Q92673	6.96143	0.205846	639	4.39971e-06	3.06282e-05	Sortilin-related receptor OS=Homo sapiens OX=9606 GN=SORL1 PE=1 SV=2
Q00013	46.0756	0.205882	846	5.70858e-06	0.000263026	55 kDa erythrocyte membrane protein OS=Homo sapiens OX=9606 GN=MPP1 PE=1 SV=2
Q9UM54	5.20591	0.209028	1473	2.55394e-05	0.000132956	Unconventional myosin-VI OS=Homo sapiens OX=9606 GN=MYO6 PE=1 SV=4
P07996	34.3812	0.220608	2222	1.20688e-05	0.000414938	Thrombospondin-1 OS=Homo sapiens OX=9606 GN=THBS1 PE=1 SV=2
Q9UMF0	-30.7174	0.224185	586	0.00171748	5.59121e-05	Intercellular adhesion molecule 5 OS=Homo sapiens OX=9606 GN=ICAM5 PE=1 SV=3
P56377	4.24974	0.225349	2515	4.32015e-06	1.83595e-05	AP-1 complex subunit sigma-2 OS=Homo sapiens OX=9606 GN=AP1S2 PE=1 SV=1
Q9NS86	5.41205	0.229146	458	9.83299e-05	0.000532166	LanC-like protein 2 OS=Homo sapiens OX=9606 GN=LANCL2 PE=1 SV=1
Q5T1M5	30.7587	0.233168	1439	5.56449e-06	0.000171157	FK506-binding protein 15 OS=Homo sapiens OX=9606 GN=FKBP15 PE=1 SV=2
Q13126	5.07409	0.233813	1316	2.48665e-05	0.000126175	S-methyl-5'-thioadenosine phosphorylase OS=Homo sapiens OX=9606 GN=MTAP PE=1 SV=2
Q9NRF8	8.58004	0.234318	1162	5.45242e-06	4.6782e-05	CTP synthase 2 OS=Homo sapiens OX=9606 GN=CTPS2 PE=1 SV=1
Q9UBQ5	8.46856	0.234865	1566	1.15485e-05	9.77992e-05	Eukaryotic translation initiation factor 3 subunit K OS=Homo sapiens OX=9606 GN=EIF3K PE=1 SV=1
Q2M2I8	5.2313	0.234972	3383	8.60218e-05	0.000450006	AP2-associated protein kinase 1 OS=Homo sapiens OX=9606 GN=AAK1 PE=1 SV=3; Additional IDs concatenated into MaxParsimony group: Q9NSY1
Q13938	9.23197	0.235301	1070	1.11789e-05	0.000103203	Calcyphosin OS=Homo sapiens OX=9606 GN=CAPS PE=1 SV=2
P51884	137.914	0.243778	1957	2.05816e-06	0.000283848	Lumican OS=Homo sapiens OX=9606 GN=LUM PE=1 SV=2
O75828	6.96437	0.245246	3366	1.58472e-05	0.000110366	Carbonyl reductase [NADPH] 3 OS=Homo sapiens OX=9606 GN=CBR3 PE=1 SV=3

## Sheet: Red
#These identifications did not meet the fold and p-value criteria. (should be disconsidered - Red dots)
#Locus	Fold Change	pValue	GPI (Index in the sparse matrix)	Grade 2	Grade 4	Description
P49189	-1.82727	0.00347207	3107	0.00094974	0.000519759	4-trimethylaminobutyraldehyde dehydrogenase OS=Homo sapiens OX=9606 GN=ALDH9A1 PE=1 SV=3
P10809	-1.94116	0.00718261	1215	0.00278572	0.00143508	60 kDa heat shock protein, mitochondrial OS=Homo sapiens OX=9606 GN=HSPD1 PE=1 SV=2
P07099	-1.89443	0.00776245	1579	0.000172474	9.10426e-05	Epoxide hydrolase 1 OS=Homo sapiens OX=9606 GN=EPHX1 PE=1 SV=1
P42677	2.06567	0.00858432	3048	3.22348e-05	6.65863e-05	40S ribosomal protein S27 OS=Homo sapiens OX=9606 GN=RPS27 PE=1 SV=3; Additional IDs concatenated into MaxParsimony group: Q71UM5
P04632	1.91037	0.00989564	3070	5.47422e-05	0.000104578	Calpain small subunit 1 OS=Homo sapiens OX=9606 GN=CAPNS1 PE=1 SV=1; Additional IDs concatenated into MaxParsimony group: Q96L46
Q99798	-2.26488	0.0125473	229	0.00295501	0.00130471	Aconitate hydratase, mitochondrial OS=Homo sapiens OX=9606 GN=ACO2 PE=1 SV=2
P23434	-2.35869	0.0128235	494	0.00013897	5.89185e-05	Glycine cleavage system H protein, mitochondrial OS=Homo sapiens OX=9606 GN=GCSH PE=1 SV=2
P05091	-2.29017	0.0131749	3105	0.00199474	0.000870999	Aldehyde dehydrogenase, mitochondrial OS=Homo sapiens OX=9606 GN=ALDH2 PE=1 SV=2; Additional IDs concatenated into MaxParsimony group: P43353, P30838, P48448
Q15121	-2.36154	0.0133118	1582	0.000517502	0.000219137	Astrocytic phosphoprotein PEA-15 OS=Homo sapiens OX=9606 GN=PEA15 PE=1 SV=2
Q9Y6H1	2.12731	0.0134459	3170	1.17393e-05	2.49731e-05	Coiled-coil-helix-coiled-coil-helix domain-containing protein 2 OS=Homo sapiens OX=9606 GN=CHCHD2 PE=1 SV=1; Additional IDs concatenated into MaxParsimony group: Q5T1J5
P30038	-2.21802	0.0134504	907	0.000833821	0.000375931	Delta-1-pyrroline-5-carboxylate dehydrogenase, mitochondrial OS=Homo sapiens OX=9606 GN=ALDH4A1 PE=1 SV=3
O43175	-2.12863	0.013736	8	0.00109361	0.000513761	D-3-phosphoglycerate dehydrogenase OS=Homo sapiens OX=9606 GN=PHGDH PE=1 SV=4
P53597	-2.13415	0.0138615	1380	0.000140625	6.58928e-05	Succinate--CoA ligase [ADP/GDP-forming] subunit alpha, mitochondrial OS=Homo sapiens OX=9606 GN=SUCLG1 PE=1 SV=4
Q9H0W9	-2.26619	0.0154122	32	5.47492e-05	2.41591e-05	Ester hydrolase C11orf54 OS=Homo sapiens OX=9606 GN=C11orf54 PE=1 SV=1
P10909	1.70148	0.0155248	1349	0.000543345	0.000924489	Clusterin OS=Homo sapiens OX=9606 GN=CLU PE=1 SV=1
P47756	1.68537	0.0156127	683	0.000294702	0.000496682	F-actin-capping protein subunit beta OS=Homo sapiens OX=9606 GN=CAPZB PE=1 SV=4
P11233	-1.59014	0.0157608	2907	5.32297e-05	3.34748e-05	Ras-related protein Ral-A OS=Homo sapiens OX=9606 GN=RALA PE=1 SV=1
P30049	-1.93953	0.0159406	967	0.000102364	5.27779e-05	ATP synthase subunit delta, mitochondrial OS=Homo sapiens OX=9606 GN=ATP5F1D PE=1 SV=2
Q16881	-1.85958	0.0161716	3374	8.83565e-05	4.75143e-05	Thioredoxin reductase 1, cytoplasmic OS=Homo sapiens OX=9606 GN=TXNRD1 PE=1 SV=3; Additional IDs concatenated into MaxParsimony group: Q86VQ6
P17252	-2.17701	0.016657	2660	4.64087e-05	2.13176e-05	Protein kinase C alpha type OS=Homo sapiens OX=9606 GN=PRKCA PE=1 SV=4
Q8NBX0	-2.09634	0.0170699	1256	4.61711e-05	2.20247e-05	Saccharopine dehydrogenase-like oxidoreductase OS=Homo sapiens OX=9606 GN=SCCPDH PE=1 SV=1
Q12888	-2.28965	0.0173146	2020	1.45269e-05	6.3446e-06	TP53-binding protein 1 OS=Homo sapiens OX=9606 GN=TP53BP1 PE=1 SV=2
P52758	-2.2358	0.0173746	1604	0.000308345	0.000137912	2-iminobutanoate/2-iminopropanoate deaminase OS=Homo sapiens OX=9606 GN=RIDA PE=1 SV=1
P61970	-1.76976	0.0179648	1358	0.000202118	0.000114206	Nuclear transport factor 2 OS=Homo sapiens OX=9606 GN=NUTF2 PE=1 SV=1
P43003	-2.18241	0.0183325	3413	0.000247648	0.000113474	Excitatory amino acid transporter 1 OS=Homo sapiens OX=9606 GN=SLC1A3 PE=1 SV=1; Additional IDs concatenated into MaxParsimony group: P48664, O00341
Q9NP72	-2.26269	0.0191682	3247	0.000104329	4.61086e-05	Ras-related protein Rab-18 OS=Homo sapiens OX=9606 GN=RAB18 PE=1 SV=1
Q6FI81	2.39713	0.0194934	860	5.16662e-06	1.23851e-05	Anamorsin OS=Homo sapiens OX=9606 GN=CIAPIN1 PE=1 SV=2
Q13572	-2.22722	0.0196369	87	5.52562e-06	2.48094e-06	Inositol-tetrakisphosphate 1-kinase OS=Homo sapiens OX=9606 GN=ITPK1 PE=1 SV=2
P36543	-2.48514	0.0197183	2685	0.000204009	8.20918e-05	V-type proton ATPase subunit E 1 OS=Homo sapiens OX=9606 GN=ATP6V1E1 PE=1 SV=1; Additional IDs concatenated into MaxParsimony group: Q96A05
P12814	2.29974	0.019792	3423	0.000370588	0.000852258	Alpha-actinin-1 OS=Homo sapiens OX=9606 GN=ACTN1 PE=1 SV=2
P24752	-1.78564	0.0203812	235	0.000489316	0.000274028	Acetyl-CoA acetyltransferase, mitochondrial OS=Homo sapiens OX=9606 GN=ACAT1 PE=1 SV=1
P25705	-2.09954	0.0204123	1346	0.0022121	0.00105361	ATP synthase subunit alpha, mitochondrial OS=Homo sapiens OX=9606 GN=ATP5F1A PE=1 SV=1
Q13449	-2.23932	0.0204606	154	6.46134e-05	2.8854e-05	Limbic system-associated membrane protein OS=Homo sapiens OX=9606 GN=LSAMP PE=1 SV=2
P36957	-1.82027	0.0214319	786	0.000386735	0.00021246	Dihydrolipoyllysine-residue succinyltransferase component of 2-oxoglutarate dehydrogenase complex, mitochondrial OS=Homo sapiens OX=9606 GN=DLST PE=1 SV=4
Q9Y3P9	-2.46007	0.0220211	3352	2.5942e-05	1.05452e-05	Rab GTPase-activating protein 1 OS=Homo sapiens OX=9606 GN=RABGAP1 PE=1 SV=3; Additional IDs concatenated into MaxParsimony group: B7ZAP0
P50993	-2.06318	0.0221075	3179	0.000348973	0.000169143	Sodium/potassium-transporting ATPase subunit alpha-2 OS=Homo sapiens OX=9606 GN=ATP1A2 PE=1 SV=1
Q9Y2X3	2.54782	0.0223756	1820	5.24479e-06	1.33628e-05	Nucleolar protein 58 OS=Homo sapiens OX=9606 GN=NOP58 PE=1 SV=1
P09972	-2.14898	0.0224222	3217	0.00451066	0.00209897	Fructose-bisphosphate aldolase C OS=Homo sapiens OX=9606 GN=ALDOC PE=1 SV=2
P59768	-2.41296	0.022796	2446	0.000201209	8.33868e-05	Guanine nucleotide-binding protein G(I)/G(S)/G(O) subunit gamma-2 OS=Homo sapiens OX=9606 GN=GNG2 PE=1 SV=2
P60842	2.46592	0.0234736	2947	4.99781e-05	0.000123242	Eukaryotic initiation factor 4A-I OS=Homo sapiens OX=9606 GN=EIF4A1 PE=1 SV=1
O14639	-2.64522	0.0236264	2196	0.000132278	5.00063e-05	Actin-binding LIM protein 1 OS=Homo sapiens OX=9606 GN=ABLIM1 PE=1 SV=3
O94760	-1.76749	0.0238747	3308	0.00119368	0.000675353	N(G),N(G)-dimethylarginine dimethylaminohydrolase 1 OS=Homo sapiens OX=9606 GN=DDAH1 PE=1 SV=3
P04040	1.66566	0.0239837	1013	0.000499964	0.000832769	Catalase OS=Homo sapiens OX=9606 GN=CAT PE=1 SV=3
A4D1P6	2.51905	0.0240643	717	1.35181e-06	3.40528e-06	WD repeat-containing protein 91 OS=Homo sapiens OX=9606 GN=WDR91 PE=1 SV=2
P35611	-1.93686	0.0249373	2819	0.000755468	0.000390048	Alpha-adducin OS=Homo sapiens OX=9606 GN=ADD1 PE=1 SV=2
O00303	-2.30853	0.0253692	1058	1.79653e-05	7.78216e-06	Eukaryotic translation initiation factor 3 subunit F OS=Homo sapiens OX=9606 GN=EIF3F PE=1 SV=1
P22061	-2.16963	0.0259798	233	0.000391933	0.000180645	Protein-L-isoaspartate(D-aspartate) O-methyltransferase OS=Homo sapiens OX=9606 GN=PCMT1 PE=1 SV=4
P05155	2.07171	0.0261093	1799	8.40521e-05	0.000174132	Plasma protease C1 inhibitor OS=Homo sapiens OX=9606 GN=SERPING1 PE=1 SV=2
P23284	2.11648	0.0261743	3075	0.000258974	0.000548113	Peptidyl-prolyl cis-trans isomerase B OS=Homo sapiens OX=9606 GN=PPIB PE=1 SV=2; Additional IDs concatenated into MaxParsimony group: P45877
P55290	-2.43559	0.0263568	2462	2.23275e-05	9.16718e-06	Cadherin-13 OS=Homo sapiens OX=9606 GN=CDH13 PE=1 SV=1
O95196	-2.54865	0.0266075	990	4.20091e-05	1.64829e-05	Chondroitin sulfate proteoglycan 5 OS=Homo sapiens OX=9606 GN=CSPG5 PE=1 SV=3
P30084	-2.10803	0.0267181	1024	0.000339056	0.00016084	Enoyl-CoA hydratase, mitochondrial OS=Homo sapiens OX=9606 GN=ECHS1 PE=1 SV=4
P20810	2.10053	0.0272426	2226	3.16133e-05	6.64049e-05	Calpastatin OS=Homo sapiens OX=9606 GN=CAST PE=1 SV=4
P52907	1.68669	0.0272669	3358	0.000102132	0.000172265	F-actin-capping protein subunit alpha-1 OS=Homo sapiens OX=9606 GN=CAPZA1 PE=1 SV=3
P55809	-2.34597	0.0272935	3003	0.000441514	0.000188201	Succinyl-CoA:3-ketoacid coenzyme A transferase 1, mitochondrial OS=Homo sapiens OX=9606 GN=OXCT1 PE=1 SV=1; Additional IDs concatenated into MaxParsimony group: Q9BYC2
Q8TCD5	-2.54022	0.0273265	504	7.51887e-06	2.95993e-06	5'(3')-deoxyribonucleotidase, cytosolic type OS=Homo sapiens OX=9606 GN=NT5C PE=1 SV=2
P25325	-1.8991	0.0286845	278	4.38024e-05	2.30649e-05	3-mercaptopyruvate sulfurtransferase OS=Homo sapiens OX=9606 GN=MPST PE=1 SV=3
P46776	2.1636	0.0292417	414	7.27192e-05	0.000157335	60S ribosomal protein L27a OS=Homo sapiens OX=9606 GN=RPL27A PE=1 SV=2
P07237	2.41581	0.0297393	125	0.000311374	0.00075222	Protein disulfide-isomerase OS=Homo sapiens OX=9606 GN=P4HB PE=1 SV=3
Q8IW45	-2.15347	0.0299525	574	0.000108314	5.02974e-05	ATP-dependent (S)-NAD(P)H-hydrate dehydratase OS=Homo sapiens OX=9606 GN=NAXD PE=1 SV=1
P30048	-1.92596	0.0299865	3111	0.000675174	0.000350565	Thioredoxin-dependent peroxide reductase, mitochondrial OS=Homo sapiens OX=9606 GN=PRDX3 PE=1 SV=3
P08559	-2.11469	0.0306939	2839	0.000236346	0.000111764	Pyruvate dehydrogenase E1 component subunit alpha, somatic form, mitochondrial OS=Homo sapiens OX=9606 GN=PDHA1 PE=1 SV=3; Additional IDs concatenated into MaxParsimony group: P29803
Q9H7Z7	-2.45341	0.030748	493	2.87205e-05	1.17064e-05	Prostaglandin E synthase 2 OS=Homo sapiens OX=9606 GN=PTGES2 PE=1 SV=1
Q99757	-1.62216	0.031569	2595	6.19848e-05	3.82113e-05	Thioredoxin, mitochondrial OS=Homo sapiens OX=9606 GN=TXN2 PE=1 SV=2
Q8N3J6	-2.63355	0.0318384	2017	0.000118344	4.49369e-05	Cell adhesion molecule 2 OS=Homo sapiens OX=9606 GN=CADM2 PE=2 SV=1
Q13616	-2.40347	0.0326239	1046	1.19578e-05	4.97521e-06	Cullin-1 OS=Homo sapiens OX=9606 GN=CUL1 PE=1 SV=2
P30050	1.79952	0.0326313	1603	7.90785e-05	0.000142303	60S ribosomal protein L12 OS=Homo sapiens OX=9606 GN=RPL12 PE=1 SV=1
Q96CX2	2.78782	0.0326456	2766	5.00144e-05	0.000139431	BTB/POZ domain-containing protein KCTD12 OS=Homo sapiens OX=9606 GN=KCTD12 PE=1 SV=1; Additional IDs concatenated into MaxParsimony group: Q6ZWB6
P51674	-2.54621	0.032831	812	0.000692779	0.000272082	Neuronal membrane glycoprotein M6-a OS=Homo sapiens OX=9606 GN=GPM6A PE=1 SV=2
P38117	-1.81728	0.0329124	2228	0.000244803	0.000134708	Electron transfer flavoprotein subunit beta OS=Homo sapiens OX=9606 GN=ETFB PE=1 SV=3
Q15149	-1.69214	0.0329378	3419	0.00511701	0.00302398	Plectin OS=Homo sapiens OX=9606 GN=PLEC PE=1 SV=3; Additional IDs concatenated into MaxParsimony group: P58107
Q13185	2.79385	0.0331788	2982	1.98759e-05	5.55301e-05	Chromobox protein homolog 3 OS=Homo sapiens OX=9606 GN=CBX3 PE=1 SV=4
P23634	-2.19603	0.0335168	2741	0.000150045	6.83255e-05	Plasma membrane calcium-transporting ATPase 4 OS=Homo sapiens OX=9606 GN=ATP2B4 PE=1 SV=2
P08195	-1.8578	0.0337085	1792	0.00012923	6.95608e-05	4F2 cell-surface antigen heavy chain OS=Homo sapiens OX=9606 GN=SLC3A2 PE=1 SV=3
Q9BX68	-2.54632	0.0343924	1833	8.87121e-05	3.48393e-05	Histidine triad nucleotide-binding protein 2, mitochondrial OS=Homo sapiens OX=9606 GN=HINT2 PE=1 SV=1
P00167	-1.96127	0.0347839	971	2.30174e-05	1.17359e-05	Cytochrome b5 OS=Homo sapiens OX=9606 GN=CYB5A PE=1 SV=2
Q13423	-2.71572	0.0350708	31	5.47475e-05	2.01595e-05	NAD(P) transhydrogenase, mitochondrial OS=Homo sapiens OX=9606 GN=NNT PE=1 SV=3
P08865	1.73904	0.0352857	2108	0.000208833	0.00036317	40S ribosomal protein SA OS=Homo sapiens OX=9606 GN=RPSA PE=1 SV=4
P31937	-2.7674	0.0353427	21	0.000182707	6.60211e-05	3-hydroxyisobutyrate dehydrogenase, mitochondrial OS=Homo sapiens OX=9606 GN=HIBADH PE=1 SV=2
P21246	2.69399	0.035385	1826	5.05075e-06	1.36066e-05	Pleiotrophin OS=Homo sapiens OX=9606 GN=PTN PE=1 SV=1
P01876	2.22863	0.0354106	2881	0.000453936	0.00101166	Immunoglobulin heavy constant alpha 1 OS=Homo sapiens OX=9606 GN=IGHA1 PE=1 SV=2; Additional IDs concatenated into MaxParsimony group: contaminant_I47175
P04004	2.59318	0.036516	1126	9.81113e-05	0.000254421	Vitronectin OS=Homo sapiens OX=9606 GN=VTN PE=1 SV=1
O95372	-2.50993	0.0365584	2617	4.8682e-06	1.93958e-06	Acyl-protein thioesterase 2 OS=Homo sapiens OX=9606 GN=LYPLA2 PE=1 SV=1
P43155	-2.21326	0.0367921	2608	4.44703e-05	2.00927e-05	Carnitine O-acetyltransferase OS=Homo sapiens OX=9606 GN=CRAT PE=1 SV=5
Q9UN36	-2.05784	0.0369133	1225	0.000669509	0.000325345	Protein NDRG2 OS=Homo sapiens OX=9606 GN=NDRG2 PE=1 SV=2
P10155	2.59562	0.0369621	2547	5.23798e-05	0.000135958	60 kDa SS-A/Ro ribonucleoprotein OS=Homo sapiens OX=9606 GN=RO60 PE=1 SV=2
P08237	-1.80937	0.0370062	2640	0.000676872	0.000374093	ATP-dependent 6-phosphofructokinase, muscle type OS=Homo sapiens OX=9606 GN=PFKM PE=1 SV=2
Q8IXJ6	-2.57802	0.0370284	785	0.000206824	8.02259e-05	NAD-dependent protein deacetylase sirtuin-2 OS=Homo sapiens OX=9606 GN=SIRT2 PE=1 SV=2
Q16836	-2.11063	0.037223	2559	0.000221533	0.00010496	Hydroxyacyl-coenzyme A dehydrogenase, mitochondrial OS=Homo sapiens OX=9606 GN=HADH PE=1 SV=3
P06576	-2.04305	0.0373708	3	0.00189689	0.000928461	ATP synthase subunit beta, mitochondrial OS=Homo sapiens OX=9606 GN=ATP5F1B PE=1 SV=3
O75629	-2.4265	0.0374015	1303	5.12804e-06	2.11335e-06	Protein CREG1 OS=Homo sapiens OX=9606 GN=CREG1 PE=1 SV=1
Q7Z4W1	-2.07107	0.0377583	1911	8.00045e-05	3.86296e-05	L-xylulose reductase OS=Homo sapiens OX=9606 GN=DCXR PE=1 SV=2
Q9UEY8	-2.00379	0.0378015	1350	0.000471992	0.000235549	Gamma-adducin OS=Homo sapiens OX=9606 GN=ADD3 PE=1 SV=1
O75323	-1.40253	0.0379232	3116	0.000171542	0.000122309	Protein NipSnap homolog 2 OS=Homo sapiens OX=9606 GN=NIPSNAP2 PE=1 SV=1
O43707	1.86562	0.0379754	3420	0.000383303	0.000715096	Alpha-actinin-4 OS=Homo sapiens OX=9606 GN=ACTN4 PE=1 SV=2
O43447	-2.68096	0.0380108	1669	5.66837e-06	2.11431e-06	Peptidyl-prolyl cis-trans isomerase H OS=Homo sapiens OX=9606 GN=PPIH PE=1 SV=1
Q9BRX8	-2.27456	0.0383395	1419	7.02997e-05	3.09069e-05	Peroxiredoxin-like 2A OS=Homo sapiens OX=9606 GN=PRXL2A PE=1 SV=3
P18621	2.18231	0.0390752	1390	4.06607e-05	8.87341e-05	60S ribosomal protein L17 OS=Homo sapiens OX=9606 GN=RPL17 PE=1 SV=3
P02675	1.99124	0.0393804	563	0.000216493	0.000431089	Fibrinogen beta chain OS=Homo sapiens OX=9606 GN=FGB PE=1 SV=2
Q9Y617	-2.03831	0.0397699	1788	0.00111021	0.000544675	Phosphoserine aminotransferase OS=Homo sapiens OX=9606 GN=PSAT1 PE=1 SV=2
P20340	2.03109	0.0398625	2687	3.32053e-05	6.74429e-05	Ras-related protein Rab-6A OS=Homo sapiens OX=9606 GN=RAB6A PE=1 SV=3
P51553	-2.68591	0.0399821	141	0.000118377	4.40733e-05	Isocitrate dehydrogenase [NAD] subunit gamma, mitochondrial OS=Homo sapiens OX=9606 GN=IDH3G PE=1 SV=1
Q6P587	-2.16499	0.0401539	1479	7.77468e-05	3.5911e-05	Acylpyruvase FAHD1, mitochondrial OS=Homo sapiens OX=9606 GN=FAHD1 PE=1 SV=2
Q13011	-1.59159	0.0402364	1896	0.000165576	0.000104032	Delta(3,5)-Delta(2,4)-dienoyl-CoA isomerase, mitochondrial OS=Homo sapiens OX=9606 GN=ECH1 PE=1 SV=2
O95674	-2.01239	0.0402771	1741	1.90045e-05	9.44375e-06	Phosphatidate cytidylyltransferase 2 OS=Homo sapiens OX=9606 GN=CDS2 PE=1 SV=1
O43491	-2.01956	0.0402839	3379	0.000352972	0.000174777	Band 4.1-like protein 2 OS=Homo sapiens OX=9606 GN=EPB41L2 PE=1 SV=1
Q9Y696	2.36318	0.0404282	566	0.000131884	0.000311664	Chloride intracellular channel protein 4 OS=Homo sapiens OX=9606 GN=CLIC4 PE=1 SV=4
P13639	1.60277	0.0406587	1577	0.000812339	0.00130199	Elongation factor 2 OS=Homo sapiens OX=9606 GN=EEF2 PE=1 SV=4
Q9UMS0	-2.9634	0.0406765	1862	1.07624e-05	3.63178e-06	NFU1 iron-sulfur cluster scaffold homolog, mitochondrial OS=Homo sapiens OX=9606 GN=NFU1 PE=1 SV=2
P14314	2.22445	0.0407999	905	0.000216369	0.000481302	Glucosidase 2 subunit beta OS=Homo sapiens OX=9606 GN=PRKCSH PE=1 SV=2
P61513	1.78146	0.0412764	1063	8.38387e-06	1.49355e-05	60S ribosomal protein L37a OS=Homo sapiens OX=9606 GN=RPL37A PE=1 SV=2
P11498	-2.31658	0.0415068	1354	0.000218742	9.44247e-05	Pyruvate carboxylase, mitochondrial OS=Homo sapiens OX=9606 GN=PC PE=1 SV=2
P19404	-2.32944	0.0415384	1148	3.1575e-05	1.35547e-05	NADH dehydrogenase [ubiquinone] flavoprotein 2, mitochondrial OS=Homo sapiens OX=9606 GN=NDUFV2 PE=1 SV=2
P02671	1.99003	0.0417045	1223	0.000266928	0.000531195	Fibrinogen alpha chain OS=Homo sapiens OX=9606 GN=FGA PE=1 SV=2
O00471	-1.8173	0.0418845	302	6.48769e-06	3.56995e-06	Exocyst complex component 5 OS=Homo sapiens OX=9606 GN=EXOC5 PE=1 SV=1
P80723	-2.97551	0.0420219	680	0.000431595	0.000145049	Brain acid soluble protein 1 OS=Homo sapiens OX=9606 GN=BASP1 PE=1 SV=2
P40121	2.31595	0.0420328	1907	1.97941e-05	4.58421e-05	Macrophage-capping protein OS=Homo sapiens OX=9606 GN=CAPG PE=1 SV=2
P82979	2.77308	0.0420956	65	3.12502e-06	8.66592e-06	SAP domain-containing ribonucleoprotein OS=Homo sapiens OX=9606 GN=SARNP PE=1 SV=3
Q8N465	-2.77425	0.0421144	514	4.22839e-06	1.52416e-06	D-2-hydroxyglutarate dehydrogenase, mitochondrial OS=Homo sapiens OX=9606 GN=D2HGDH PE=1 SV=3
P55084	-2.31427	0.0424758	348	0.000533604	0.000230571	Trifunctional enzyme subunit beta, mitochondrial OS=Homo sapiens OX=9606 GN=HADHB PE=1 SV=3
P53621	2.72095	0.0430406	3237	4.52655e-05	0.000123165	Coatomer subunit alpha OS=Homo sapiens OX=9606 GN=COPA PE=1 SV=2
Q14515	-2.03502	0.0442858	1466	5.26296e-05	2.5862e-05	SPARC-like protein 1 OS=Homo sapiens OX=9606 GN=SPARCL1 PE=1 SV=2
P14854	-2.21875	0.0446451	1715	0.000122301	5.51218e-05	Cytochrome c oxidase subunit 6B1 OS=Homo sapiens OX=9606 GN=COX6B1 PE=1 SV=2
Q9H0A8	-1.75691	0.0446502	1500	2.86694e-06	1.6318e-06	COMM domain-containing protein 4 OS=Homo sapiens OX=9606 GN=COMMD4 PE=1 SV=1
P49411	-1.75297	0.0451057	1121	0.000544097	0.000310385	Elongation factor Tu, mitochondrial OS=Homo sapiens OX=9606 GN=TUFM PE=1 SV=2
P22033	-2.1021	0.0456421	2191	6.31504e-05	3.00416e-05	Methylmalonyl-CoA mutase, mitochondrial OS=Homo sapiens OX=9606 GN=MMUT PE=1 SV=4
Q7L099	-1.81715	0.0459109	2322	0.000191053	0.000105139	Protein RUFY3 OS=Homo sapiens OX=9606 GN=RUFY3 PE=1 SV=1
O00213	-2.98538	0.0460798	497	4.62794e-06	1.5502e-06	Amyloid-beta A4 precursor protein-binding family B member 1 OS=Homo sapiens OX=9606 GN=APBB1 PE=1 SV=2
Q8N8N7	-1.92669	0.0462013	38	2.63127e-05	1.3657e-05	Prostaglandin reductase 2 OS=Homo sapiens OX=9606 GN=PTGR2 PE=1 SV=1
Q9BQ69	-2.20257	0.0464667	1864	5.4422e-05	2.47084e-05	ADP-ribose glycohydrolase MACROD1 OS=Homo sapiens OX=9606 GN=MACROD1 PE=1 SV=2
Q8TBQ9	2.12006	0.0465116	2532	4.07239e-06	8.63372e-06	Protein kish-A OS=Homo sapiens OX=9606 GN=TMEM167A PE=1 SV=1
Q9H2G2	-2.8278	0.0470082	393	1.34619e-05	4.76056e-06	STE20-like serine/threonine-protein kinase OS=Homo sapiens OX=9606 GN=SLK PE=1 SV=1
P21359	-2.83018	0.0483484	1846	6.57527e-06	2.32327e-06	Neurofibromin OS=Homo sapiens OX=9606 GN=NF1 PE=1 SV=2
O75521	-1.99639	0.0484797	1361	7.53423e-05	3.77393e-05	Enoyl-CoA delta isomerase 2, mitochondrial OS=Homo sapiens OX=9606 GN=ECI2 PE=1 SV=4
Q8NFF5	-1.60087	0.0486393	293	3.50255e-06	2.1879e-06	FAD synthase OS=Homo sapiens OX=9606 GN=FLAD1 PE=1 SV=1
Q9NR28	-2.24415	0.0491683	2492	3.32752e-05	1.48275e-05	Diablo homolog, mitochondrial OS=Homo sapiens OX=9606 GN=DIABLO PE=1 SV=1
P26440	-1.49545	0.0495522	465	8.94391e-05	5.98076e-05	Isovaleryl-CoA dehydrogenase, mitochondrial OS=Homo sapiens OX=9606 GN=IVD PE=1 SV=2
P61966	-2.53052	0.0499139	2265	1.05486e-05	4.16856e-06	AP-1 complex subunit sigma-1A OS=Homo sapiens OX=9606 GN=AP1S1 PE=1 SV=1
P48739	-1.71162	0.0499376	3288	3.58188e-05	2.09268e-05	Phosphatidylinositol transfer protein beta isoform OS=Homo sapiens OX=9606 GN=PITPNB PE=1 SV=2
P01877	2.37616	0.0500652	2880	1.67301e-05	3.97534e-05	Immunoglobulin heavy constant alpha 2 OS=Homo sapiens OX=9606 GN=IGHA2 PE=1 SV=4
P78357	-2.78111	0.0500811	780	0.000116699	4.19614e-05	Contactin-associated protein 1 OS=Homo sapiens OX=9606 GN=CNTNAP1 PE=1 SV=1
P49792	2.97191	0.0504297	3046	1.95688e-06	5.81569e-06	E3 SUMO-protein ligase RanBP2 OS=Homo sapiens OX=9606 GN=RANBP2 PE=1 SV=2; Additional IDs concatenated into MaxParsimony group: P0DJD1, P0DJD0
Q14697	2.00104	0.0509299	4	0.000286852	0.000574001	Neutral alpha-glucosidase AB OS=Homo sapiens OX=9606 GN=GANAB PE=1 SV=3
Q9Y265	2.29632	0.051855	1446	4.08094e-05	9.37116e-05	RuvB-like 1 OS=Homo sapiens OX=9606 GN=RUVBL1 PE=1 SV=1
Q8TB36	-2.51101	0.0519471	1727	6.18519e-05	2.46323e-05	Ganglioside-induced differentiation-associated protein 1 OS=Homo sapiens OX=9606 GN=GDAP1 PE=1 SV=3
O95861	-2.7849	0.0519539	1480	8.28095e-05	2.97352e-05	3'(2'),5'-bisphosphate nucleotidase 1 OS=Homo sapiens OX=9606 GN=BPNT1 PE=1 SV=1
P09429	1.62997	0.0521528	2750	0.000132315	0.000215669	High mobility group protein B1 OS=Homo sapiens OX=9606 GN=HMGB1 PE=1 SV=3; Additional IDs concatenated into MaxParsimony group: B2RPK0, P23497
P00568	-1.72039	0.0522063	2691	0.000301669	0.000175349	Adenylate kinase isoenzyme 1 OS=Homo sapiens OX=9606 GN=AK1 PE=1 SV=3
Q9UL46	1.71569	0.0522741	2227	4.52446e-05	7.76258e-05	Proteasome activator complex subunit 2 OS=Homo sapiens OX=9606 GN=PSME2 PE=1 SV=4
P62851	1.80095	0.0525249	166	8.28356e-05	0.000149183	40S ribosomal protein S25 OS=Homo sapiens OX=9606 GN=RPS25 PE=1 SV=1
O43865	-2.10672	0.0528029	3231	0.000287503	0.000136469	S-adenosylhomocysteine hydrolase-like protein 1 OS=Homo sapiens OX=9606 GN=AHCYL1 PE=1 SV=2
P68402	-1.83418	0.0528288	800	0.000145323	7.92306e-05	Platelet-activating factor acetylhydrolase IB subunit beta OS=Homo sapiens OX=9606 GN=PAFAH1B2 PE=1 SV=1
P42126	-2.78433	0.0528756	727	0.000102232	3.6717e-05	Enoyl-CoA delta isomerase 1, mitochondrial OS=Homo sapiens OX=9606 GN=ECI1 PE=1 SV=1
Q16822	-2.9546	0.0529056	1933	6.8874e-06	2.33108e-06	Phosphoenolpyruvate carboxykinase [GTP], mitochondrial OS=Homo sapiens OX=9606 GN=PCK2 PE=1 SV=4
Q96A26	-1.89847	0.0531668	2178	2.08537e-05	1.09845e-05	Protein FAM162A OS=Homo sapiens OX=9606 GN=FAM162A PE=1 SV=2
P62701	2.17635	0.0536204	3009	3.5556e-05	7.73823e-05	40S ribosomal protein S4, X isoform OS=Homo sapiens OX=9606 GN=RPS4X PE=1 SV=2; Additional IDs concatenated into MaxParsimony group: P22090, Q8TD47
O75884	-1.99386	0.0541254	2240	1.42119e-05	7.12781e-06	Serine hydrolase RBBP9 OS=Homo sapiens OX=9606 GN=RBBP9 PE=1 SV=2
Q9NVZ3	2.72323	0.054368	1526	4.50042e-06	1.22557e-05	Adaptin ear-binding coat-associated protein 2 OS=Homo sapiens OX=9606 GN=NECAP2 PE=1 SV=1
P12268	2.7191	0.0546909	696	1.66806e-05	4.53561e-05	Inosine-5'-monophosphate dehydrogenase 2 OS=Homo sapiens OX=9606 GN=IMPDH2 PE=1 SV=2
Q9BY43	2.8824	0.0548149	1661	1.74068e-06	5.01732e-06	Charged multivesicular body protein 4a OS=Homo sapiens OX=9606 GN=CHMP4A PE=1 SV=3
P60866	1.81146	0.0549716	100	5.59364e-05	0.000101326	40S ribosomal protein S20 OS=Homo sapiens OX=9606 GN=RPS20 PE=1 SV=1
P36405	-1.9598	0.0552181	2581	7.28927e-05	3.71939e-05	ADP-ribosylation factor-like protein 3 OS=Homo sapiens OX=9606 GN=ARL3 PE=1 SV=2
Q9H008	-2.06467	0.0552494	2192	9.60226e-05	4.65074e-05	Phospholysine phosphohistidine inorganic pyrophosphate phosphatase OS=Homo sapiens OX=9606 GN=LHPP PE=1 SV=2
Q5TC84	2.3312	0.0554689	2350	1.95154e-06	4.54944e-06	Opioid growth factor receptor-like protein 1 OS=Homo sapiens OX=9606 GN=OGFRL1 PE=2 SV=1
Q9NWU1	-1.85883	0.0555361	874	4.52009e-06	2.43169e-06	3-oxoacyl-[acyl-carrier-protein] synthase, mitochondrial OS=Homo sapiens OX=9606 GN=OXSM PE=1 SV=1
Q8NHP8	-1.66917	0.0556807	1948	2.56672e-06	1.53772e-06	Putative phospholipase B-like 2 OS=Homo sapiens OX=9606 GN=PLBD2 PE=1 SV=2
Q86X76	-1.73343	0.0565282	685	4.86395e-05	2.80597e-05	Deaminated glutathione amidase OS=Homo sapiens OX=9606 GN=NIT1 PE=1 SV=2
Q969T9	-2.49097	0.0566013	2134	4.19635e-05	1.68462e-05	WW domain-binding protein 2 OS=Homo sapiens OX=9606 GN=WBP2 PE=1 SV=1
O75390	-1.86268	0.0568338	2203	0.000973026	0.000522379	Citrate synthase, mitochondrial OS=Homo sapiens OX=9606 GN=CS PE=1 SV=2
P47985	-1.99975	0.0570969	2709	1.41695e-05	7.08566e-06	Cytochrome b-c1 complex subunit Rieske, mitochondrial OS=Homo sapiens OX=9606 GN=UQCRFS1 PE=1 SV=2; Additional IDs concatenated into MaxParsimony group: P0C7P4
P00738	2.18848	0.057319	3309	0.000673264	0.00147342	Haptoglobin OS=Homo sapiens OX=9606 GN=HP PE=1 SV=1
P49902	-1.93055	0.0573734	2368	1.44749e-05	7.49781e-06	Cytosolic purine 5'-nucleotidase OS=Homo sapiens OX=9606 GN=NT5C2 PE=1 SV=1
P15259	1.98177	0.0575395	3160	3.95654e-05	7.84096e-05	Phosphoglycerate mutase 2 OS=Homo sapiens OX=9606 GN=PGAM2 PE=1 SV=3
Q3MHD2	-1.54221	0.0576387	1555	5.12049e-06	3.32023e-06	Protein LSM12 homolog OS=Homo sapiens OX=9606 GN=LSM12 PE=1 SV=2
Q96GR2	-2.12336	0.0579788	1644	2.3286e-05	1.09666e-05	Long-chain-fatty-acid--CoA ligase ACSBG1 OS=Homo sapiens OX=9606 GN=ACSBG1 PE=1 SV=2
Q9P253	-2.20338	0.0582075	2280	4.57179e-06	2.0749e-06	Vacuolar protein sorting-associated protein 18 homolog OS=Homo sapiens OX=9606 GN=VPS18 PE=1 SV=2
Q14139	-2.94115	0.05872	3626	7.86989e-06	2.67579e-06	Ubiquitin conjugation factor E4 A OS=Homo sapiens OX=9606 GN=UBE4A PE=1 SV=2
P10301	-2.81596	0.0592564	2870	6.07221e-06	2.15635e-06	Ras-related protein R-Ras OS=Homo sapiens OX=9606 GN=RRAS PE=1 SV=1
Q9H832	-2.30987	0.059324	2168	6.49055e-06	2.80991e-06	Ubiquitin-conjugating enzyme E2 Z OS=Homo sapiens OX=9606 GN=UBE2Z PE=1 SV=2
P06737	3.01136	0.0596004	2876	3.33119e-05	0.000100314	Glycogen phosphorylase, liver form OS=Homo sapiens OX=9606 GN=PYGL PE=1 SV=4
Q92506	-2.55453	0.0596197	1776	2.22191e-05	8.69793e-06	Estradiol 17-beta-dehydrogenase 8 OS=Homo sapiens OX=9606 GN=HSD17B8 PE=1 SV=2
P62312	1.86652	0.0599705	304	7.82857e-06	1.46122e-05	U6 snRNA-associated Sm-like protein LSm6 OS=Homo sapiens OX=9606 GN=LSM6 PE=1 SV=1
P50914	2.04898	0.0599739	2054	6.3554e-05	0.000130221	60S ribosomal protein L14 OS=Homo sapiens OX=9606 GN=RPL14 PE=1 SV=4
Q15008	1.58202	0.0601155	2111	4.64392e-05	7.34679e-05	26S proteasome non-ATPase regulatory subunit 6 OS=Homo sapiens OX=9606 GN=PSMD6 PE=1 SV=1
Q9HA64	-2.0045	0.0604045	320	2.81627e-05	1.40497e-05	Ketosamine-3-kinase OS=Homo sapiens OX=9606 GN=FN3KRP PE=1 SV=2
P55196	-2.05523	0.0609696	2465	4.27092e-06	2.07807e-06	Afadin OS=Homo sapiens OX=9606 GN=AFDN PE=1 SV=3
Q14558	-2.77692	0.0612551	3335	2.33065e-05	8.39294e-06	Phosphoribosyl pyrophosphate synthase-associated protein 1 OS=Homo sapiens OX=9606 GN=PRPSAP1 PE=1 SV=2
P11217	3.01855	0.0616653	2877	5.44387e-05	0.000164326	Glycogen phosphorylase, muscle form OS=Homo sapiens OX=9606 GN=PYGM PE=1 SV=6
P01700	1.97699	0.0618728	103	1.62617e-05	3.21492e-05	Immunoglobulin lambda variable 1-47 OS=Homo sapiens OX=9606 GN=IGLV1-47 PE=1 SV=2
O43866	2.23948	0.0620334	1175	2.82749e-06	6.33209e-06	CD5 antigen-like OS=Homo sapiens OX=9606 GN=CD5L PE=1 SV=1
P00441	-1.71132	0.0622271	904	0.00101657	0.000594026	Superoxide dismutase [Cu-Zn] OS=Homo sapiens OX=9606 GN=SOD1 PE=1 SV=2
Q07020	1.55608	0.0623861	2472	0.000106923	0.000166381	60S ribosomal protein L18 OS=Homo sapiens OX=9606 GN=RPL18 PE=1 SV=2
Q8WW22	3.16764	0.0624771	1443	2.79376e-06	8.84964e-06	DnaJ homolog subfamily A member 4 OS=Homo sapiens OX=9606 GN=DNAJA4 PE=1 SV=1
P30040	1.94912	0.0626168	1671	0.000131715	0.000256729	Endoplasmic reticulum resident protein 29 OS=Homo sapiens OX=9606 GN=ERP29 PE=1 SV=4
P18124	1.99973	0.0626839	1238	9.64369e-05	0.000192847	60S ribosomal protein L7 OS=Homo sapiens OX=9606 GN=RPL7 PE=1 SV=1
P02654	2.91672	0.0630171	3652	5.19107e-05	0.000151409	Apolipoprotein C-I OS=Homo sapiens OX=9606 GN=APOC1 PE=1 SV=1
Q9H9S4	-2.24855	0.063343	2777	1.40644e-05	6.25487e-06	Calcium-binding protein 39-like OS=Homo sapiens OX=9606 GN=CAB39L PE=1 SV=3
Q9UHV9	-1.88589	0.0633479	1496	4.00351e-05	2.12287e-05	Prefoldin subunit 2 OS=Homo sapiens OX=9606 GN=PFDN2 PE=1 SV=1
Q8WVJ2	2.50851	0.0634421	2407	3.0184e-05	7.57167e-05	NudC domain-containing protein 2 OS=Homo sapiens OX=9606 GN=NUDCD2 PE=1 SV=1
P49327	-2.35053	0.0634726	1575	0.00134219	0.000571016	Fatty acid synthase OS=Homo sapiens OX=9606 GN=FASN PE=1 SV=3
P13796	3.17818	0.0634873	2828	5.81388e-05	0.000184776	Plastin-2 OS=Homo sapiens OX=9606 GN=LCP1 PE=1 SV=6; Additional IDs concatenated into MaxParsimony group: Q14651
Q13838	1.74928	0.0636848	2659	3.32443e-05	5.81536e-05	Spliceosome RNA helicase DDX39B OS=Homo sapiens OX=9606 GN=DDX39B PE=1 SV=1; Additional IDs concatenated into MaxParsimony group: O00148
P55735	1.6219	0.0637215	483	3.41548e-05	5.53956e-05	Protein SEC13 homolog OS=Homo sapiens OX=9606 GN=SEC13 PE=1 SV=3
P78527	2.46905	0.0638562	2202	0.000106708	0.000263468	DNA-dependent protein kinase catalytic subunit OS=Homo sapiens OX=9606 GN=PRKDC PE=1 SV=3
Q99497	-1.41734	0.0641007	9	0.0011585	0.00081738	Protein/nucleic acid deglycase DJ-1 OS=Homo sapiens OX=9606 GN=PARK7 PE=1 SV=2
Q8IWA5	-2.5259	0.06423	104	1.28229e-05	5.07654e-06	Choline transporter-like protein 2 OS=Homo sapiens OX=9606 GN=SLC44A2 PE=1 SV=3
Q6NVY1	-2.10085	0.0643664	1995	6.24115e-05	2.97078e-05	3-hydroxyisobutyryl-CoA hydrolase, mitochondrial OS=Homo sapiens OX=9606 GN=HIBCH PE=1 SV=2
P04792	2.48261	0.0650024	1217	0.000466552	0.00115827	Heat shock protein beta-1 OS=Homo sapiens OX=9606 GN=HSPB1 PE=1 SV=2
Q12860	-2.83368	0.0652413	1679	0.00183886	0.000648929	Contactin-1 OS=Homo sapiens OX=9606 GN=CNTN1 PE=1 SV=1
P49441	-1.80751	0.0653137	594	4.75654e-05	2.63155e-05	Inositol polyphosphate 1-phosphatase OS=Homo sapiens OX=9606 GN=INPP1 PE=1 SV=1
Q8ND56	2.56799	0.0654131	2475	3.67495e-06	9.43722e-06	Protein LSM14 homolog A OS=Homo sapiens OX=9606 GN=LSM14A PE=1 SV=3
P15880	1.72489	0.0659969	1467	0.000120193	0.000207319	40S ribosomal protein S2 OS=Homo sapiens OX=9606 GN=RPS2 PE=1 SV=2
Q13098	-1.7473	0.066451	1039	3.26383e-05	1.86792e-05	COP9 signalosome complex subunit 1 OS=Homo sapiens OX=9606 GN=GPS1 PE=1 SV=4
Q13501	2.66891	0.0664942	1919	2.4703e-06	6.59301e-06	Sequestosome-1 OS=Homo sapiens OX=9606 GN=SQSTM1 PE=1 SV=1
P46379	3.11248	0.0665302	2454	7.52168e-06	2.34111e-05	Large proline-rich protein BAG6 OS=Homo sapiens OX=9606 GN=BAG6 PE=1 SV=2
P05165	-3.21852	0.0666618	1898	0.000240857	7.48346e-05	Propionyl-CoA carboxylase alpha chain, mitochondrial OS=Homo sapiens OX=9606 GN=PCCA PE=1 SV=4
Q9Y6W5	2.44561	0.0667971	2712	6.54683e-06	1.6011e-05	Wiskott-Aldrich syndrome protein family member 2 OS=Homo sapiens OX=9606 GN=WASF2 PE=1 SV=3
Q9UHY7	-1.60093	0.0669469	1803	0.000233014	0.000145549	Enolase-phosphatase E1 OS=Homo sapiens OX=9606 GN=ENOPH1 PE=1 SV=1
P31150	-1.68228	0.0671207	2632	0.00213846	0.00127117	Rab GDP dissociation inhibitor alpha OS=Homo sapiens OX=9606 GN=GDI1 PE=1 SV=2
P35030	-1.73921	0.0673366	1001	4.04505e-05	2.32579e-05	Trypsin-3 OS=Homo sapiens OX=9606 GN=PRSS3 PE=1 SV=2
Q6P2E9	3.24783	0.0674266	710	1.97532e-06	6.4155e-06	Enhancer of mRNA-decapping protein 4 OS=Homo sapiens OX=9606 GN=EDC4 PE=1 SV=1
P62805	2.39211	0.0677773	28	0.00104148	0.00249134	Histone H4 OS=Homo sapiens OX=9606 GN=H4C1 PE=1 SV=2
P40925	-1.85357	0.0678203	1457	0.00274033	0.00147841	Malate dehydrogenase, cytoplasmic OS=Homo sapiens OX=9606 GN=MDH1 PE=1 SV=4
P54819	1.87316	0.0679572	2122	3.91833e-05	7.33965e-05	Adenylate kinase 2, mitochondrial OS=Homo sapiens OX=9606 GN=AK2 PE=1 SV=2
P02760	2.42412	0.0680014	1477	4.02253e-05	9.75109e-05	Protein AMBP OS=Homo sapiens OX=9606 GN=AMBP PE=1 SV=1
O75489	-2.53476	0.0683691	1953	2.33983e-05	9.231e-06	NADH dehydrogenase [ubiquinone] iron-sulfur protein 3, mitochondrial OS=Homo sapiens OX=9606 GN=NDUFS3 PE=1 SV=1
P27797	1.90381	0.0686649	7	0.000407987	0.000776731	Calreticulin OS=Homo sapiens OX=9606 GN=CALR PE=1 SV=1
Q16629	1.84471	0.0691385	3203	3.27549e-05	6.04235e-05	Serine/arginine-rich splicing factor 7 OS=Homo sapiens OX=9606 GN=SRSF7 PE=1 SV=1
P49750	2.5125	0.0692109	2278	1.04049e-06	2.61422e-06	YLP motif-containing protein 1 OS=Homo sapiens OX=9606 GN=YLPM1 PE=1 SV=4
P02656	2.38759	0.0696743	399	9.33689e-05	0.000222927	Apolipoprotein C-III OS=Homo sapiens OX=9606 GN=APOC3 PE=1 SV=1
P55060	2.04882	0.0699535	677	6.64306e-05	0.000136104	Exportin-2 OS=Homo sapiens OX=9606 GN=CSE1L PE=1 SV=3
O95218	2.33052	0.0699702	1754	3.81286e-06	8.88593e-06	Zinc finger Ran-binding domain-containing protein 2 OS=Homo sapiens OX=9606 GN=ZRANB2 PE=1 SV=2
Q96SZ5	-1.90772	0.0704368	1009	7.73144e-06	4.05272e-06	2-aminoethanethiol dioxygenase OS=Homo sapiens OX=9606 GN=ADO PE=1 SV=2
Q15750	-3.18924	0.0706975	743	7.8645e-06	2.46595e-06	TGF-beta-activated kinase 1 and MAP3K7-binding protein 1 OS=Homo sapiens OX=9606 GN=TAB1 PE=1 SV=1
P50150	-2.09423	0.0707313	2065	1.27665e-05	6.09604e-06	Guanine nucleotide-binding protein G(I)/G(S)/G(O) subunit gamma-4 OS=Homo sapiens OX=9606 GN=GNG4 PE=1 SV=1
Q9UHD9	-2.13752	0.0712865	3264	3.68071e-05	1.72195e-05	Ubiquilin-2 OS=Homo sapiens OX=9606 GN=UBQLN2 PE=1 SV=2
Q9ULC3	-1.69814	0.0718889	1280	2.50765e-05	1.4767e-05	Ras-related protein Rab-23 OS=Homo sapiens OX=9606 GN=RAB23 PE=1 SV=1
Q96RQ3	-2.23171	0.0724321	1881	3.39871e-05	1.52292e-05	Methylcrotonoyl-CoA carboxylase subunit alpha, mitochondrial OS=Homo sapiens OX=9606 GN=MCCC1 PE=1 SV=3
Q9NYB0	1.77037	0.0725596	884	1.1128e-06	1.97007e-06	Telomeric repeat-binding factor 2-interacting protein 1 OS=Homo sapiens OX=9606 GN=TERF2IP PE=1 SV=1
P61586	-1.67358	0.072789	2760	5.11792e-05	3.05807e-05	Transforming protein RhoA OS=Homo sapiens OX=9606 GN=RHOA PE=1 SV=1
Q9H2U2	-1.69563	0.0728101	1027	9.00419e-05	5.31022e-05	Inorganic pyrophosphatase 2, mitochondrial OS=Homo sapiens OX=9606 GN=PPA2 PE=1 SV=2
P00338	1.4518	0.0728275	3050	0.000900164	0.00130686	L-lactate dehydrogenase A chain OS=Homo sapiens OX=9606 GN=LDHA PE=1 SV=2
P21796	-2.56821	0.0730244	1573	0.000391237	0.000152338	Voltage-dependent anion-selective channel protein 1 OS=Homo sapiens OX=9606 GN=VDAC1 PE=1 SV=2
Q12797	2.36547	0.0731936	827	1.11062e-05	2.62713e-05	Aspartyl/asparaginyl beta-hydroxylase OS=Homo sapiens OX=9606 GN=ASPH PE=1 SV=3
P08133	-1.54991	0.0732643	562	0.000416841	0.000268946	Annexin A6 OS=Homo sapiens OX=9606 GN=ANXA6 PE=1 SV=3
P49458	1.8407	0.0733303	2510	2.44735e-05	4.50483e-05	Signal recognition particle 9 kDa protein OS=Homo sapiens OX=9606 GN=SRP9 PE=1 SV=2
Q01813	-1.88192	0.0743079	2639	0.000856575	0.00045516	ATP-dependent 6-phosphofructokinase, platelet type OS=Homo sapiens OX=9606 GN=PFKP PE=1 SV=2
P00918	1.30983	0.0747293	2826	0.000750391	0.000982885	Carbonic anhydrase 2 OS=Homo sapiens OX=9606 GN=CA2 PE=1 SV=2; Additional IDs concatenated into MaxParsimony group: contaminant_INT-STD4
P02753	2.78242	0.0747931	1135	2.11135e-05	5.87468e-05	Retinol-binding protein 4 OS=Homo sapiens OX=9606 GN=RBP4 PE=1 SV=3
P60660	2.1095	0.0750592	2852	4.4243e-05	9.33309e-05	Myosin light polypeptide 6 OS=Homo sapiens OX=9606 GN=MYL6 PE=1 SV=2; Additional IDs concatenated into MaxParsimony group: P14649
Q8NBS9	2.25276	0.0757978	167	2.08158e-05	4.68929e-05	Thioredoxin domain-containing protein 5 OS=Homo sapiens OX=9606 GN=TXNDC5 PE=1 SV=2
O15067	2.10432	0.0759308	2566	1.11484e-05	2.34597e-05	Phosphoribosylformylglycinamidine synthase OS=Homo sapiens OX=9606 GN=PFAS PE=1 SV=4
P06748	1.81385	0.0759648	26	6.8586e-05	0.000124404	Nucleophosmin OS=Homo sapiens OX=9606 GN=NPM1 PE=1 SV=2
Q13617	-3.1879	0.076199	1489	2.89433e-05	9.07911e-06	Cullin-2 OS=Homo sapiens OX=9606 GN=CUL2 PE=1 SV=2
P27348	-1.40124	0.0762535	3412	0.000918804	0.000655706	14-3-3 protein theta OS=Homo sapiens OX=9606 GN=YWHAQ PE=1 SV=1
Q06136	2.28535	0.0764896	2081	6.74862e-06	1.54229e-05	3-ketodihydrosphingosine reductase OS=Homo sapiens OX=9606 GN=KDSR PE=1 SV=1
P62333	1.75985	0.0764939	457	5.40496e-05	9.51193e-05	26S proteasome regulatory subunit 10B OS=Homo sapiens OX=9606 GN=PSMC6 PE=1 SV=1
O14907	2.41286	0.0765351	1638	6.05747e-06	1.46158e-05	Tax1-binding protein 3 OS=Homo sapiens OX=9606 GN=TAX1BP3 PE=1 SV=2
O95825	-2.02666	0.0766689	2592	1.21763e-05	6.00807e-06	Quinone oxidoreductase-like protein 1 OS=Homo sapiens OX=9606 GN=CRYZL1 PE=1 SV=2
O43432	-3.17682	0.076675	3128	3.88029e-06	1.22144e-06	Eukaryotic translation initiation factor 4 gamma 3 OS=Homo sapiens OX=9606 GN=EIF4G3 PE=1 SV=2
P10253	2.71993	0.076776	2213	2.80199e-05	7.6212e-05	Lysosomal alpha-glucosidase OS=Homo sapiens OX=9606 GN=GAA PE=1 SV=4
P11940	1.79665	0.0768971	3184	1.14556e-05	2.05818e-05	Polyadenylate-binding protein 1 OS=Homo sapiens OX=9606 GN=PABPC1 PE=1 SV=2; Additional IDs concatenated into MaxParsimony group: Q9H361, Q4VXU2, Q96DU9
Q9Y678	2.27194	0.0770091	3118	1.63347e-05	3.71116e-05	Coatomer subunit gamma-1 OS=Homo sapiens OX=9606 GN=COPG1 PE=1 SV=1
P12236	-1.90241	0.0774552	3068	1.82891e-05	9.61368e-06	ADP/ATP translocase 3 OS=Homo sapiens OX=9606 GN=SLC25A6 PE=1 SV=4
O94979	2.17388	0.0775059	1237	2.3177e-05	5.03841e-05	Protein transport protein Sec31A OS=Homo sapiens OX=9606 GN=SEC31A PE=1 SV=3
Q96CN7	-2.45293	0.0776671	1373	4.60987e-05	1.87933e-05	Isochorismatase domain-containing protein 1 OS=Homo sapiens OX=9606 GN=ISOC1 PE=1 SV=3
P67809	2.45751	0.0778253	2854	2.42518e-05	5.9599e-05	Y-box-binding protein 1 OS=Homo sapiens OX=9606 GN=YBX1 PE=1 SV=3; Additional IDs concatenated into MaxParsimony group: Q9Y2T7
P22695	-2.67328	0.0780637	2248	9.09119e-05	3.40076e-05	Cytochrome b-c1 complex subunit 2, mitochondrial OS=Homo sapiens OX=9606 GN=UQCRC2 PE=1 SV=3
P22830	-2.69722	0.0782351	1406	2.01215e-05	7.4601e-06	Ferrochelatase, mitochondrial OS=Homo sapiens OX=9606 GN=FECH PE=1 SV=2
Q04446	3.14644	0.0785038	2231	1.32775e-05	4.1777e-05	1,4-alpha-glucan-branching enzyme OS=Homo sapiens OX=9606 GN=GBE1 PE=1 SV=3
P04844	2.61963	0.0786241	1805	3.60058e-05	9.43218e-05	Dolichyl-diphosphooligosaccharide--protein glycosyltransferase subunit 2 OS=Homo sapiens OX=9606 GN=RPN2 PE=1 SV=3
Q96I24	3.27072	0.0786919	1010	8.20256e-06	2.68283e-05	Far upstream element-binding protein 3 OS=Homo sapiens OX=9606 GN=FUBP3 PE=1 SV=2
Q04760	-1.62541	0.078715	2949	0.000414836	0.000255219	Lactoylglutathione lyase OS=Homo sapiens OX=9606 GN=GLO1 PE=1 SV=4; Additional IDs concatenated into MaxParsimony group: Q8WXF0
P51570	1.87348	0.0788682	2439	1.38486e-05	2.59451e-05	Galactokinase OS=Homo sapiens OX=9606 GN=GALK1 PE=1 SV=1
P28288	2.44353	0.0788745	1304	1.10035e-05	2.68874e-05	ATP-binding cassette sub-family D member 3 OS=Homo sapiens OX=9606 GN=ABCD3 PE=1 SV=1
P61764	-2.26487	0.078911	339	0.00272587	0.00120355	Syntaxin-binding protein 1 OS=Homo sapiens OX=9606 GN=STXBP1 PE=1 SV=1
Q99471	-1.60004	0.0790671	380	3.31592e-05	2.0724e-05	Prefoldin subunit 5 OS=Homo sapiens OX=9606 GN=PFDN5 PE=1 SV=2
O14908	2.40615	0.0792671	1740	4.7035e-06	1.13173e-05	PDZ domain-containing protein GIPC1 OS=Homo sapiens OX=9606 GN=GIPC1 PE=1 SV=2
O43181	-3.0916	0.0793478	1839	1.25629e-05	4.06356e-06	NADH dehydrogenase [ubiquinone] iron-sulfur protein 4, mitochondrial OS=Homo sapiens OX=9606 GN=NDUFS4 PE=1 SV=1
Q32P44	-2.91087	0.0796585	869	0.000150813	5.18102e-05	Echinoderm microtubule-associated protein-like 3 OS=Homo sapiens OX=9606 GN=EML3 PE=1 SV=1
Q14677	2.7982	0.0796628	2470	8.19393e-06	2.29282e-05	Clathrin interactor 1 OS=Homo sapiens OX=9606 GN=CLINT1 PE=1 SV=1
O95202	-2.07234	0.0799723	2189	6.30134e-05	3.04069e-05	Mitochondrial proton/calcium exchanger protein OS=Homo sapiens OX=9606 GN=LETM1 PE=1 SV=1
Q9NP79	-1.67058	0.0802697	2136	3.4246e-05	2.04995e-05	Vacuolar protein sorting-associated protein VTA1 homolog OS=Homo sapiens OX=9606 GN=VTA1 PE=1 SV=1
Q9Y2W1	2.71165	0.0808405	2699	8.28231e-06	2.24587e-05	Thyroid hormone receptor-associated protein 3 OS=Homo sapiens OX=9606 GN=THRAP3 PE=1 SV=2
P01024	1.6151	0.0808734	0	0.00242097	0.00391011	Complement C3 OS=Homo sapiens OX=9606 GN=C3 PE=1 SV=2
Q9P035	-1.50727	0.0815461	474	8.83864e-05	5.864e-05	Very-long-chain (3R)-3-hydroxyacyl-CoA dehydratase 3 OS=Homo sapiens OX=9606 GN=HACD3 PE=1 SV=2
P78356	-2.0704	0.0821502	3125	4.86992e-05	2.35216e-05	Phosphatidylinositol 5-phosphate 4-kinase type-2 beta OS=Homo sapiens OX=9606 GN=PIP4K2B PE=1 SV=1
O00584	2.14831	0.0822153	1168	1.05804e-05	2.273e-05	Ribonuclease T2 OS=Homo sapiens OX=9606 GN=RNASET2 PE=1 SV=2
P48506	-1.73699	0.0823612	354	8.1638e-05	4.69998e-05	Glutamate--cysteine ligase catalytic subunit OS=Homo sapiens OX=9606 GN=GCLC PE=1 SV=2
Q8N8S7	2.34232	0.0823867	1476	1.18108e-05	2.76647e-05	Protein enabled homolog OS=Homo sapiens OX=9606 GN=ENAH PE=1 SV=2
P04179	2.63417	0.0829537	6	0.000334543	0.000881246	Superoxide dismutase [Mn], mitochondrial OS=Homo sapiens OX=9606 GN=SOD2 PE=1 SV=3
P13804	-1.57461	0.083249	1880	0.00030134	0.000191375	Electron transfer flavoprotein subunit alpha, mitochondrial OS=Homo sapiens OX=9606 GN=ETFA PE=1 SV=1
Q99961	-1.76096	0.0832692	2952	2.83252e-05	1.60851e-05	Endophilin-A2 OS=Homo sapiens OX=9606 GN=SH3GL1 PE=1 SV=1
A6NHX0	-2.91231	0.0833769	1184	3.4924e-06	1.19919e-06	Cytosolic arginine sensor for mTORC1 subunit 2 OS=Homo sapiens OX=9606 GN=CASTOR2 PE=1 SV=3
O43488	-1.63301	0.083609	2769	0.000177416	0.000108643	Aflatoxin B1 aldehyde reductase member 2 OS=Homo sapiens OX=9606 GN=AKR7A2 PE=1 SV=3; Additional IDs concatenated into MaxParsimony group: Q8NHP1, O95154
O14594	-1.99709	0.0837572	1341	0.000518129	0.000259442	Neurocan core protein OS=Homo sapiens OX=9606 GN=NCAN PE=1 SV=3
Q5XPI4	-1.84999	0.0837589	3004	7.20947e-06	3.89704e-06	E3 ubiquitin-protein ligase RNF123 OS=Homo sapiens OX=9606 GN=RNF123 PE=1 SV=1
P55786	-1.50449	0.0839531	2939	0.000839561	0.000558036	Puromycin-sensitive aminopeptidase OS=Homo sapiens OX=9606 GN=NPEPPS PE=1 SV=2; Additional IDs concatenated into MaxParsimony group: A6NEC2
Q9Y5S9	1.86149	0.0841257	1048	1.67825e-05	3.12403e-05	RNA-binding protein 8A OS=Homo sapiens OX=9606 GN=RBM8A PE=1 SV=1
Q9UJU6	2.52998	0.0846365	253	9.90471e-05	0.000250587	Drebrin-like protein OS=Homo sapiens OX=9606 GN=DBNL PE=1 SV=1
P40926	-1.68354	0.0846974	1999	0.00372076	0.00221008	Malate dehydrogenase, mitochondrial OS=Homo sapiens OX=9606 GN=MDH2 PE=1 SV=3
Q96Q11	-2.05688	0.08492	85	6.54528e-06	3.18213e-06	CCA tRNA nucleotidyltransferase 1, mitochondrial OS=Homo sapiens OX=9606 GN=TRNT1 PE=1 SV=2
P22792	2.78838	0.0849572	1539	1.79212e-06	4.99712e-06	Carboxypeptidase N subunit 2 OS=Homo sapiens OX=9606 GN=CPN2 PE=1 SV=3
Q16653	-2.45478	0.085131	2197	9.35268e-05	3.80998e-05	Myelin-oligodendrocyte glycoprotein OS=Homo sapiens OX=9606 GN=MOG PE=1 SV=2
Q9Y490	2.7801	0.0851885	3055	0.00033563	0.000933083	Talin-1 OS=Homo sapiens OX=9606 GN=TLN1 PE=1 SV=3
P62263	1.50159	0.0853696	2118	5.91012e-05	8.87458e-05	40S ribosomal protein S14 OS=Homo sapiens OX=9606 GN=RPS14 PE=1 SV=3
Q15031	-3.23065	0.0854514	1541	1.47442e-05	4.56385e-06	Probable leucine--tRNA ligase, mitochondrial OS=Homo sapiens OX=9606 GN=LARS2 PE=1 SV=2
Q8TEA8	-1.67043	0.0857215	1505	3.23945e-05	1.93929e-05	D-aminoacyl-tRNA deacylase 1 OS=Homo sapiens OX=9606 GN=DTD1 PE=1 SV=2
Q96C90	2.4085	0.0861448	381	4.15198e-06	1.00001e-05	Protein phosphatase 1 regulatory subunit 14B OS=Homo sapiens OX=9606 GN=PPP1R14B PE=1 SV=3
O76041	-2.93749	0.0861455	2353	2.65953e-05	9.05377e-06	Nebulette OS=Homo sapiens OX=9606 GN=NEBL PE=1 SV=1
P42658	-2.98182	0.0861749	507	6.95469e-05	2.33237e-05	Dipeptidyl aminopeptidase-like protein 6 OS=Homo sapiens OX=9606 GN=DPP6 PE=1 SV=2
P61225	-1.81855	0.0862205	3133	9.90289e-06	5.44549e-06	Ras-related protein Rap-2b OS=Homo sapiens OX=9606 GN=RAP2B PE=1 SV=1
Q9Y3C8	1.74629	0.0862739	1267	2.11473e-05	3.69292e-05	Ubiquitin-fold modifier-conjugating enzyme 1 OS=Homo sapiens OX=9606 GN=UFC1 PE=1 SV=3
Q9Y4W6	-2.18128	0.0863635	3306	3.89877e-06	1.78738e-06	AFG3-like protein 2 OS=Homo sapiens OX=9606 GN=AFG3L2 PE=1 SV=2
P00734	1.94678	0.0864531	2311	0.000173106	0.000337001	Prothrombin OS=Homo sapiens OX=9606 GN=F2 PE=1 SV=2
Q86UE4	2.07034	0.0865297	2129	1.25227e-05	2.59263e-05	Protein LYRIC OS=Homo sapiens OX=9606 GN=MTDH PE=1 SV=2
P10619	2.51087	0.0865925	2396	1.15008e-05	2.88771e-05	Lysosomal protective protein OS=Homo sapiens OX=9606 GN=CTSA PE=1 SV=2
Q9NTJ4	1.91341	0.0866245	1821	2.48981e-06	4.76402e-06	Alpha-mannosidase 2C1 OS=Homo sapiens OX=9606 GN=MAN2C1 PE=1 SV=1
Q13363	-2.43912	0.0866521	3241	0.000103927	4.26085e-05	C-terminal-binding protein 1 OS=Homo sapiens OX=9606 GN=CTBP1 PE=1 SV=2
Q9H0R4	-1.97734	0.0866688	1796	8.09284e-05	4.09279e-05	Haloacid dehalogenase-like hydrolase domain-containing protein 2 OS=Homo sapiens OX=9606 GN=HDHD2 PE=1 SV=1
P02511	-2.42817	0.0868325	1216	0.00558598	0.00230049	Alpha-crystallin B chain OS=Homo sapiens OX=9606 GN=CRYAB PE=1 SV=2
O14561	-1.531	0.0869827	1719	7.27379e-05	4.75102e-05	Acyl carrier protein, mitochondrial OS=Homo sapiens OX=9606 GN=NDUFAB1 PE=1 SV=3
P06241	-1.81511	0.0870264	3209	5.25148e-06	2.89321e-06	Tyrosine-protein kinase Fyn OS=Homo sapiens OX=9606 GN=FYN PE=1 SV=3; Additional IDs concatenated into MaxParsimony group: P07947
P09661	2.73846	0.0871902	2352	7.14767e-06	1.95736e-05	U2 small nuclear ribonucleoprotein A' OS=Homo sapiens OX=9606 GN=SNRPA1 PE=1 SV=2
Q96AB3	-1.88243	0.0872737	29	4.09902e-05	2.17752e-05	Isochorismatase domain-containing protein 2 OS=Homo sapiens OX=9606 GN=ISOC2 PE=1 SV=1
Q15417	2.74198	0.087315	3263	7.7533e-05	0.000212594	Calponin-3 OS=Homo sapiens OX=9606 GN=CNN3 PE=1 SV=1; Additional IDs concatenated into MaxParsimony group: Q99439
Q99747	-2.25327	0.0875368	33	7.46754e-05	3.3141e-05	Gamma-soluble NSF attachment protein OS=Homo sapiens OX=9606 GN=NAPG PE=1 SV=1
P02763	1.96764	0.0876434	3162	0.000486133	0.000956535	Alpha-1-acid glycoprotein 1 OS=Homo sapiens OX=9606 GN=ORM1 PE=1 SV=1
P46527	-2.2895	0.0878686	1167	5.10249e-06	2.22865e-06	Cyclin-dependent kinase inhibitor 1B OS=Homo sapiens OX=9606 GN=CDKN1B PE=1 SV=1
O15066	1.86081	0.0880002	2032	2.73468e-06	5.08872e-06	Kinesin-like protein KIF3B OS=Homo sapiens OX=9606 GN=KIF3B PE=1 SV=1
P19338	1.61268	0.0880628	673	0.000362247	0.000584191	Nucleolin OS=Homo sapiens OX=9606 GN=NCL PE=1 SV=3
P21926	-1.52587	0.0880719	1728	0.000216471	0.000141868	CD9 antigen OS=Homo sapiens OX=9606 GN=CD9 PE=1 SV=4
Q9NRR5	-2.41816	0.0880756	3265	4.14559e-06	1.71436e-06	Ubiquilin-4 OS=Homo sapiens OX=9606 GN=UBQLN4 PE=1 SV=2
O75608	1.892	0.0884406	946	1.42197e-05	2.69037e-05	Acyl-protein thioesterase 1 OS=Homo sapiens OX=9606 GN=LYPLA1 PE=1 SV=1
Q13618	-2.06146	0.0886744	1371	6.23799e-05	3.02601e-05	Cullin-3 OS=Homo sapiens OX=9606 GN=CUL3 PE=1 SV=2
P38919	2.83144	0.0887544	2946	9.06018e-06	2.56533e-05	Eukaryotic initiation factor 4A-III OS=Homo sapiens OX=9606 GN=EIF4A3 PE=1 SV=4
P38606	-1.93753	0.089577	1117	0.0012063	0.000622595	V-type proton ATPase catalytic subunit A OS=Homo sapiens OX=9606 GN=ATP6V1A PE=1 SV=2
Q92841	1.65998	0.0895902	2847	4.59399e-05	7.62593e-05	Probable ATP-dependent RNA helicase DDX17 OS=Homo sapiens OX=9606 GN=DDX17 PE=1 SV=2; Additional IDs concatenated into MaxParsimony group: O15523
Q5JSH3	-1.91964	0.0895969	370	6.27239e-05	3.26748e-05	WD repeat-containing protein 44 OS=Homo sapiens OX=9606 GN=WDR44 PE=1 SV=1
Q9Y3A5	1.87181	0.0898408	2471	2.31876e-05	4.34029e-05	Ribosome maturation protein SBDS OS=Homo sapiens OX=9606 GN=SBDS PE=1 SV=4
P40939	-1.49261	0.0898998	561	0.000662573	0.000443902	Trifunctional enzyme subunit alpha, mitochondrial OS=Homo sapiens OX=9606 GN=HADHA PE=1 SV=2
P84090	2.24455	0.0899846	2038	1.09417e-05	2.45593e-05	Enhancer of rudimentary homolog OS=Homo sapiens OX=9606 GN=ERH PE=1 SV=1
P61088	-1.76329	0.090564	3196	0.000112541	6.38243e-05	Ubiquitin-conjugating enzyme E2 N OS=Homo sapiens OX=9606 GN=UBE2N PE=1 SV=1; Additional IDs concatenated into MaxParsimony group: Q5JXB2
Q9UIJ7	-1.67253	0.0915074	2230	0.000220763	0.000131993	GTP:AMP phosphotransferase AK3, mitochondrial OS=Homo sapiens OX=9606 GN=AK3 PE=1 SV=4
Q9Y263	-2.75863	0.0916005	2577	4.17771e-05	1.51442e-05	Phospholipase A-2-activating protein OS=Homo sapiens OX=9606 GN=PLAA PE=1 SV=2
Q8TAQ2	2.60527	0.0916749	3513	2.33108e-06	6.07309e-06	SWI/SNF complex subunit SMARCC2 OS=Homo sapiens OX=9606 GN=SMARCC2 PE=1 SV=1
Q99442	2.69405	0.0920199	741	1.15435e-06	3.10988e-06	Translocation protein SEC62 OS=Homo sapiens OX=9606 GN=SEC62 PE=1 SV=1
P34949	-1.61623	0.0926052	567	0.000123838	7.66217e-05	Mannose-6-phosphate isomerase OS=Homo sapiens OX=9606 GN=MPI PE=1 SV=2
Q9H0E2	-1.71892	0.0928705	811	5.67546e-05	3.30175e-05	Toll-interacting protein OS=Homo sapiens OX=9606 GN=TOLLIP PE=1 SV=1
O14879	3.00639	0.0929529	637	7.02493e-06	2.11197e-05	Interferon-induced protein with tetratricopeptide repeats 3 OS=Homo sapiens OX=9606 GN=IFIT3 PE=1 SV=1
Q9NPQ8	2.32029	0.0929676	636	5.57935e-06	1.29457e-05	Synembryn-A OS=Homo sapiens OX=9606 GN=RIC8A PE=1 SV=3
P28838	1.79552	0.0933187	1118	0.000472581	0.000848527	Cytosol aminopeptidase OS=Homo sapiens OX=9606 GN=LAP3 PE=1 SV=3
Q8TBF2	-2.16596	0.0934206	2369	1.18703e-05	5.48037e-06	Prostamide/prostaglandin F synthase OS=Homo sapiens OX=9606 GN=PRXL2B PE=1 SV=1
O75663	-2.07428	0.0934335	506	2.28673e-05	1.10242e-05	TIP41-like protein OS=Homo sapiens OX=9606 GN=TIPRL PE=1 SV=2
P35270	-1.61858	0.0935549	35	1.81665e-05	1.12237e-05	Sepiapterin reductase OS=Homo sapiens OX=9606 GN=SPR PE=1 SV=1
P07195	-1.39124	0.0935631	3049	0.00474318	0.00340931	L-lactate dehydrogenase B chain OS=Homo sapiens OX=9606 GN=LDHB PE=1 SV=2; Additional IDs concatenated into MaxParsimony group: Q9BYZ2, Q6ZMR3, P07864
Q9NQW7	-2.22432	0.0936147	908	0.000158665	7.13318e-05	Xaa-Pro aminopeptidase 1 OS=Homo sapiens OX=9606 GN=XPNPEP1 PE=1 SV=3
P55010	1.73119	0.0938153	144	3.07458e-05	5.32269e-05	Eukaryotic translation initiation factor 5 OS=Homo sapiens OX=9606 GN=EIF5 PE=1 SV=2
P07954	-1.54383	0.0939081	784	0.000455728	0.000295194	Fumarate hydratase, mitochondrial OS=Homo sapiens OX=9606 GN=FH PE=1 SV=3
Q92947	-2.36312	0.0943127	1929	2.7124e-05	1.1478e-05	Glutaryl-CoA dehydrogenase, mitochondrial OS=Homo sapiens OX=9606 GN=GCDH PE=1 SV=1
Q96GS4	2.02906	0.0947373	3765	1.6091e-06	3.26496e-06	BLOC-1-related complex subunit 6 OS=Homo sapiens OX=9606 GN=BORCS6 PE=1 SV=2
Q15075	1.7701	0.0947418	2431	9.91103e-05	0.000175435	Early endosome antigen 1 OS=Homo sapiens OX=9606 GN=EEA1 PE=1 SV=2
Q12972	3.36945	0.0953836	1429	1.76485e-06	5.94657e-06	Nuclear inhibitor of protein phosphatase 1 OS=Homo sapiens OX=9606 GN=PPP1R8 PE=1 SV=2
Q93052	3.46582	0.0956771	16	7.10766e-06	2.46338e-05	Lipoma-preferred partner OS=Homo sapiens OX=9606 GN=LPP PE=1 SV=1
P46736	-1.81906	0.0957502	2521	4.65138e-06	2.55702e-06	Lys-63-specific deubiquitinase BRCC36 OS=Homo sapiens OX=9606 GN=BRCC3 PE=1 SV=2
P02790	1.70254	0.0960119	230	0.000615087	0.00104721	Hemopexin OS=Homo sapiens OX=9606 GN=HPX PE=1 SV=2
O75351	2.93723	0.0962125	3269	2.4446e-06	7.18037e-06	Vacuolar protein sorting-associated protein 4B OS=Homo sapiens OX=9606 GN=VPS4B PE=1 SV=2; Additional IDs concatenated into MaxParsimony group: Q9UN37, Q6PIW4
P22626	1.54067	0.0962374	2752	0.000665617	0.00102549	Heterogeneous nuclear ribonucleoproteins A2/B1 OS=Homo sapiens OX=9606 GN=HNRNPA2B1 PE=1 SV=2; Additional IDs concatenated into MaxParsimony group: Q32P51
O95295	1.74918	0.096482	713	4.24923e-06	7.43266e-06	SNARE-associated protein Snapin OS=Homo sapiens OX=9606 GN=SNAPIN PE=1 SV=1
P18859	-1.91914	0.0967023	721	6.72289e-05	3.50307e-05	ATP synthase-coupling factor 6, mitochondrial OS=Homo sapiens OX=9606 GN=ATP5PF PE=1 SV=1
P40763	1.86204	0.0968566	1902	5.00876e-05	9.32654e-05	Signal transducer and activator of transcription 3 OS=Homo sapiens OX=9606 GN=STAT3 PE=1 SV=2
Q9H8H3	1.98713	0.0976206	575	0.000165986	0.000329835	Methyltransferase-like protein 7A OS=Homo sapiens OX=9606 GN=METTL7A PE=1 SV=1
P30101	1.40139	0.0976256	2647	0.000692014	0.000969778	Protein disulfide-isomerase A3 OS=Homo sapiens OX=9606 GN=PDIA3 PE=1 SV=4
P61604	-1.30014	0.0977375	916	0.000988457	0.000760268	10 kDa heat shock protein, mitochondrial OS=Homo sapiens OX=9606 GN=HSPE1 PE=1 SV=2
O75410	-1.95056	0.0978129	3127	8.55037e-06	4.38354e-06	Transforming acidic coiled-coil-containing protein 1 OS=Homo sapiens OX=9606 GN=TACC1 PE=1 SV=2
Q15717	2.00908	0.0978722	834	2.57197e-05	5.1673e-05	ELAV-like protein 1 OS=Homo sapiens OX=9606 GN=ELAVL1 PE=1 SV=2
Q9NZR1	-1.92436	0.0986711	577	0.000251849	0.000130874	Tropomodulin-2 OS=Homo sapiens OX=9606 GN=TMOD2 PE=1 SV=1
P61019	-1.5378	0.098869	3224	0.00012778	8.30928e-05	Ras-related protein Rab-2A OS=Homo sapiens OX=9606 GN=RAB2A PE=1 SV=1
O94819	-1.81858	0.0989381	1794	0.000172054	9.46091e-05	Kelch repeat and BTB domain-containing protein 11 OS=Homo sapiens OX=9606 GN=KBTBD11 PE=1 SV=1
P05026	-1.86868	0.0989638	2234	0.000651273	0.000348521	Sodium/potassium-transporting ATPase subunit beta-1 OS=Homo sapiens OX=9606 GN=ATP1B1 PE=1 SV=1
P26599	1.88019	0.0991952	2334	4.79483e-05	9.01517e-05	Polypyrimidine tract-binding protein 1 OS=Homo sapiens OX=9606 GN=PTBP1 PE=1 SV=1
O75643	2.6164	0.0992378	704	2.27882e-05	5.9623e-05	U5 small nuclear ribonucleoprotein 200 kDa helicase OS=Homo sapiens OX=9606 GN=SNRNP200 PE=1 SV=2
P23515	-2.20267	0.0993625	818	0.000186997	8.48957e-05	Oligodendrocyte-myelin glycoprotein OS=Homo sapiens OX=9606 GN=OMG PE=1 SV=2
Q86WG5	2.19649	0.0998214	3617	1.57697e-06	3.46381e-06	Myotubularin-related protein 13 OS=Homo sapiens OX=9606 GN=SBF2 PE=1 SV=1
Q01650	-1.80091	0.099879	213	8.24672e-06	4.57919e-06	Large neutral amino acids transporter small subunit 1 OS=Homo sapiens OX=9606 GN=SLC7A5 PE=1 SV=2
O75947	-2.04083	0.0999422	2097	0.000172056	8.4307e-05	ATP synthase subunit d, mitochondrial OS=Homo sapiens OX=9606 GN=ATP5PD PE=1 SV=3
Q92945	1.75249	0.100368	3114	0.00011885	0.000208283	Far upstream element-binding protein 2 OS=Homo sapiens OX=9606 GN=KHSRP PE=1 SV=4
Q14344	-1.92514	0.100431	2451	3.71068e-05	1.92749e-05	Guanine nucleotide-binding protein subunit alpha-13 OS=Homo sapiens OX=9606 GN=GNA13 PE=1 SV=2
Q9UNZ2	-1.35275	0.100497	240	0.000139303	0.000102978	NSFL1 cofactor p47 OS=Homo sapiens OX=9606 GN=NSFL1C PE=1 SV=2
Q00765	1.43837	0.100917	848	8.26962e-05	0.000118948	Receptor expression-enhancing protein 5 OS=Homo sapiens OX=9606 GN=REEP5 PE=1 SV=3
Q9UQ03	-1.91485	0.101413	2343	5.6684e-05	2.96023e-05	Coronin-2B OS=Homo sapiens OX=9606 GN=CORO2B PE=1 SV=4
Q9Y5S2	-2.05416	0.101432	1314	4.95244e-06	2.41093e-06	Serine/threonine-protein kinase MRCK beta OS=Homo sapiens OX=9606 GN=CDC42BPB PE=1 SV=2
Q16270	2.51456	0.101551	2600	1.11085e-05	2.79328e-05	Insulin-like growth factor-binding protein 7 OS=Homo sapiens OX=9606 GN=IGFBP7 PE=1 SV=1
P23396	1.4491	0.101672	2218	0.00027884	0.000404066	40S ribosomal protein S3 OS=Homo sapiens OX=9606 GN=RPS3 PE=1 SV=2
P53041	-2.14814	0.101702	795	0.000118327	5.50831e-05	Serine/threonine-protein phosphatase 5 OS=Homo sapiens OX=9606 GN=PPP5C PE=1 SV=1
Q9BY67	-1.57765	0.101805	2010	4.61413e-05	2.92469e-05	Cell adhesion molecule 1 OS=Homo sapiens OX=9606 GN=CADM1 PE=1 SV=2
O60506	1.69081	0.102167	2651	7.98839e-05	0.000135068	Heterogeneous nuclear ribonucleoprotein Q OS=Homo sapiens OX=9606 GN=SYNCRIP PE=1 SV=2
P28482	-1.49501	0.102399	2736	0.000853597	0.000570965	Mitogen-activated protein kinase 1 OS=Homo sapiens OX=9606 GN=MAPK1 PE=1 SV=3
Q13057	-1.7226	0.102779	408	1.63799e-05	9.50879e-06	Bifunctional coenzyme A synthase OS=Homo sapiens OX=9606 GN=COASY PE=1 SV=4
P62906	1.98812	0.102924	1914	5.0981e-05	0.000101356	60S ribosomal protein L10a OS=Homo sapiens OX=9606 GN=RPL10A PE=1 SV=2
O95394	-1.57731	0.103134	1276	6.05028e-05	3.83582e-05	Phosphoacetylglucosamine mutase OS=Homo sapiens OX=9606 GN=PGM3 PE=1 SV=1
O75832	-1.26757	0.103643	2404	3.15582e-05	2.48966e-05	26S proteasome non-ATPase regulatory subunit 10 OS=Homo sapiens OX=9606 GN=PSMD10 PE=1 SV=1
Q99805	3.23288	0.103684	1287	6.62387e-06	2.14142e-05	Transmembrane 9 superfamily member 2 OS=Homo sapiens OX=9606 GN=TM9SF2 PE=1 SV=1
P04843	2.46402	0.103753	1698	4.79286e-05	0.000118097	Dolichyl-diphosphooligosaccharide--protein glycosyltransferase subunit 1 OS=Homo sapiens OX=9606 GN=RPN1 PE=1 SV=1
Q9UGV2	-1.74823	0.103798	254	3.75645e-05	2.14872e-05	Protein NDRG3 OS=Homo sapiens OX=9606 GN=NDRG3 PE=1 SV=2
Q96K17	2.01487	0.103868	1143	1.09401e-05	2.20429e-05	Transcription factor BTF3 homolog 4 OS=Homo sapiens OX=9606 GN=BTF3L4 PE=1 SV=1
Q14161	3.1337	0.104191	2776	1.59393e-06	4.99491e-06	ARF GTPase-activating protein GIT2 OS=Homo sapiens OX=9606 GN=GIT2 PE=1 SV=2
P24666	-1.65281	0.104261	258	0.000101686	6.15235e-05	Low molecular weight phosphotyrosine protein phosphatase OS=Homo sapiens OX=9606 GN=ACP1 PE=1 SV=3
P14625	1.65163	0.104367	3223	0.000717656	0.0011853	Endoplasmin OS=Homo sapiens OX=9606 GN=HSP90B1 PE=1 SV=1
P49588	-1.28921	0.104441	1678	0.000426744	0.000331013	Alanine--tRNA ligase, cytoplasmic OS=Homo sapiens OX=9606 GN=AARS PE=1 SV=2
P23526	1.51226	0.104764	1687	0.000309622	0.00046823	Adenosylhomocysteinase OS=Homo sapiens OX=9606 GN=AHCY PE=1 SV=4
P13807	2.5789	0.104939	921	1.37454e-05	3.54482e-05	Glycogen [starch] synthase, muscle OS=Homo sapiens OX=9606 GN=GYS1 PE=1 SV=2
Q9Y2H0	1.935	0.104941	510	5.19955e-06	1.00611e-05	Disks large-associated protein 4 OS=Homo sapiens OX=9606 GN=DLGAP4 PE=1 SV=3
Q9BY32	1.84234	0.104978	2303	1.28523e-05	2.36783e-05	Inosine triphosphate pyrophosphatase OS=Homo sapiens OX=9606 GN=ITPA PE=1 SV=2
Q9UJY5	-2.56563	0.104999	2148	9.66384e-06	3.76666e-06	ADP-ribosylation factor-binding protein GGA1 OS=Homo sapiens OX=9606 GN=GGA1 PE=1 SV=1
Q9BUJ2	2.58448	0.105367	1536	6.82203e-06	1.76314e-05	Heterogeneous nuclear ribonucleoprotein U-like protein 1 OS=Homo sapiens OX=9606 GN=HNRNPUL1 PE=1 SV=2
Q9UBE0	2.1191	0.105371	1696	1.36078e-05	2.88362e-05	SUMO-activating enzyme subunit 1 OS=Homo sapiens OX=9606 GN=SAE1 PE=1 SV=1
Q96T76	-1.57699	0.105397	716	2.95272e-06	1.87238e-06	MMS19 nucleotide excision repair protein homolog OS=Homo sapiens OX=9606 GN=MMS19 PE=1 SV=2
P78310	-2.68525	0.105776	1424	2.07062e-05	7.71108e-06	Coxsackievirus and adenovirus receptor OS=Homo sapiens OX=9606 GN=CXADR PE=1 SV=1
Q01082	-1.3917	0.105806	3424	0.0050891	0.00365675	Spectrin beta chain, non-erythrocytic 1 OS=Homo sapiens OX=9606 GN=SPTBN1 PE=1 SV=2; Additional IDs concatenated into MaxParsimony group: Q08043, Q9H254
Q9BTV4	3.20688	0.105959	1760	1.26281e-05	4.04967e-05	Transmembrane protein 43 OS=Homo sapiens OX=9606 GN=TMEM43 PE=1 SV=1
O75533	2.99187	0.10637	147	1.09524e-05	3.27682e-05	Splicing factor 3B subunit 1 OS=Homo sapiens OX=9606 GN=SF3B1 PE=1 SV=3
Q9UHG3	1.94532	0.106467	1785	2.30027e-05	4.47475e-05	Prenylcysteine oxidase 1 OS=Homo sapiens OX=9606 GN=PCYOX1 PE=1 SV=3
P62269	1.59341	0.106674	2464	9.07693e-05	0.000144633	40S ribosomal protein S18 OS=Homo sapiens OX=9606 GN=RPS18 PE=1 SV=3
P63220	1.87712	0.107002	1921	9.05215e-05	0.000169919	40S ribosomal protein S21 OS=Homo sapiens OX=9606 GN=RPS21 PE=1 SV=1
P55884	1.67654	0.107343	569	3.81437e-05	6.39494e-05	Eukaryotic translation initiation factor 3 subunit B OS=Homo sapiens OX=9606 GN=EIF3B PE=1 SV=3
P69905	-1.54516	0.107585	2622	0.0630209	0.0407859	Hemoglobin subunit alpha OS=Homo sapiens OX=9606 GN=HBA1 PE=1 SV=2; Additional IDs concatenated into MaxParsimony group: P02008
P67936	1.93594	0.107687	2902	0.000143961	0.000278701	Tropomyosin alpha-4 chain OS=Homo sapiens OX=9606 GN=TPM4 PE=1 SV=3
Q92973	1.66394	0.107733	3194	4.59323e-05	7.64286e-05	Transportin-1 OS=Homo sapiens OX=9606 GN=TNPO1 PE=1 SV=2
Q9UQM7	-1.98768	0.107888	3154	0.000419894	0.000211248	Calcium/calmodulin-dependent protein kinase type II subunit alpha OS=Homo sapiens OX=9606 GN=CAMK2A PE=1 SV=2
P67775	-1.66905	0.107923	3238	3.60993e-05	2.16286e-05	Serine/threonine-protein phosphatase 2A catalytic subunit alpha isoform OS=Homo sapiens OX=9606 GN=PPP2CA PE=1 SV=1; Additional IDs concatenated into MaxParsimony group: P60510
P14621	-1.55127	0.107985	2615	0.000140236	9.04006e-05	Acylphosphatase-2 OS=Homo sapiens OX=9606 GN=ACYP2 PE=1 SV=2
P08397	2.17277	0.10836	2144	1.92665e-06	4.18616e-06	Porphobilinogen deaminase OS=Homo sapiens OX=9606 GN=HMBS PE=1 SV=2
Q96AC1	2.59874	0.108459	3326	5.8843e-05	0.000152918	Fermitin family homolog 2 OS=Homo sapiens OX=9606 GN=FERMT2 PE=1 SV=1; Additional IDs concatenated into MaxParsimony group: Q9BQL6
Q16762	-2.04537	0.10876	2449	0.000101312	4.95321e-05	Thiosulfate sulfurtransferase OS=Homo sapiens OX=9606 GN=TST PE=1 SV=4
Q8N9N7	-2.31456	0.108784	879	1.09793e-05	4.74357e-06	Leucine-rich repeat-containing protein 57 OS=Homo sapiens OX=9606 GN=LRRC57 PE=1 SV=1
P06732	-1.88737	0.109001	3369	7.66659e-05	4.06204e-05	Creatine kinase M-type OS=Homo sapiens OX=9606 GN=CKM PE=1 SV=2
Q8IV38	-1.7479	0.109282	947	8.38931e-06	4.79966e-06	Ankyrin repeat and MYND domain-containing protein 2 OS=Homo sapiens OX=9606 GN=ANKMY2 PE=1 SV=1
P62244	1.84999	0.109551	1243	8.61273e-05	0.000159335	40S ribosomal protein S15a OS=Homo sapiens OX=9606 GN=RPS15A PE=1 SV=2
Q07955	1.75696	0.109644	1470	0.000100944	0.000177354	Serine/arginine-rich splicing factor 1 OS=Homo sapiens OX=9606 GN=SRSF1 PE=1 SV=2
P22234	1.42082	0.109872	343	0.000251674	0.000357583	Multifunctional protein ADE2 OS=Homo sapiens OX=9606 GN=PAICS PE=1 SV=3
contaminant_NRL_1MCOH	2.15245	0.110044	2733	1.85293e-05	3.98834e-05	Immunoglobulin g1 (igg1) (mcg) with a hinge deletion, chain H...
Q01469	2.66181	0.110419	2676	0.000316128	0.000841473	Fatty acid-binding protein 5 OS=Homo sapiens OX=9606 GN=FABP5 PE=1 SV=3; Additional IDs concatenated into MaxParsimony group: A8MUU1
P30622	2.36448	0.110683	3349	3.57916e-06	8.46283e-06	CAP-Gly domain-containing linker protein 1 OS=Homo sapiens OX=9606 GN=CLIP1 PE=1 SV=2
P14550	-1.96091	0.110931	1795	0.000299785	0.000152881	Aldo-keto reductase family 1 member A1 OS=Homo sapiens OX=9606 GN=AKR1A1 PE=1 SV=3
Q9BW83	-1.68878	0.111023	2375	4.08772e-06	2.42052e-06	Intraflagellar transport protein 27 homolog OS=Homo sapiens OX=9606 GN=IFT27 PE=1 SV=1
P53990	-1.64702	0.111157	425	2.10086e-05	1.27556e-05	IST1 homolog OS=Homo sapiens OX=9606 GN=IST1 PE=1 SV=1
Q00169	-1.52611	0.111281	3289	9.98851e-05	6.54509e-05	Phosphatidylinositol transfer protein alpha isoform OS=Homo sapiens OX=9606 GN=PITPNA PE=1 SV=2
Q9UMX0	-1.78818	0.111315	3266	1.73466e-05	9.70067e-06	Ubiquilin-1 OS=Homo sapiens OX=9606 GN=UBQLN1 PE=1 SV=2
P31930	-2.49437	0.111423	925	0.000117252	4.70068e-05	Cytochrome b-c1 complex subunit 1, mitochondrial OS=Homo sapiens OX=9606 GN=UQCRC1 PE=1 SV=3
Q9NZ32	-2.0277	0.11144	191	2.38864e-05	1.17801e-05	Actin-related protein 10 OS=Homo sapiens OX=9606 GN=ACTR10 PE=1 SV=1
O00139	-1.97107	0.111693	2859	2.52332e-05	1.28018e-05	Kinesin-like protein KIF2A OS=Homo sapiens OX=9606 GN=KIF2A PE=1 SV=3; Additional IDs concatenated into MaxParsimony group: Q8N4N8
Q9UBI6	-1.63566	0.111701	1746	6.76349e-05	4.13503e-05	Guanine nucleotide-binding protein G(I)/G(S)/G(O) subunit gamma-12 OS=Homo sapiens OX=9606 GN=GNG12 PE=1 SV=3
Reverse_P0C1H6	-1.88525	0.111744	1112	4.24841e-05	2.2535e-05
P02545	2.5175	0.112003	241	0.000129151	0.000325139	Prelamin-A/C OS=Homo sapiens OX=9606 GN=LMNA PE=1 SV=1
P10636	-1.76032	0.112346	1683	0.000607506	0.000345111	Microtubule-associated protein tau OS=Homo sapiens OX=9606 GN=MAPT PE=1 SV=5
Q9H4A4	2.10518	0.112551	2104	3.35597e-05	7.06493e-05	Aminopeptidase B OS=Homo sapiens OX=9606 GN=RNPEP PE=1 SV=2
P30086	-1.55081	0.112625	1	0.00438373	0.00282673	Phosphatidylethanolamine-binding protein 1 OS=Homo sapiens OX=9606 GN=PEBP1 PE=1 SV=3
P60900	1.4324	0.112758	1581	6.9361e-05	9.93527e-05	Proteasome subunit alpha type-6 OS=Homo sapiens OX=9606 GN=PSMA6 PE=1 SV=1
Q9BSJ8	2.2412	0.112903	591	1.65379e-05	3.70647e-05	Extended synaptotagmin-1 OS=Homo sapiens OX=9606 GN=ESYT1 PE=1 SV=1
Q8N1F7	3.0155	0.112918	1851	6.3285e-06	1.90836e-05	Nuclear pore complex protein Nup93 OS=Homo sapiens OX=9606 GN=NUP93 PE=1 SV=2
O43768	1.72891	0.112951	2985	8.78688e-06	1.51917e-05	Alpha-endosulfine OS=Homo sapiens OX=9606 GN=ENSA PE=1 SV=1
P13797	2.19647	0.113319	2829	4.91368e-05	0.000107928	Plastin-3 OS=Homo sapiens OX=9606 GN=PLS3 PE=1 SV=4
Q13630	2.10054	0.113418	2448	1.47043e-05	3.0887e-05	GDP-L-fucose synthase OS=Homo sapiens OX=9606 GN=TSTA3 PE=1 SV=1
O60701	2.22059	0.113595	1831	8.63971e-06	1.91852e-05	UDP-glucose 6-dehydrogenase OS=Homo sapiens OX=9606 GN=UGDH PE=1 SV=1
P21266	-1.5537	0.113786	2009	0.000490975	0.000316004	Glutathione S-transferase Mu 3 OS=Homo sapiens OX=9606 GN=GSTM3 PE=1 SV=3
P78330	2.56265	0.113801	1593	1.16717e-05	2.99104e-05	Phosphoserine phosphatase OS=Homo sapiens OX=9606 GN=PSPH PE=1 SV=2
P18669	-1.54052	0.113985	3161	0.00080343	0.000521532	Phosphoglycerate mutase 1 OS=Homo sapiens OX=9606 GN=PGAM1 PE=1 SV=2; Additional IDs concatenated into MaxParsimony group: Q8N0Y7
Q9NRG7	-1.79633	0.114093	88	1.30841e-05	7.28381e-06	Epimerase family protein SDR39U1 OS=Homo sapiens OX=9606 GN=SDR39U1 PE=1 SV=3
Q8N0X4	-3.19593	0.114257	379	1.67752e-05	5.24893e-06	Citramalyl-CoA lyase, mitochondrial OS=Homo sapiens OX=9606 GN=CLYBL PE=1 SV=2
O43324	-2.69246	0.114403	658	1.14124e-05	4.23863e-06	Eukaryotic translation elongation factor 1 epsilon-1 OS=Homo sapiens OX=9606 GN=EEF1E1 PE=1 SV=1
P48147	-2.16454	0.114632	1670	0.000107875	4.98373e-05	Prolyl endopeptidase OS=Homo sapiens OX=9606 GN=PREP PE=1 SV=2
O60256	-2.126	0.114935	3336	2.8285e-05	1.33043e-05	Phosphoribosyl pyrophosphate synthase-associated protein 2 OS=Homo sapiens OX=9606 GN=PRPSAP2 PE=1 SV=1
Q9UHL4	2.56613	0.114949	1709	1.75447e-05	4.50221e-05	Dipeptidyl peptidase 2 OS=Homo sapiens OX=9606 GN=DPP7 PE=1 SV=3
O14807	-2.39125	0.115136	1633	2.52334e-05	1.05524e-05	Ras-related protein M-Ras OS=Homo sapiens OX=9606 GN=MRAS PE=1 SV=2
Q9NZ56	1.72015	0.115224	1382	4.49054e-06	7.72441e-06	Formin-2 OS=Homo sapiens OX=9606 GN=FMN2 PE=1 SV=4
O95197	-1.75297	0.115289	454	0.000310742	0.000177265	Reticulon-3 OS=Homo sapiens OX=9606 GN=RTN3 PE=1 SV=2
P51513	2.30233	0.115459	666	1.76857e-06	4.07182e-06	RNA-binding protein Nova-1 OS=Homo sapiens OX=9606 GN=NOVA1 PE=1 SV=2
Q96HS1	1.72738	0.115673	1559	5.11546e-06	8.83635e-06	Serine/threonine-protein phosphatase PGAM5, mitochondrial OS=Homo sapiens OX=9606 GN=PGAM5 PE=1 SV=2
P52815	-1.68627	0.115976	878	2.85671e-05	1.6941e-05	39S ribosomal protein L12, mitochondrial OS=Homo sapiens OX=9606 GN=MRPL12 PE=1 SV=2
Q01814	-1.97364	0.116029	2742	8.67699e-05	4.39645e-05	Plasma membrane calcium-transporting ATPase 2 OS=Homo sapiens OX=9606 GN=ATP2B2 PE=1 SV=2
Q5T447	2.95005	0.116066	1872	1.53056e-06	4.51523e-06	E3 ubiquitin-protein ligase HECTD3 OS=Homo sapiens OX=9606 GN=HECTD3 PE=1 SV=1
P61353	2.04598	0.116089	1080	3.7726e-05	7.71866e-05	60S ribosomal protein L27 OS=Homo sapiens OX=9606 GN=RPL27 PE=1 SV=2
P30531	-1.47916	0.116121	54	1.42737e-05	9.64984e-06	Sodium- and chloride-dependent GABA transporter 1 OS=Homo sapiens OX=9606 GN=SLC6A1 PE=1 SV=2
P63244	1.45039	0.116211	1116	0.000223889	0.000324727	Receptor of activated protein C kinase 1 OS=Homo sapiens OX=9606 GN=RACK1 PE=1 SV=3
P19367	-1.68868	0.11627	2995	0.00130733	0.000774176	Hexokinase-1 OS=Homo sapiens OX=9606 GN=HK1 PE=1 SV=3; Additional IDs concatenated into MaxParsimony group: P52789
O60664	1.75164	0.116343	2551	8.28869e-05	0.000145188	Perilipin-3 OS=Homo sapiens OX=9606 GN=PLIN3 PE=1 SV=3
P62753	1.42256	0.116908	388	7.89615e-05	0.000112327	40S ribosomal protein S6 OS=Homo sapiens OX=9606 GN=RPS6 PE=1 SV=1
Q13404	-1.43183	0.117172	3038	7.58702e-05	5.29883e-05	Ubiquitin-conjugating enzyme E2 variant 1 OS=Homo sapiens OX=9606 GN=UBE2V1 PE=1 SV=2
Q5R3I4	1.76995	0.117512	3879	8.55148e-07	1.51357e-06	Tetratricopeptide repeat protein 38 OS=Homo sapiens OX=9606 GN=TTC38 PE=1 SV=1
Q16527	3.08688	0.117723	1468	1.66917e-05	5.15255e-05	Cysteine and glycine-rich protein 2 OS=Homo sapiens OX=9606 GN=CSRP2 PE=1 SV=3
Q9GZT4	-2.28201	0.117757	698	3.36523e-05	1.47468e-05	Serine racemase OS=Homo sapiens OX=9606 GN=SRR PE=1 SV=1
P69891	-2.01258	0.118188	2625	8.24912e-05	4.09877e-05	Hemoglobin subunit gamma-1 OS=Homo sapiens OX=9606 GN=HBG1 PE=1 SV=2
P14927	-2.80403	0.118421	602	4.62131e-05	1.64809e-05	Cytochrome b-c1 complex subunit 7 OS=Homo sapiens OX=9606 GN=UQCRB PE=1 SV=2
P40429	2.18502	0.118567	2713	8.61044e-06	1.8814e-05	60S ribosomal protein L13a OS=Homo sapiens OX=9606 GN=RPL13A PE=1 SV=2; Additional IDs concatenated into MaxParsimony group: Q6NVV1
O43242	1.49034	0.118694	794	6.93171e-05	0.000103306	26S proteasome non-ATPase regulatory subunit 3 OS=Homo sapiens OX=9606 GN=PSMD3 PE=1 SV=2
Q9UBR2	3.54608	0.118731	2264	1.353e-05	4.79783e-05	Cathepsin Z OS=Homo sapiens OX=9606 GN=CTSZ PE=1 SV=1
P25685	3.01428	0.118804	3292	1.23627e-05	3.72647e-05	DnaJ homolog subfamily B member 1 OS=Homo sapiens OX=9606 GN=DNAJB1 PE=1 SV=4
Q53HC9	2.80769	0.119146	2260	2.97747e-06	8.35982e-06	EARP and GARP complex-interacting protein 1 OS=Homo sapiens OX=9606 GN=EIPR1 PE=1 SV=2
P62745	-1.87437	0.11919	2761	6.00668e-05	3.20463e-05	Rho-related GTP-binding protein RhoB OS=Homo sapiens OX=9606 GN=RHOB PE=1 SV=1
Q9BPX5	-1.96609	0.119573	3267	8.18376e-05	4.16246e-05	Actin-related protein 2/3 complex subunit 5-like protein OS=Homo sapiens OX=9606 GN=ARPC5L PE=1 SV=1
Q99685	-2.48028	0.11963	610	3.46851e-05	1.39843e-05	Monoglyceride lipase OS=Homo sapiens OX=9606 GN=MGLL PE=1 SV=2
O75891	1.8271	0.11973	2989	0.000260308	0.000475608	Cytosolic 10-formyltetrahydrofolate dehydrogenase OS=Homo sapiens OX=9606 GN=ALDH1L1 PE=1 SV=2; Additional IDs concatenated into MaxParsimony group: Q3SY69
P02647	1.60079	0.119825	2543	0.00437672	0.00700619	Apolipoprotein A-I OS=Homo sapiens OX=9606 GN=APOA1 PE=1 SV=1
Q06323	1.65782	0.119966	1128	0.000143236	0.000237459	Proteasome activator complex subunit 1 OS=Homo sapiens OX=9606 GN=PSME1 PE=1 SV=1
P28066	1.29025	0.120042	1580	7.65164e-05	9.87256e-05	Proteasome subunit alpha type-5 OS=Homo sapiens OX=9606 GN=PSMA5 PE=1 SV=3
P55957	1.99228	0.120109	1733	1.5286e-05	3.04539e-05	BH3-interacting domain death agonist OS=Homo sapiens OX=9606 GN=BID PE=1 SV=1
P16035	1.63544	0.120186	837	1.14949e-06	1.87992e-06	Metalloproteinase inhibitor 2 OS=Homo sapiens OX=9606 GN=TIMP2 PE=1 SV=2
Q9UNS2	-1.75609	0.120222	1892	3.16778e-05	1.80388e-05	COP9 signalosome complex subunit 3 OS=Homo sapiens OX=9606 GN=COPS3 PE=1 SV=3
Q9UJ70	1.39459	0.120324	790	9.74795e-05	0.000135944	N-acetyl-D-glucosamine kinase OS=Homo sapiens OX=9606 GN=NAGK PE=1 SV=4
Q9BXJ9	2.46835	0.1209	1931	3.90017e-06	9.62699e-06	N-alpha-acetyltransferase 15, NatA auxiliary subunit OS=Homo sapiens OX=9606 GN=NAA15 PE=1 SV=1
Q13595	1.96502	0.120976	3796	3.53429e-06	6.94495e-06	Transformer-2 protein homolog alpha OS=Homo sapiens OX=9606 GN=TRA2A PE=1 SV=1
Q9Y3D2	-1.63213	0.121133	1066	2.94421e-06	1.80391e-06	Methionine-R-sulfoxide reductase B2, mitochondrial OS=Homo sapiens OX=9606 GN=MSRB2 PE=1 SV=2
O00217	-1.98326	0.121323	1173	6.84366e-06	3.45071e-06	NADH dehydrogenase [ubiquinone] iron-sulfur protein 8, mitochondrial OS=Homo sapiens OX=9606 GN=NDUFS8 PE=1 SV=1
P26373	1.4608	0.121482	59	6.58362e-05	9.61736e-05	60S ribosomal protein L13 OS=Homo sapiens OX=9606 GN=RPL13 PE=1 SV=4
P46109	-1.53532	0.121771	1031	9.96195e-05	6.48853e-05	Crk-like protein OS=Homo sapiens OX=9606 GN=CRKL PE=1 SV=1
Q14203	-1.62086	0.12178	2312	0.000199293	0.000122955	Dynactin subunit 1 OS=Homo sapiens OX=9606 GN=DCTN1 PE=1 SV=3
P12956	1.62982	0.121855	1022	0.000146681	0.000239063	X-ray repair cross-complementing protein 6 OS=Homo sapiens OX=9606 GN=XRCC6 PE=1 SV=2
P01834	1.86473	0.121938	234	0.00168877	0.0031491	Immunoglobulin kappa constant OS=Homo sapiens OX=9606 GN=IGKC PE=1 SV=2
Q05397	-1.68645	0.122004	2694	9.99643e-06	5.92748e-06	Focal adhesion kinase 1 OS=Homo sapiens OX=9606 GN=PTK2 PE=1 SV=2
Q07021	-1.3957	0.122059	2012	0.000325535	0.000233241	Complement component 1 Q subcomponent-binding protein, mitochondrial OS=Homo sapiens OX=9606 GN=C1QBP PE=1 SV=1
Q9P0L0	-1.80054	0.122184	2895	3.09326e-05	1.71797e-05	Vesicle-associated membrane protein-associated protein A OS=Homo sapiens OX=9606 GN=VAPA PE=1 SV=3
Q12874	2.76958	0.122561	3859	5.60199e-06	1.55152e-05	Splicing factor 3A subunit 3 OS=Homo sapiens OX=9606 GN=SF3A3 PE=1 SV=1
Q9GZZ9	-1.78095	0.122765	2046	1.05144e-05	5.90382e-06	Ubiquitin-like modifier-activating enzyme 5 OS=Homo sapiens OX=9606 GN=UBA5 PE=1 SV=1
Q14376	-1.63647	0.123046	1714	1.18303e-05	7.22917e-06	UDP-glucose 4-epimerase OS=Homo sapiens OX=9606 GN=GALE PE=1 SV=2
P62081	1.83585	0.123143	1487	1.84383e-05	3.38501e-05	40S ribosomal protein S7 OS=Homo sapiens OX=9606 GN=RPS7 PE=1 SV=1
Q8WU79	-2.02381	0.123229	398	1.48654e-05	7.34527e-06	Stromal membrane-associated protein 2 OS=Homo sapiens OX=9606 GN=SMAP2 PE=1 SV=1
Q16774	-2.28193	0.123271	277	3.37217e-05	1.47777e-05	Guanylate kinase OS=Homo sapiens OX=9606 GN=GUK1 PE=1 SV=2
P17900	2.55119	0.123607	1056	1.06106e-05	2.70698e-05	Ganglioside GM2 activator OS=Homo sapiens OX=9606 GN=GM2A PE=1 SV=4
Q9P2K5	1.63803	0.123607	1075	1.00713e-05	1.64972e-05	Myelin expression factor 2 OS=Homo sapiens OX=9606 GN=MYEF2 PE=1 SV=3
P39656	2.48742	0.124106	598	1.88536e-05	4.68968e-05	Dolichyl-diphosphooligosaccharide--protein glycosyltransferase 48 kDa subunit OS=Homo sapiens OX=9606 GN=DDOST PE=1 SV=4
Q9Y394	2.04305	0.124159	1296	2.49789e-05	5.10332e-05	Dehydrogenase/reductase SDR family member 7 OS=Homo sapiens OX=9606 GN=DHRS7 PE=1 SV=1
P11142	-1.3712	0.124305	3395	0.00200642	0.00146327	Heat shock cognate 71 kDa protein OS=Homo sapiens OX=9606 GN=HSPA8 PE=1 SV=1; Additional IDs concatenated into MaxParsimony group: P0DMV8, contaminant_GR78_HUMAN, contaminant_GR78_MOUSE, contaminant_GR78_RAT, contaminant_GR78_MESAU, P34931, P17066, contaminant_GR78_PIG, contaminant_GR78_LYCES, contaminant_GR78_MAIZE, P48741, contaminant_GR78_KLULA, contaminant_GR78_SCHPO, contaminant_GR78_TOBAC, …
P62495	2.15882	0.124919	1996	2.06909e-05	4.4668e-05	Eukaryotic peptide chain release factor subunit 1 OS=Homo sapiens OX=9606 GN=ETF1 PE=1 SV=3
P31689	-1.41219	0.124993	579	3.9025e-05	2.76344e-05	DnaJ homolog subfamily A member 1 OS=Homo sapiens OX=9606 GN=DNAJA1 PE=1 SV=2
Q9UI12	-1.92062	0.125018	130	0.0002298	0.000119649	V-type proton ATPase subunit H OS=Homo sapiens OX=9606 GN=ATP6V1H PE=1 SV=1
Q96IU4	2.21397	0.12528	2564	1.726e-05	3.8213e-05	Protein ABHD14B OS=Homo sapiens OX=9606 GN=ABHD14B PE=1 SV=1
O75352	2.82289	0.125355	1111	3.45976e-06	9.7665e-06	Mannose-P-dolichol utilization defect 1 protein OS=Homo sapiens OX=9606 GN=MPDU1 PE=1 SV=2
P02747	1.66872	0.125416	619	2.41008e-05	4.02175e-05	Complement C1q subcomponent subunit C OS=Homo sapiens OX=9606 GN=C1QC PE=1 SV=3
Q6XQN6	2.36071	0.12586	206	4.65644e-06	1.09925e-05	Nicotinate phosphoribosyltransferase OS=Homo sapiens OX=9606 GN=NAPRT PE=1 SV=2
Q99459	3.52955	0.125946	1522	1.69347e-06	5.97721e-06	Cell division cycle 5-like protein OS=Homo sapiens OX=9606 GN=CDC5L PE=1 SV=2
Q05639	-1.85792	0.126065	2811	0.000155308	8.35928e-05	Elongation factor 1-alpha 2 OS=Homo sapiens OX=9606 GN=EEF1A2 PE=1 SV=1
P55145	2.66653	0.126099	360	2.13133e-05	5.68326e-05	Mesencephalic astrocyte-derived neurotrophic factor OS=Homo sapiens OX=9606 GN=MANF PE=1 SV=3
P56192	-1.56677	0.126327	2315	8.91278e-05	5.68864e-05	Methionine--tRNA ligase, cytoplasmic OS=Homo sapiens OX=9606 GN=MARS PE=1 SV=2
P50336	2.36457	0.126573	2345	1.51392e-06	3.57978e-06	Protoporphyrinogen oxidase OS=Homo sapiens OX=9606 GN=PPOX PE=1 SV=1
P42785	3.05898	0.126623	3650	1.87949e-05	5.74932e-05	Lysosomal Pro-X carboxypeptidase OS=Homo sapiens OX=9606 GN=PRCP PE=1 SV=1
O94925	-1.79134	0.126772	2879	0.000576844	0.000322018	Glutaminase kidney isoform, mitochondrial OS=Homo sapiens OX=9606 GN=GLS PE=1 SV=1; Additional IDs concatenated into MaxParsimony group: Q9UI32
O43581	-1.67697	0.126818	2060	5.09634e-06	3.03902e-06	Synaptotagmin-7 OS=Homo sapiens OX=9606 GN=SYT7 PE=1 SV=3
Q96F85	-1.62231	0.127067	2342	0.000189668	0.000116912	CB1 cannabinoid receptor-interacting protein 1 OS=Homo sapiens OX=9606 GN=CNRIP1 PE=1 SV=1
Q9HB71	-1.58497	0.127153	1375	9.35972e-05	5.90529e-05	Calcyclin-binding protein OS=Homo sapiens OX=9606 GN=CACYBP PE=1 SV=2
P38646	-1.41422	0.127196	3393	0.000965217	0.000682507	Stress-70 protein, mitochondrial OS=Homo sapiens OX=9606 GN=HSPA9 PE=1 SV=2
Q8TCZ2	-1.94612	0.127839	820	5.19344e-05	2.66862e-05	CD99 antigen-like protein 2 OS=Homo sapiens OX=9606 GN=CD99L2 PE=1 SV=1
P00387	-1.39331	0.128099	3236	0.000236957	0.000170067	NADH-cytochrome b5 reductase 3 OS=Homo sapiens OX=9606 GN=CYB5R3 PE=1 SV=3; Additional IDs concatenated into MaxParsimony group: Q6BCY4
P54886	-1.89474	0.128279	1619	7.75732e-06	4.09414e-06	Delta-1-pyrroline-5-carboxylate synthase OS=Homo sapiens OX=9606 GN=ALDH18A1 PE=1 SV=2
Q9Y5K8	-2.09785	0.1287	1585	0.000129517	6.17381e-05	V-type proton ATPase subunit D OS=Homo sapiens OX=9606 GN=ATP6V1D PE=1 SV=1
P28065	2.26297	0.128883	1997	4.16107e-06	9.41636e-06	Proteasome subunit beta type-9 OS=Homo sapiens OX=9606 GN=PSMB9 PE=1 SV=2
Q53T59	2.54184	0.129223	968	2.53777e-06	6.45059e-06	HCLS1-binding protein 3 OS=Homo sapiens OX=9606 GN=HS1BP3 PE=1 SV=1
O75368	-1.27736	0.129402	1236	0.00029326	0.000229583	SH3 domain-binding glutamic acid-rich-like protein OS=Homo sapiens OX=9606 GN=SH3BGRL PE=1 SV=1
P61247	1.54642	0.129407	2195	6.45458e-05	9.98149e-05	40S ribosomal protein S3a OS=Homo sapiens OX=9606 GN=RPS3A PE=1 SV=2
Q9BUR5	-3.03442	0.129479	1952	2.60574e-05	8.58729e-06	MICOS complex subunit MIC26 OS=Homo sapiens OX=9606 GN=APOO PE=1 SV=1
O00560	1.8551	0.12966	271	7.42122e-06	1.37671e-05	Syntenin-1 OS=Homo sapiens OX=9606 GN=SDCBP PE=1 SV=1
P46781	1.50809	0.129667	2016	0.000123912	0.000186871	40S ribosomal protein S9 OS=Homo sapiens OX=9606 GN=RPS9 PE=1 SV=3
Q15036	2.16659	0.129752	3857	2.20759e-06	4.78295e-06	Sorting nexin-17 OS=Homo sapiens OX=9606 GN=SNX17 PE=1 SV=1
Q9Y5P6	2.53347	0.130293	484	8.83851e-06	2.23921e-05	Mannose-1-phosphate guanyltransferase beta OS=Homo sapiens OX=9606 GN=GMPPB PE=1 SV=2
P61289	2.70759	0.130766	1928	3.87976e-06	1.05048e-05	Proteasome activator complex subunit 3 OS=Homo sapiens OX=9606 GN=PSME3 PE=1 SV=1
Q3ZCQ8	1.78692	0.130931	1068	4.45429e-06	7.95945e-06	Mitochondrial import inner membrane translocase subunit TIM50 OS=Homo sapiens OX=9606 GN=TIMM50 PE=1 SV=2
P30520	-1.8016	0.131105	2704	2.60364e-05	1.44518e-05	Adenylosuccinate synthetase isozyme 2 OS=Homo sapiens OX=9606 GN=ADSS2 PE=1 SV=3; Additional IDs concatenated into MaxParsimony group: Q8N142
P54725	1.41153	0.131273	2980	2.31641e-05	3.26969e-05	UV excision repair protein RAD23 homolog A OS=Homo sapiens OX=9606 GN=RAD23A PE=1 SV=1
P09104	-1.89516	0.131383	2637	0.00336875	0.00177755	Gamma-enolase OS=Homo sapiens OX=9606 GN=ENO2 PE=1 SV=3
P13073	-2.93978	0.13152	2171	8.07223e-05	2.74586e-05	Cytochrome c oxidase subunit 4 isoform 1, mitochondrial OS=Homo sapiens OX=9606 GN=COX4I1 PE=1 SV=1
P14317	2.68412	0.131596	2025	1.04436e-05	2.80319e-05	Hematopoietic lineage cell-specific protein OS=Homo sapiens OX=9606 GN=HCLS1 PE=1 SV=3
Q01518	1.23758	0.132146	2834	0.000472117	0.000584281	Adenylyl cyclase-associated protein 1 OS=Homo sapiens OX=9606 GN=CAP1 PE=1 SV=5
Q92499	-2.13081	0.132366	453	0.000160219	7.51917e-05	ATP-dependent RNA helicase DDX1 OS=Homo sapiens OX=9606 GN=DDX1 PE=1 SV=2
Q13442	1.87578	0.1324	1946	2.42948e-05	4.55719e-05	28 kDa heat- and acid-stable phosphoprotein OS=Homo sapiens OX=9606 GN=PDAP1 PE=1 SV=1
Q86UP2	1.84112	0.132578	2318	8.78462e-05	0.000161736	Kinectin OS=Homo sapiens OX=9606 GN=KTN1 PE=1 SV=1
Q06203	2.36784	0.132679	729	3.46144e-06	8.19614e-06	Amidophosphoribosyltransferase OS=Homo sapiens OX=9606 GN=PPAT PE=1 SV=1
Q99627	-1.55037	0.132818	585	5.9578e-05	3.84282e-05	COP9 signalosome complex subunit 8 OS=Homo sapiens OX=9606 GN=COPS8 PE=1 SV=1
P10620	-1.56207	0.132877	825	3.54345e-05	2.26843e-05	Microsomal glutathione S-transferase 1 OS=Homo sapiens OX=9606 GN=MGST1 PE=1 SV=1
P26368	2.12304	0.13293	2506	1.83151e-05	3.88837e-05	Splicing factor U2AF 65 kDa subunit OS=Homo sapiens OX=9606 GN=U2AF2 PE=1 SV=4
Q86U42	2.22334	0.133045	1937	3.67842e-06	8.17839e-06	Polyadenylate-binding protein 2 OS=Homo sapiens OX=9606 GN=PABPN1 PE=1 SV=3
P62280	1.71808	0.133191	607	2.79777e-05	4.80679e-05	40S ribosomal protein S11 OS=Homo sapiens OX=9606 GN=RPS11 PE=1 SV=3
A6NDU8	2.21631	0.133601	1284	1.33139e-06	2.95078e-06	UPF0600 protein C5orf51 OS=Homo sapiens OX=9606 GN=C5orf51 PE=1 SV=1
Q15393	2.23988	0.133668	2430	3.17358e-05	7.10844e-05	Splicing factor 3B subunit 3 OS=Homo sapiens OX=9606 GN=SF3B3 PE=1 SV=4
P53618	2.12861	0.13369	1021	2.4893e-05	5.29874e-05	Coatomer subunit beta OS=Homo sapiens OX=9606 GN=COPB1 PE=1 SV=3
P55769	1.70189	0.133855	1550	1.87371e-05	3.18884e-05	NHP2-like protein 1 OS=Homo sapiens OX=9606 GN=SNU13 PE=1 SV=3
Q8NCB2	2.39673	0.133997	1693	0.000112454	0.000269523	CaM kinase-like vesicle-associated protein OS=Homo sapiens OX=9606 GN=CAMKV PE=2 SV=2
Q13424	-1.83821	0.134037	477	4.84196e-05	2.63407e-05	Alpha-1-syntrophin OS=Homo sapiens OX=9606 GN=SNTA1 PE=1 SV=1
O75348	2.60307	0.135459	1515	7.22143e-06	1.87979e-05	V-type proton ATPase subunit G 1 OS=Homo sapiens OX=9606 GN=ATP6V1G1 PE=1 SV=3
P17302	2.95158	0.135644	1235	4.63126e-05	0.000136695	Gap junction alpha-1 protein OS=Homo sapiens OX=9606 GN=GJA1 PE=1 SV=2
Q9GZN8	-1.88018	0.135826	1192	5.13189e-06	2.72946e-06	UPF0687 protein C20orf27 OS=Homo sapiens OX=9606 GN=C20orf27 PE=1 SV=3
O00764	-1.69339	0.135985	1025	0.000193499	0.000114267	Pyridoxal kinase OS=Homo sapiens OX=9606 GN=PDXK PE=1 SV=1
P49207	1.87367	0.135996	763	1.89729e-05	3.5549e-05	60S ribosomal protein L34 OS=Homo sapiens OX=9606 GN=RPL34 PE=1 SV=3
P00403	-1.83779	0.136634	2298	2.87776e-05	1.56588e-05	Cytochrome c oxidase subunit 2 OS=Homo sapiens OX=9606 GN=MT-CO2 PE=1 SV=1
P63104	-1.65937	0.136689	3405	0.00237132	0.00142905	14-3-3 protein zeta/delta OS=Homo sapiens OX=9606 GN=YWHAZ PE=1 SV=1
Q9Y5X1	1.79245	0.136801	1404	1.42473e-06	2.55375e-06	Sorting nexin-9 OS=Homo sapiens OX=9606 GN=SNX9 PE=1 SV=1
P17931	3.25318	0.136995	365	7.84616e-05	0.00025525	Galectin-3 OS=Homo sapiens OX=9606 GN=LGALS3 PE=1 SV=5
O95989	-1.61454	0.137117	179	7.94019e-05	4.91793e-05	Diphosphoinositol polyphosphate phosphohydrolase 1 OS=Homo sapiens OX=9606 GN=NUDT3 PE=1 SV=1
Q96L92	1.80242	0.137219	3762	1.07022e-05	1.92899e-05	Sorting nexin-27 OS=Homo sapiens OX=9606 GN=SNX27 PE=1 SV=2
O00267	2.20364	0.137289	1295	8.03901e-07	1.77151e-06	Transcription elongation factor SPT5 OS=Homo sapiens OX=9606 GN=SUPT5H PE=1 SV=1
Q9Y333	1.5928	0.137291	292	1.40663e-05	2.24049e-05	U6 snRNA-associated Sm-like protein LSm2 OS=Homo sapiens OX=9606 GN=LSM2 PE=1 SV=1
P31323	-2.08836	0.137429	3192	8.74596e-05	4.18796e-05	cAMP-dependent protein kinase type II-beta regulatory subunit OS=Homo sapiens OX=9606 GN=PRKAR2B PE=1 SV=3
O00533	-1.67416	0.137722	1459	0.000130984	7.82386e-05	Neural cell adhesion molecule L1-like protein OS=Homo sapiens OX=9606 GN=CHL1 PE=1 SV=4
O60502	-2.14879	0.137801	1707	3.46421e-05	1.61216e-05	Protein O-GlcNAcase OS=Homo sapiens OX=9606 GN=OGA PE=1 SV=2
P39023	1.47055	0.137966	3073	8.27779e-05	0.000121729	60S ribosomal protein L3 OS=Homo sapiens OX=9606 GN=RPL3 PE=1 SV=2; Additional IDs concatenated into MaxParsimony group: Q92901
P49841	-1.96768	0.138214	3034	1.7263e-05	8.77328e-06	Glycogen synthase kinase-3 beta OS=Homo sapiens OX=9606 GN=GSK3B PE=1 SV=2
O15511	1.53578	0.138289	3268	4.37243e-05	6.71508e-05	Actin-related protein 2/3 complex subunit 5 OS=Homo sapiens OX=9606 GN=ARPC5 PE=1 SV=3
Q8NFZ8	-1.69885	0.138931	2253	5.15658e-05	3.03533e-05	Cell adhesion molecule 4 OS=Homo sapiens OX=9606 GN=CADM4 PE=1 SV=1
P09211	-1.17816	0.139271	126	0.00142148	0.00120653	Glutathione S-transferase P OS=Homo sapiens OX=9606 GN=GSTP1 PE=1 SV=2
P82909	-1.60183	0.139278	850	9.7396e-06	6.0803e-06	28S ribosomal protein S36, mitochondrial OS=Homo sapiens OX=9606 GN=MRPS36 PE=1 SV=2
Q13347	1.55689	0.139298	2576	2.06056e-05	3.20807e-05	Eukaryotic translation initiation factor 3 subunit I OS=Homo sapiens OX=9606 GN=EIF3I PE=1 SV=1
Q9BS26	2.87722	0.139331	2452	2.09792e-05	6.03617e-05	Endoplasmic reticulum resident protein 44 OS=Homo sapiens OX=9606 GN=ERP44 PE=1 SV=1
P46060	1.66674	0.139598	2306	8.884e-06	1.48073e-05	Ran GTPase-activating protein 1 OS=Homo sapiens OX=9606 GN=RANGAP1 PE=1 SV=1
Q15437	2.56779	0.139625	3190	1.17582e-06	3.01926e-06	Protein transport protein Sec23B OS=Homo sapiens OX=9606 GN=SEC23B PE=1 SV=2
Q9ULJ8	2.29183	0.139762	2158	1.59123e-06	3.64683e-06	Neurabin-1 OS=Homo sapiens OX=9606 GN=PPP1R9A PE=1 SV=2
Q96AG4	3.25684	0.140003	728	1.26841e-05	4.13101e-05	Leucine-rich repeat-containing protein 59 OS=Homo sapiens OX=9606 GN=LRRC59 PE=1 SV=1
Q9NP97	-1.39253	0.140449	3243	4.66607e-05	3.35079e-05	Dynein light chain roadblock-type 1 OS=Homo sapiens OX=9606 GN=DYNLRB1 PE=1 SV=3; Additional IDs concatenated into MaxParsimony group: Q8TF09
Q96EQ0	-1.74376	0.141422	1637	1.56898e-05	8.99766e-06	Small glutamine-rich tetratricopeptide repeat-containing protein beta OS=Homo sapiens OX=9606 GN=SGTB PE=1 SV=1
Q9ULH1	2.14366	0.141603	1088	1.74128e-05	3.73271e-05	Arf-GAP with SH3 domain, ANK repeat and PH domain-containing protein 1 OS=Homo sapiens OX=9606 GN=ASAP1 PE=1 SV=4
O75936	-2.20232	0.14193	156	5.0085e-05	2.27419e-05	Gamma-butyrobetaine dioxygenase OS=Homo sapiens OX=9606 GN=BBOX1 PE=1 SV=1
P53992	-1.66733	0.142059	1363	2.14353e-05	1.28561e-05	Protein transport protein Sec24C OS=Homo sapiens OX=9606 GN=SEC24C PE=1 SV=3
Q9UKG1	-1.4787	0.142165	1448	4.96742e-05	3.35932e-05	DCC-interacting protein 13-alpha OS=Homo sapiens OX=9606 GN=APPL1 PE=1 SV=1
Q14195	-1.30303	0.142306	3176	0.00217826	0.00167169	Dihydropyrimidinase-related protein 3 OS=Homo sapiens OX=9606 GN=DPYSL3 PE=1 SV=1
Q00341	2.02247	0.143698	1261	1.44367e-05	2.91979e-05	Vigilin OS=Homo sapiens OX=9606 GN=HDLBP PE=1 SV=2
Q15819	-2.11637	0.144131	3039	2.67992e-05	1.26629e-05	Ubiquitin-conjugating enzyme E2 variant 2 OS=Homo sapiens OX=9606 GN=UBE2V2 PE=1 SV=4
O43684	1.70363	0.14416	1319	9.92391e-06	1.69067e-05	Mitotic checkpoint protein BUB3 OS=Homo sapiens OX=9606 GN=BUB3 PE=1 SV=1
Q9UHD1	-1.70715	0.144312	701	2.29031e-05	1.3416e-05	Cysteine and histidine-rich domain-containing protein 1 OS=Homo sapiens OX=9606 GN=CHORDC1 PE=1 SV=2
O15260	1.73561	0.144332	1832	9.41953e-06	1.63487e-05	Surfeit locus protein 4 OS=Homo sapiens OX=9606 GN=SURF4 PE=1 SV=3
Q9H3P7	2.0297	0.144526	2593	8.23696e-06	1.67185e-05	Golgi resident protein GCP60 OS=Homo sapiens OX=9606 GN=ACBD3 PE=1 SV=4
O14828	-1.51639	0.144691	490	9.81467e-06	6.4724e-06	Secretory carrier-associated membrane protein 3 OS=Homo sapiens OX=9606 GN=SCAMP3 PE=1 SV=3
Q8WXF7	-2.41432	0.144802	2549	0.000156376	6.47705e-05	Atlastin-1 OS=Homo sapiens OX=9606 GN=ATL1 PE=1 SV=1
P13987	-2.19285	0.14498	1860	9.93701e-05	4.53156e-05	CD59 glycoprotein OS=Homo sapiens OX=9606 GN=CD59 PE=1 SV=1
P29972	2.75407	0.145064	826	2.94584e-05	8.11305e-05	Aquaporin-1 OS=Homo sapiens OX=9606 GN=AQP1 PE=1 SV=3
Q7L5D6	-1.79095	0.145348	1654	8.15424e-06	4.55303e-06	Golgi to ER traffic protein 4 homolog OS=Homo sapiens OX=9606 GN=GET4 PE=1 SV=1
Q92522	1.66383	0.145516	2172	2.02838e-05	3.37488e-05	Histone H1x OS=Homo sapiens OX=9606 GN=H1FX PE=1 SV=1
O15400	-1.31758	0.145662	1085	3.44061e-05	2.6113e-05	Syntaxin-7 OS=Homo sapiens OX=9606 GN=STX7 PE=1 SV=4
P35658	2.7267	0.145811	1194	1.56044e-06	4.25486e-06	Nuclear pore complex protein Nup214 OS=Homo sapiens OX=9606 GN=NUP214 PE=1 SV=2
P54578	-1.52938	0.145843	565	0.000171013	0.000111819	Ubiquitin carboxyl-terminal hydrolase 14 OS=Homo sapiens OX=9606 GN=USP14 PE=1 SV=3
P38159	2.22413	0.146264	3141	8.37561e-06	1.86284e-05	RNA-binding motif protein, X chromosome OS=Homo sapiens OX=9606 GN=RBMX PE=1 SV=3; Additional IDs concatenated into MaxParsimony group: O75526, Q96E39, Q8N7X1
Q13542	-1.514	0.146296	389	9.08392e-06	5.99996e-06	Eukaryotic translation initiation factor 4E-binding protein 2 OS=Homo sapiens OX=9606 GN=EIF4EBP2 PE=1 SV=1
P0C0L5	-3.49097	0.146355	2815	0.000110399	3.16242e-05	Complement C4-B OS=Homo sapiens OX=9606 GN=C4B PE=1 SV=2
P10645	1.89633	0.146546	2554	3.84715e-05	7.29547e-05	Chromogranin-A OS=Homo sapiens OX=9606 GN=CHGA PE=1 SV=7
P50135	-1.40529	0.146631	1591	9.97254e-05	7.09641e-05	Histamine N-methyltransferase OS=Homo sapiens OX=9606 GN=HNMT PE=1 SV=1
Q9UNM6	1.47811	0.146655	572	5.93521e-05	8.77287e-05	26S proteasome non-ATPase regulatory subunit 13 OS=Homo sapiens OX=9606 GN=PSMD13 PE=1 SV=2
P13010	1.70373	0.146866	1239	9.3327e-05	0.000159004	X-ray repair cross-complementing protein 5 OS=Homo sapiens OX=9606 GN=XRCC5 PE=1 SV=3
Q9NRW1	-1.7621	0.147233	2686	8.62347e-05	4.89386e-05	Ras-related protein Rab-6B OS=Homo sapiens OX=9606 GN=RAB6B PE=1 SV=1; Additional IDs concatenated into MaxParsimony group: Q5JT25
P30533	2.73674	0.147246	1749	6.40865e-06	1.75388e-05	Alpha-2-macroglobulin receptor-associated protein OS=Homo sapiens OX=9606 GN=LRPAP1 PE=1 SV=1
Q93100	3.07317	0.147347	3536	3.74108e-06	1.1497e-05	Phosphorylase b kinase regulatory subunit beta OS=Homo sapiens OX=9606 GN=PHKB PE=1 SV=3
Q9UHG2	2.89405	0.147553	1372	0.000146042	0.000422652	ProSAAS OS=Homo sapiens OX=9606 GN=PCSK1N PE=1 SV=1
Q13907	-1.81394	0.147612	1263	1.94186e-05	1.07052e-05	Isopentenyl-diphosphate Delta-isomerase 1 OS=Homo sapiens OX=9606 GN=IDI1 PE=1 SV=2
Q9Y6R0	2.85543	0.147616	745	8.17049e-06	2.33303e-05	Numb-like protein OS=Homo sapiens OX=9606 GN=NUMBL PE=1 SV=1
P30044	-1.36498	0.147969	2321	0.00107454	0.000787219	Peroxiredoxin-5, mitochondrial OS=Homo sapiens OX=9606 GN=PRDX5 PE=1 SV=4
Q15293	1.67297	0.148043	2323	0.000139052	0.00023263	Reticulocalbin-1 OS=Homo sapiens OX=9606 GN=RCN1 PE=1 SV=1
P62318	1.30546	0.148303	699	3.43925e-05	4.48981e-05	Small nuclear ribonucleoprotein Sm D3 OS=Homo sapiens OX=9606 GN=SNRPD3 PE=1 SV=1
P41250	1.63494	0.148448	2310	0.000143017	0.000233824	Glycine--tRNA ligase OS=Homo sapiens OX=9606 GN=GARS1 PE=1 SV=3
P30039	-1.95806	0.148892	3675	7.11418e-06	3.63328e-06	Phenazine biosynthesis-like domain-containing protein OS=Homo sapiens OX=9606 GN=PBLD PE=1 SV=2
O75027	2.27688	0.149126	3823	7.55387e-06	1.71993e-05	ATP-binding cassette sub-family B member 7, mitochondrial OS=Homo sapiens OX=9606 GN=ABCB7 PE=1 SV=2
Q9Y2Q3	3.70038	0.149347	2565	2.83517e-05	0.000104912	Glutathione S-transferase kappa 1 OS=Homo sapiens OX=9606 GN=GSTK1 PE=1 SV=3
P68104	1.78446	0.149542	2812	3.26523e-05	5.82667e-05	Elongation factor 1-alpha 1 OS=Homo sapiens OX=9606 GN=EEF1A1 PE=1 SV=1; Additional IDs concatenated into MaxParsimony group: Q5VTE0
P14868	-1.31589	0.14965	124	0.000355813	0.000270397	Aspartate--tRNA ligase, cytoplasmic OS=Homo sapiens OX=9606 GN=DARS PE=1 SV=2
P20020	-1.7637	0.150023	2740	9.86463e-05	5.59316e-05	Plasma membrane calcium-transporting ATPase 1 OS=Homo sapiens OX=9606 GN=ATP2B1 PE=1 SV=4
Q9Y450	-1.62952	0.150205	1288	3.68599e-06	2.26201e-06	HBS1-like protein OS=Homo sapiens OX=9606 GN=HBS1L PE=1 SV=1
P52788	1.8191	0.150372	359	3.27472e-05	5.95704e-05	Spermine synthase OS=Homo sapiens OX=9606 GN=SMS PE=1 SV=2
Q14165	2.61323	0.150428	863	1.48146e-05	3.87141e-05	Malectin OS=Homo sapiens OX=9606 GN=MLEC PE=1 SV=1
Q15814	-2.28117	0.150556	1556	6.09159e-06	2.67038e-06	Tubulin-specific chaperone C OS=Homo sapiens OX=9606 GN=TBCC PE=1 SV=2
Q15714	1.58335	0.150622	2789	4.69483e-05	7.43353e-05	TSC22 domain family protein 1 OS=Homo sapiens OX=9606 GN=TSC22D1 PE=1 SV=3; Additional IDs concatenated into MaxParsimony group: Q99576
P11177	-1.60505	0.151449	1228	0.000330848	0.00020613	Pyruvate dehydrogenase E1 component subunit beta, mitochondrial OS=Homo sapiens OX=9606 GN=PDHB PE=1 SV=3
Q7KZF4	-2.95645	0.151544	450	0.000399688	0.000135192	Staphylococcal nuclease domain-containing protein 1 OS=Homo sapiens OX=9606 GN=SND1 PE=1 SV=1
P07384	1.29814	0.151656	2313	0.000190953	0.000247884	Calpain-1 catalytic subunit OS=Homo sapiens OX=9606 GN=CAPN1 PE=1 SV=1
O00442	-1.60092	0.151712	1818	1.65726e-05	1.0352e-05	RNA 3'-terminal phosphate cyclase OS=Homo sapiens OX=9606 GN=RTCA PE=1 SV=1
O15173	1.88724	0.152089	2689	4.48182e-06	8.45826e-06	Membrane-associated progesterone receptor component 2 OS=Homo sapiens OX=9606 GN=PGRMC2 PE=1 SV=1
Q00688	-1.77614	0.152335	1172	7.50763e-05	4.22694e-05	Peptidyl-prolyl cis-trans isomerase FKBP3 OS=Homo sapiens OX=9606 GN=FKBP3 PE=1 SV=1
Q99584	2.28935	0.152557	2487	3.8696e-05	8.8589e-05	Protein S100-A13 OS=Homo sapiens OX=9606 GN=S100A13 PE=1 SV=1
P53396	1.52496	0.152561	2424	0.000128944	0.000196634	ATP-citrate synthase OS=Homo sapiens OX=9606 GN=ACLY PE=1 SV=3
Q92572	-2.13306	0.152567	1847	1.35342e-05	6.34497e-06	AP-3 complex subunit sigma-1 OS=Homo sapiens OX=9606 GN=AP3S1 PE=1 SV=1
P83731	1.55856	0.152748	596	3.94915e-05	6.15499e-05	60S ribosomal protein L24 OS=Homo sapiens OX=9606 GN=RPL24 PE=1 SV=1
Q6PGP7	2.42356	0.152861	3463	4.10563e-06	9.95025e-06	Tetratricopeptide repeat protein 37 OS=Homo sapiens OX=9606 GN=TTC37 PE=1 SV=1
P46459	-1.7576	0.153138	3058	0.00181613	0.0010333	Vesicle-fusing ATPase OS=Homo sapiens OX=9606 GN=NSF PE=1 SV=3
Q9H936	-2.63779	0.153196	3202	3.21782e-05	1.21989e-05	Mitochondrial glutamate carrier 1 OS=Homo sapiens OX=9606 GN=SLC25A22 PE=1 SV=1; Additional IDs concatenated into MaxParsimony group: Q9H1K4
Q02252	-1.72863	0.153395	2215	0.00138959	0.000803868	Methylmalonate-semialdehyde dehydrogenase [acylating], mitochondrial OS=Homo sapiens OX=9606 GN=ALDH6A1 PE=1 SV=2
P35052	2.25541	0.153439	311	3.51138e-06	7.91959e-06	Glypican-1 OS=Homo sapiens OX=9606 GN=GPC1 PE=1 SV=2
P46108	-1.42188	0.153715	571	5.7404e-05	4.03717e-05	Adapter molecule crk OS=Homo sapiens OX=9606 GN=CRK PE=1 SV=2
Q16555	-1.5472	0.153778	3177	0.00915377	0.00591636	Dihydropyrimidinase-related protein 2 OS=Homo sapiens OX=9606 GN=DPYSL2 PE=1 SV=1; Additional IDs concatenated into MaxParsimony group: Q14117
P09960	-1.24473	0.153838	1453	0.000276472	0.000222115	Leukotriene A-4 hydrolase OS=Homo sapiens OX=9606 GN=LTA4H PE=1 SV=2
P43897	-1.68479	0.153881	1736	3.16361e-05	1.87775e-05	Elongation factor Ts, mitochondrial OS=Homo sapiens OX=9606 GN=TSFM PE=1 SV=2
P07437	1.57435	0.153951	2796	0.0012014	0.00189143	Tubulin beta chain OS=Homo sapiens OX=9606 GN=TUBB PE=1 SV=2
O60613	1.92617	0.1541	2283	9.01328e-06	1.73611e-05	Selenoprotein F OS=Homo sapiens OX=9606 GN=SELENOF PE=1 SV=4
Q9NX46	1.69085	0.154398	1939	1.13857e-05	1.92514e-05	ADP-ribose glycohydrolase ARH3 OS=Homo sapiens OX=9606 GN=ADPRHL2 PE=1 SV=1
P18085	1.39448	0.154477	2890	7.26453e-05	0.000101302	ADP-ribosylation factor 4 OS=Homo sapiens OX=9606 GN=ARF4 PE=1 SV=3
Q6PCE3	-1.77232	0.154503	123	0.00031843	0.000179669	Glucose 1,6-bisphosphate synthase OS=Homo sapiens OX=9606 GN=PGM2L1 PE=1 SV=3
Q9ULD0	2.2135	0.154649	2735	2.34594e-05	5.19273e-05	2-oxoglutarate dehydrogenase-like, mitochondrial OS=Homo sapiens OX=9606 GN=OGDHL PE=1 SV=3
Q5T013	-3.3882	0.154806	732	1.68339e-05	4.96838e-06	Putative hydroxypyruvate isomerase OS=Homo sapiens OX=9606 GN=HYI PE=1 SV=2
O75439	1.86387	0.154972	2447	1.99711e-05	3.72237e-05	Mitochondrial-processing peptidase subunit beta OS=Homo sapiens OX=9606 GN=PMPCB PE=1 SV=2
Q05519	1.75498	0.15515	2160	3.89909e-06	6.84283e-06	Serine/arginine-rich splicing factor 11 OS=Homo sapiens OX=9606 GN=SRSF11 PE=1 SV=1
P31946	-1.59853	0.155324	3407	0.000695865	0.000435316	14-3-3 protein beta/alpha OS=Homo sapiens OX=9606 GN=YWHAB PE=1 SV=3
Q6L8Q7	-1.63224	0.155585	2036	1.41344e-05	8.65953e-06	2',5'-phosphodiesterase 12 OS=Homo sapiens OX=9606 GN=PDE12 PE=1 SV=2
P61160	1.25686	0.155682	1023	0.000242011	0.000304174	Actin-related protein 2 OS=Homo sapiens OX=9606 GN=ACTR2 PE=1 SV=1
Q16643	-1.54779	0.15601	2113	0.000214888	0.000138835	Drebrin OS=Homo sapiens OX=9606 GN=DBN1 PE=1 SV=4
Q16620	-2.44733	0.15617	3771	2.40085e-05	9.81008e-06	BDNF/NT-3 growth factors receptor OS=Homo sapiens OX=9606 GN=NTRK2 PE=1 SV=1
Q8N1G4	-1.4949	0.15643	459	7.16606e-05	4.79368e-05	Leucine-rich repeat-containing protein 47 OS=Homo sapiens OX=9606 GN=LRRC47 PE=1 SV=1
P52566	1.44363	0.156634	353	4.72095e-05	6.81532e-05	Rho GDP-dissociation inhibitor 2 OS=Homo sapiens OX=9606 GN=ARHGDIB PE=1 SV=3
P27694	2.89603	0.156651	1605	1.14862e-05	3.32644e-05	Replication protein A 70 kDa DNA-binding subunit OS=Homo sapiens OX=9606 GN=RPA1 PE=1 SV=2
P46020	2.64182	0.156821	1920	5.80648e-06	1.53397e-05	Phosphorylase b kinase regulatory subunit alpha, skeletal muscle isoform OS=Homo sapiens OX=9606 GN=PHKA1 PE=1 SV=2
P54727	-1.47556	0.156927	2979	0.000102077	6.91786e-05	UV excision repair protein RAD23 homolog B OS=Homo sapiens OX=9606 GN=RAD23B PE=1 SV=1
Q92823	-1.42355	0.157597	1449	0.000518969	0.000364559	Neuronal cell adhesion molecule OS=Homo sapiens OX=9606 GN=NRCAM PE=1 SV=3
Q99729	1.73236	0.157873	935	1.01387e-05	1.75638e-05	Heterogeneous nuclear ribonucleoprotein A/B OS=Homo sapiens OX=9606 GN=HNRNPAB PE=1 SV=2
O75935	-1.87907	0.158279	712	4.73633e-05	2.52057e-05	Dynactin subunit 3 OS=Homo sapiens OX=9606 GN=DCTN3 PE=1 SV=1
P14174	-1.38036	0.158402	2856	7.46742e-05	5.40978e-05	Macrophage migration inhibitory factor OS=Homo sapiens OX=9606 GN=MIF PE=1 SV=4; Additional IDs concatenated into MaxParsimony group: Reverse_A0A1B0GTQ4
Q9UNN5	-2.98887	0.158806	2416	1.14917e-05	3.84482e-06	FAS-associated factor 1 OS=Homo sapiens OX=9606 GN=FAF1 PE=1 SV=2
P63098	-1.90035	0.159183	2967	0.000305213	0.000160609	Calcineurin subunit B type 1 OS=Homo sapiens OX=9606 GN=PPP3R1 PE=1 SV=2; Additional IDs concatenated into MaxParsimony group: Q96LZ3
Q12955	-2.05989	0.159278	3304	1.73737e-05	8.43427e-06	Ankyrin-3 OS=Homo sapiens OX=9606 GN=ANK3 PE=1 SV=3
Reverse_Q8IVF4	-1.67711	0.159473	3956	0.00152647	0.000910177
P13674	2.12109	0.159514	3631	3.22034e-05	6.83064e-05	Prolyl 4-hydroxylase subunit alpha-1 OS=Homo sapiens OX=9606 GN=P4HA1 PE=1 SV=2
Q9NW15	1.54706	0.160055	3527	1.49521e-06	2.31319e-06	Anoctamin-10 OS=Homo sapiens OX=9606 GN=ANO10 PE=1 SV=2
P05546	2.56211	0.160331	3085	4.92418e-05	0.000126163	Heparin cofactor 2 OS=Homo sapiens OX=9606 GN=SERPIND1 PE=1 SV=3
P35998	1.54466	0.160482	1584	6.03479e-05	9.32169e-05	26S proteasome regulatory subunit 7 OS=Homo sapiens OX=9606 GN=PSMC2 PE=1 SV=3
Q96FJ2	-1.79972	0.160576	2921	5.12733e-05	2.84897e-05	Dynein light chain 2, cytoplasmic OS=Homo sapiens OX=9606 GN=DYNLL2 PE=1 SV=1
O94903	-1.54552	0.160682	1387	0.000109182	7.06439e-05	Pyridoxal phosphate homeostasis protein OS=Homo sapiens OX=9606 GN=PLPBP PE=1 SV=1
P20618	1.32092	0.16087	1882	8.52029e-05	0.000112546	Proteasome subunit beta type-1 OS=Homo sapiens OX=9606 GN=PSMB1 PE=1 SV=2
Q9Y4I1	-1.79183	0.161055	3375	0.000153541	8.56893e-05	Unconventional myosin-Va OS=Homo sapiens OX=9606 GN=MYO5A PE=1 SV=2; Additional IDs concatenated into MaxParsimony group: Q9NQX4
O75746	-2.1369	0.161215	2906	5.61673e-05	2.62846e-05	Calcium-binding mitochondrial carrier protein Aralar1 OS=Homo sapiens OX=9606 GN=SLC25A12 PE=1 SV=2
P55789	-1.60931	0.161348	1739	3.73375e-06	2.3201e-06	FAD-linked sulfhydryl oxidase ALR OS=Homo sapiens OX=9606 GN=GFER PE=1 SV=2
O94973	-1.51821	0.161466	3061	0.000267813	0.000176401	AP-2 complex subunit alpha-2 OS=Homo sapiens OX=9606 GN=AP2A2 PE=1 SV=2
O43813	-1.4931	0.161609	452	0.000358378	0.000240023	Glutathione S-transferase LANCL1 OS=Homo sapiens OX=9606 GN=LANCL1 PE=1 SV=1
Q01105	2.99427	0.161694	2857	8.24316e-05	0.000246822	Protein SET OS=Homo sapiens OX=9606 GN=SET PE=1 SV=3; Additional IDs concatenated into MaxParsimony group: P0DME0
Q9BVC6	2.33113	0.161891	1773	4.99767e-06	1.16502e-05	Transmembrane protein 109 OS=Homo sapiens OX=9606 GN=TMEM109 PE=1 SV=1
Q12906	1.59192	0.162179	2433	0.000136753	0.0002177	Interleukin enhancer-binding factor 3 OS=Homo sapiens OX=9606 GN=ILF3 PE=1 SV=3
Q9Y697	-1.76664	0.16226	923	2.05542e-05	1.16347e-05	Cysteine desulfurase, mitochondrial OS=Homo sapiens OX=9606 GN=NFS1 PE=1 SV=3
Q02750	-1.69237	0.162401	2739	0.00023721	0.000140164	Dual specificity mitogen-activated protein kinase kinase 1 OS=Homo sapiens OX=9606 GN=MAP2K1 PE=1 SV=2
P49591	-1.44419	0.162718	906	0.000137676	9.53308e-05	Serine--tRNA ligase, cytoplasmic OS=Homo sapiens OX=9606 GN=SARS PE=1 SV=3
P04083	1.98755	0.162809	2000	0.00026743	0.00053153	Annexin A1 OS=Homo sapiens OX=9606 GN=ANXA1 PE=1 SV=2
P07910	1.48764	0.162813	3351	9.90476e-05	0.000147347	Heterogeneous nuclear ribonucleoproteins C1/C2 OS=Homo sapiens OX=9606 GN=HNRNPC PE=1 SV=4; Additional IDs concatenated into MaxParsimony group: O60812, P0DMR1, B2RXH8, B7ZW38
P14406	-1.73292	0.162821	980	3.54728e-05	2.047e-05	Cytochrome c oxidase subunit 7A2, mitochondrial OS=Homo sapiens OX=9606 GN=COX7A2 PE=1 SV=1
Q9NPJ3	-1.65031	0.163008	1383	0.000105526	6.39432e-05	Acyl-coenzyme A thioesterase 13 OS=Homo sapiens OX=9606 GN=ACOT13 PE=1 SV=1
Q3KQU3	2.3223	0.163166	2466	4.27508e-06	9.92802e-06	MAP7 domain-containing protein 1 OS=Homo sapiens OX=9606 GN=MAP7D1 PE=1 SV=1
Q96FQ6	1.81197	0.163531	957	6.09147e-06	1.10376e-05	Protein S100-A16 OS=Homo sapiens OX=9606 GN=S100A16 PE=1 SV=1
Q14194	-1.55876	0.163901	3175	0.00140547	0.000901655	Dihydropyrimidinase-related protein 1 OS=Homo sapiens OX=9606 GN=CRMP1 PE=1 SV=1
P14415	-1.55818	0.164322	262	0.000143828	9.23047e-05	Sodium/potassium-transporting ATPase subunit beta-2 OS=Homo sapiens OX=9606 GN=ATP1B2 PE=1 SV=3
P51452	-1.6077	0.164343	2194	6.31785e-05	3.92974e-05	Dual specificity protein phosphatase 3 OS=Homo sapiens OX=9606 GN=DUSP3 PE=1 SV=1
Q15120	-3.48478	0.164415	2057	1.35558e-05	3.89001e-06	[Pyruvate dehydrogenase (acetyl-transferring)] kinase isozyme 3, mitochondrial OS=Homo sapiens OX=9606 GN=PDK3 PE=1 SV=1
O00429	-1.82181	0.16443	1014	0.000400965	0.000220092	Dynamin-1-like protein OS=Homo sapiens OX=9606 GN=DNM1L PE=1 SV=2
O60831	1.67649	0.164643	2414	1.37916e-05	2.31215e-05	PRA1 family protein 2 OS=Homo sapiens OX=9606 GN=PRAF2 PE=1 SV=1
O43399	1.49202	0.164684	1807	3.99543e-05	5.96127e-05	Tumor protein D54 OS=Homo sapiens OX=9606 GN=TPD52L2 PE=1 SV=2
Q9NQX3	-1.74991	0.164705	1674	5.93697e-05	3.39273e-05	Gephyrin OS=Homo sapiens OX=9606 GN=GPHN PE=1 SV=1
Q96S97	-1.44974	0.16482	1924	8.68196e-06	5.98864e-06	Myeloid-associated differentiation marker OS=Homo sapiens OX=9606 GN=MYADM PE=1 SV=2
Q8NCW5	-1.31503	0.164916	2562	0.00016956	0.00012894	NAD(P)H-hydrate epimerase OS=Homo sapiens OX=9606 GN=NAXE PE=1 SV=2
O75170	-2.59611	0.165078	1157	6.59606e-06	2.54075e-06	Serine/threonine-protein phosphatase 6 regulatory subunit 2 OS=Homo sapiens OX=9606 GN=PPP6R2 PE=1 SV=2
Q9P121	-2.93437	0.165112	2459	0.000322152	0.000109786	Neurotrimin OS=Homo sapiens OX=9606 GN=NTM PE=1 SV=1
Q99733	-1.55369	0.165298	3028	5.90939e-05	3.80347e-05	Nucleosome assembly protein 1-like 4 OS=Homo sapiens OX=9606 GN=NAP1L4 PE=1 SV=1
O95232	2.66597	0.165299	1944	3.06923e-06	8.1825e-06	Luc7-like protein 3 OS=Homo sapiens OX=9606 GN=LUC7L3 PE=1 SV=2
P62249	-1.44415	0.165598	22	0.000214757	0.000148708	40S ribosomal protein S16 OS=Homo sapiens OX=9606 GN=RPS16 PE=1 SV=2
P20339	1.35977	0.165681	3361	3.89496e-05	5.29623e-05	Ras-related protein Rab-5A OS=Homo sapiens OX=9606 GN=RAB5A PE=1 SV=2
P09110	1.68758	0.165871	1586	5.0225e-05	8.47589e-05	3-ketoacyl-CoA thiolase, peroxisomal OS=Homo sapiens OX=9606 GN=ACAA1 PE=1 SV=2
Q08211	2.08055	0.165966	1222	0.000145848	0.000303444	ATP-dependent RNA helicase A OS=Homo sapiens OX=9606 GN=DHX9 PE=1 SV=4
P61158	1.25967	0.166043	3348	0.000317405	0.000399826	Actin-related protein 3 OS=Homo sapiens OX=9606 GN=ACTR3 PE=1 SV=3; Additional IDs concatenated into MaxParsimony group: Q9C0K3
Q8N2F6	1.63432	0.166075	3610	1.64917e-06	2.69527e-06	Armadillo repeat-containing protein 10 OS=Homo sapiens OX=9606 GN=ARMC10 PE=1 SV=1
P48047	-1.72565	0.16632	1041	0.000164518	9.53368e-05	ATP synthase subunit O, mitochondrial OS=Homo sapiens OX=9606 GN=ATP5PO PE=1 SV=1
Q08209	-1.85471	0.166553	2820	0.000348218	0.000187748	Serine/threonine-protein phosphatase 2B catalytic subunit alpha isoform OS=Homo sapiens OX=9606 GN=PPP3CA PE=1 SV=1
P27701	-1.9576	0.166903	1437	1.07712e-05	5.50222e-06	CD82 antigen OS=Homo sapiens OX=9606 GN=CD82 PE=1 SV=1
Q6DN90	-1.65543	0.167054	851	5.9381e-06	3.58703e-06	IQ motif and SEC7 domain-containing protein 1 OS=Homo sapiens OX=9606 GN=IQSEC1 PE=1 SV=1
Q15084	1.88535	0.167077	2217	0.000291509	0.000549597	Protein disulfide-isomerase A6 OS=Homo sapiens OX=9606 GN=PDIA6 PE=1 SV=1
Q96DE0	-1.7191	0.167122	2494	6.12454e-06	3.56264e-06	U8 snoRNA-decapping enzyme OS=Homo sapiens OX=9606 GN=NUDT16 PE=1 SV=2
Q96HC4	1.58325	0.167588	2331	5.6024e-05	8.87002e-05	PDZ and LIM domain protein 5 OS=Homo sapiens OX=9606 GN=PDLIM5 PE=1 SV=5
P49593	-1.76163	0.167607	1962	8.03118e-06	4.55895e-06	Protein phosphatase 1F OS=Homo sapiens OX=9606 GN=PPM1F PE=1 SV=3
Q96S66	2.41156	0.168216	1766	3.11579e-06	7.51391e-06	Chloride channel CLIC-like protein 1 OS=Homo sapiens OX=9606 GN=CLCC1 PE=1 SV=1
Q15056	1.29072	0.168309	68	0.000130093	0.000167913	Eukaryotic translation initiation factor 4H OS=Homo sapiens OX=9606 GN=EIF4H PE=1 SV=5
P56385	-2.47842	0.168353	1735	4.43403e-05	1.78905e-05	ATP synthase subunit e, mitochondrial OS=Homo sapiens OX=9606 GN=ATP5ME PE=1 SV=2
P42566	1.68752	0.16839	1744	8.6642e-06	1.4621e-05	Epidermal growth factor receptor substrate 15 OS=Homo sapiens OX=9606 GN=EPS15 PE=1 SV=2
P43004	-1.57513	0.16878	23	0.000327452	0.000207888	Excitatory amino acid transporter 2 OS=Homo sapiens OX=9606 GN=SLC1A2 PE=1 SV=2
Q02878	1.57073	0.169029	373	8.42744e-05	0.000132372	60S ribosomal protein L6 OS=Homo sapiens OX=9606 GN=RPL6 PE=1 SV=3
Q8WUM4	1.33525	0.169074	903	0.000141227	0.000188574	Programmed cell death 6-interacting protein OS=Homo sapiens OX=9606 GN=PDCD6IP PE=1 SV=1
O00264	-1.43	0.169138	2688	0.000127933	8.94635e-05	Membrane-associated progesterone receptor component 1 OS=Homo sapiens OX=9606 GN=PGRMC1 PE=1 SV=3
Q96LD4	2.03223	0.169173	1595	8.94794e-06	1.81843e-05	E3 ubiquitin-protein ligase TRIM47 OS=Homo sapiens OX=9606 GN=TRIM47 PE=1 SV=2
Q9C0C2	3.82211	0.169186	1133	3.31671e-06	1.26768e-05	182 kDa tankyrase-1-binding protein OS=Homo sapiens OX=9606 GN=TNKS1BP1 PE=1 SV=4
Q99766	-2.09345	0.169502	3548	7.87715e-06	3.76276e-06	ATP synthase subunit s, mitochondrial OS=Homo sapiens OX=9606 GN=DMAC2L PE=1 SV=3
Q96HY6	1.49071	0.169777	1103	8.24914e-06	1.22971e-05	DDRGK domain-containing protein 1 OS=Homo sapiens OX=9606 GN=DDRGK1 PE=1 SV=2
Q99873	3.8063	0.169997	2855	4.19843e-05	0.000159805	Protein arginine N-methyltransferase 1 OS=Homo sapiens OX=9606 GN=PRMT1 PE=1 SV=3; Additional IDs concatenated into MaxParsimony group: Q9NR22
O14841	2.15449	0.170028	2130	1.13358e-06	2.44228e-06	5-oxoprolinase OS=Homo sapiens OX=9606 GN=OPLAH PE=1 SV=3
P19652	1.74184	0.170086	3163	0.000128196	0.000223298	Alpha-1-acid glycoprotein 2 OS=Homo sapiens OX=9606 GN=ORM2 PE=1 SV=2
Q9BWD1	-1.4504	0.170172	237	7.35813e-05	5.07317e-05	Acetyl-CoA acetyltransferase, cytosolic OS=Homo sapiens OX=9606 GN=ACAT2 PE=1 SV=2
Q14254	-1.68305	0.170217	1518	3.17479e-05	1.88634e-05	Flotillin-2 OS=Homo sapiens OX=9606 GN=FLOT2 PE=1 SV=2
P01602	2.09406	0.170379	2049	8.01862e-06	1.67915e-05	Immunoglobulin kappa variable 1-5 OS=Homo sapiens OX=9606 GN=IGKV1-5 PE=1 SV=2
P00558	1.21753	0.170483	3219	0.00236818	0.00288334	Phosphoglycerate kinase 1 OS=Homo sapiens OX=9606 GN=PGK1 PE=1 SV=3; Additional IDs concatenated into MaxParsimony group: P07205
Q99426	1.47959	0.170862	822	0.000113647	0.000168151	Tubulin-folding cofactor B OS=Homo sapiens OX=9606 GN=TBCB PE=1 SV=2
Q9UBQ7	-1.46197	0.170961	462	0.000301823	0.000206449	Glyoxylate reductase/hydroxypyruvate reductase OS=Homo sapiens OX=9606 GN=GRHPR PE=1 SV=1
O60861	2.05895	0.171106	176	4.64505e-06	9.56393e-06	Growth arrest-specific protein 7 OS=Homo sapiens OX=9606 GN=GAS7 PE=1 SV=3
Q8WUD1	-2.33136	0.172241	3225	1.58927e-05	6.81694e-06	Ras-related protein Rab-2B OS=Homo sapiens OX=9606 GN=RAB2B PE=1 SV=1
Q96EP5	-1.43228	0.172469	323	7.06626e-06	4.93358e-06	DAZ-associated protein 1 OS=Homo sapiens OX=9606 GN=DAZAP1 PE=1 SV=1
Q9BXP5	2.35528	0.17275	1402	3.82046e-06	8.99823e-06	Serrate RNA effector molecule homolog OS=Homo sapiens OX=9606 GN=SRRT PE=1 SV=1
Q9UBT2	3.07716	0.172911	2456	1.37173e-05	4.22105e-05	SUMO-activating enzyme subunit 2 OS=Homo sapiens OX=9606 GN=UBA2 PE=1 SV=2
Q9UHA4	2.4942	0.173054	297	7.10751e-06	1.77275e-05	Ragulator complex protein LAMTOR3 OS=Homo sapiens OX=9606 GN=LAMTOR3 PE=1 SV=1
Q9UBI1	1.76862	0.173296	2588	3.09672e-06	5.47691e-06	COMM domain-containing protein 3 OS=Homo sapiens OX=9606 GN=COMMD3 PE=1 SV=1
Q9UH03	-1.72069	0.173505	3401	0.000138331	8.03926e-05	Neuronal-specific septin-3 OS=Homo sapiens OX=9606 GN=SEPTIN3 PE=1 SV=3
P00450	1.6431	0.173647	1218	0.000388297	0.000638012	Ceruloplasmin OS=Homo sapiens OX=9606 GN=CP PE=1 SV=1
A0AVT1	-1.40566	0.173731	131	6.14808e-05	4.37382e-05	Ubiquitin-like modifier-activating enzyme 6 OS=Homo sapiens OX=9606 GN=UBA6 PE=1 SV=1
P26378	-2.39188	0.173785	3171	3.02119e-06	1.2631e-06	ELAV-like protein 4 OS=Homo sapiens OX=9606 GN=ELAVL4 PE=1 SV=3
Q9ULR3	-2.80255	0.173877	2984	3.05206e-05	1.08903e-05	Protein phosphatase 1H OS=Homo sapiens OX=9606 GN=PPM1H PE=1 SV=2; Additional IDs concatenated into MaxParsimony group: Q5JR12
contaminant_INT-STD1	-2.31173	0.17413	2809	0.00151002	0.000653202	BSA
O43396	-1.28982	0.175435	1029	0.000182406	0.000141419	Thioredoxin-like protein 1 OS=Homo sapiens OX=9606 GN=TXNL1 PE=1 SV=3
Q13045	1.74453	0.175541	2258	6.78587e-06	1.18382e-05	Protein flightless-1 homolog OS=Homo sapiens OX=9606 GN=FLII PE=1 SV=2
P61421	-1.69924	0.175637	1356	0.000349312	0.000205569	V-type proton ATPase subunit d 1 OS=Homo sapiens OX=9606 GN=ATP6V0D1 PE=1 SV=1
Q9NV70	-1.98055	0.175694	1781	3.1263e-06	1.57851e-06	Exocyst complex component 1 OS=Homo sapiens OX=9606 GN=EXOC1 PE=1 SV=4
P04406	1.23695	0.175744	2810	0.0149936	0.0185463	Glyceraldehyde-3-phosphate dehydrogenase OS=Homo sapiens OX=9606 GN=GAPDH PE=1 SV=3; Additional IDs concatenated into MaxParsimony group: O14556
O43143	2.31923	0.176447	1597	1.24067e-05	2.8774e-05	Pre-mRNA-splicing factor ATP-dependent RNA helicase DHX15 OS=Homo sapiens OX=9606 GN=DHX15 PE=1 SV=2
O60936	1.50796	0.176797	1054	8.37385e-06	1.26274e-05	Nucleolar protein 3 OS=Homo sapiens OX=9606 GN=NOL3 PE=1 SV=2
P60981	-1.3176	0.177069	259	0.000399924	0.000303523	Destrin OS=Homo sapiens OX=9606 GN=DSTN PE=1 SV=3
Q16401	2.11528	0.177233	1292	1.02725e-05	2.17293e-05	26S proteasome non-ATPase regulatory subunit 5 OS=Homo sapiens OX=9606 GN=PSMD5 PE=1 SV=3
Q96AT9	1.47269	0.177334	171	9.99618e-06	1.47213e-05	Ribulose-phosphate 3-epimerase OS=Homo sapiens OX=9606 GN=RPE PE=1 SV=1
Q8WUW1	-1.3813	0.177764	86	2.5115e-05	1.81822e-05	Protein BRICK1 OS=Homo sapiens OX=9606 GN=BRK1 PE=1 SV=1
Q9H993	-1.62873	0.178105	1628	1.75223e-05	1.07583e-05	Damage-control phosphatase ARMT1 OS=Homo sapiens OX=9606 GN=ARMT1 PE=1 SV=1
Q5T0D9	-3.14733	0.178366	2327	0.000150557	4.78365e-05	Tumor protein p63-regulated gene 1-like protein OS=Homo sapiens OX=9606 GN=TPRG1L PE=1 SV=1
P55072	-1.28468	0.17837	1883	0.00121912	0.000948972	Transitional endoplasmic reticulum ATPase OS=Homo sapiens OX=9606 GN=VCP PE=1 SV=4
O15254	-1.57097	0.178676	2522	2.35168e-06	1.49696e-06	Peroxisomal acyl-coenzyme A oxidase 3 OS=Homo sapiens OX=9606 GN=ACOX3 PE=1 SV=2
Q9Y266	1.35763	0.178867	36	4.57984e-05	6.21773e-05	Nuclear migration protein nudC OS=Homo sapiens OX=9606 GN=NUDC PE=1 SV=1
Q9H078	2.09662	0.178966	4106	2.21133e-06	4.63631e-06	Caseinolytic peptidase B protein homolog OS=Homo sapiens OX=9606 GN=CLPB PE=1 SV=1
P07741	1.4506	0.17903	1713	3.28992e-05	4.77238e-05	Adenine phosphoribosyltransferase OS=Homo sapiens OX=9606 GN=APRT PE=1 SV=2
Q8NC51	1.42956	0.179134	2923	2.74765e-05	3.92793e-05	Plasminogen activator inhibitor 1 RNA-binding protein OS=Homo sapiens OX=9606 GN=SERBP1 PE=1 SV=2
P00488	2.3321	0.179239	1348	0.000101631	0.000237014	Coagulation factor XIII A chain OS=Homo sapiens OX=9606 GN=F13A1 PE=1 SV=4
P63173	1.69098	0.179346	2141	7.55396e-06	1.27736e-05	60S ribosomal protein L38 OS=Homo sapiens OX=9606 GN=RPL38 PE=1 SV=2
P02792	-1.8435	0.179422	2027	3.87162e-05	2.10014e-05	Ferritin light chain OS=Homo sapiens OX=9606 GN=FTL PE=1 SV=2
P63279	1.76262	0.17966	2461	9.8271e-06	1.73214e-05	SUMO-conjugating enzyme UBC9 OS=Homo sapiens OX=9606 GN=UBE2I PE=1 SV=1
P49755	2.0627	0.18018	709	1.25342e-05	2.58543e-05	Transmembrane emp24 domain-containing protein 10 OS=Homo sapiens OX=9606 GN=TMED10 PE=1 SV=2
Q96CV9	1.70205	0.180534	1272	1.08498e-05	1.84668e-05	Optineurin OS=Homo sapiens OX=9606 GN=OPTN PE=1 SV=3
Q9Y646	3.16564	0.180711	1174	2.3295e-06	7.37436e-06	Carboxypeptidase Q OS=Homo sapiens OX=9606 GN=CPQ PE=1 SV=1
Q7Z2Z2	2.57876	0.180854	404	7.15389e-07	1.84482e-06	Elongation factor-like GTPase 1 OS=Homo sapiens OX=9606 GN=EFL1 PE=1 SV=2
Q9Y5Z4	1.31645	0.180957	1495	3.65938e-05	4.81739e-05	Heme-binding protein 2 OS=Homo sapiens OX=9606 GN=HEBP2 PE=1 SV=1
Q9BT78	-1.54926	0.181576	2014	8.22516e-05	5.30908e-05	COP9 signalosome complex subunit 4 OS=Homo sapiens OX=9606 GN=COPS4 PE=1 SV=1
P01861	2.46702	0.181624	2731	6.84591e-05	0.00016889	Immunoglobulin heavy constant gamma 4 OS=Homo sapiens OX=9606 GN=IGHG4 PE=1 SV=1
Q16799	-1.46602	0.181779	2428	0.000460386	0.000314038	Reticulon-1 OS=Homo sapiens OX=9606 GN=RTN1 PE=1 SV=1
P01019	1.3832	0.182067	138	0.000175298	0.000242472	Angiotensinogen OS=Homo sapiens OX=9606 GN=AGT PE=1 SV=1
Q8IYB5	-1.93806	0.182081	274	2.05485e-05	1.06026e-05	Stromal membrane-associated protein 1 OS=Homo sapiens OX=9606 GN=SMAP1 PE=1 SV=2
Q99613	1.7511	0.182086	3135	3.1276e-06	5.47674e-06	Eukaryotic translation initiation factor 3 subunit C OS=Homo sapiens OX=9606 GN=EIF3C PE=1 SV=1; Additional IDs concatenated into MaxParsimony group: B5ME19
P16615	-1.4161	0.18225	2648	0.000157984	0.000111563	Sarcoplasmic/endoplasmic reticulum calcium ATPase 2 OS=Homo sapiens OX=9606 GN=ATP2A2 PE=1 SV=1; Additional IDs concatenated into MaxParsimony group: O14983, Q93084
P21980	-2.06133	0.182429	30	1.43824e-05	6.97723e-06	Protein-glutamine gamma-glutamyltransferase 2 OS=Homo sapiens OX=9606 GN=TGM2 PE=1 SV=2
Q9NZB2	1.78824	0.182603	3131	1.35285e-05	2.41923e-05	Constitutive coactivator of PPAR-gamma-like protein 1 OS=Homo sapiens OX=9606 GN=FAM120A PE=1 SV=2; Additional IDs concatenated into MaxParsimony group: Q5T035
Q9NR46	-1.92285	0.182851	1474	0.000138205	7.18753e-05	Endophilin-B2 OS=Homo sapiens OX=9606 GN=SH3GLB2 PE=1 SV=1
P46777	1.38665	0.183079	799	5.68406e-05	7.88178e-05	60S ribosomal protein L5 OS=Homo sapiens OX=9606 GN=RPL5 PE=1 SV=3
P25786	1.31544	0.183197	142	0.000101524	0.000133548	Proteasome subunit alpha type-1 OS=Homo sapiens OX=9606 GN=PSMA1 PE=1 SV=1
P16219	-2.08374	0.183502	513	7.31325e-06	3.50968e-06	Short-chain specific acyl-CoA dehydrogenase, mitochondrial OS=Homo sapiens OX=9606 GN=ACADS PE=1 SV=1
P16435	2.03977	0.183857	2022	1.06136e-05	2.16492e-05	NADPH--cytochrome P450 reductase OS=Homo sapiens OX=9606 GN=POR PE=1 SV=2
P09622	-1.29686	0.1839	2211	0.000369384	0.000284829	Dihydrolipoyl dehydrogenase, mitochondrial OS=Homo sapiens OX=9606 GN=DLD PE=1 SV=2
A2RTX5	-1.71428	0.183937	3329	3.19951e-06	1.86639e-06	Threonine--tRNA ligase 2, cytoplasmic OS=Homo sapiens OX=9606 GN=TARSL2 PE=1 SV=1
O14745	-1.4065	0.18403	39	9.50212e-05	6.75586e-05	Na(+)/H(+) exchange regulatory cofactor NHE-RF1 OS=Homo sapiens OX=9606 GN=SLC9A3R1 PE=1 SV=4
Q01484	-1.4683	0.18416	3303	0.000849823	0.000578782	Ankyrin-2 OS=Homo sapiens OX=9606 GN=ANK2 PE=1 SV=4
P53680	-1.64081	0.184238	515	8.65636e-05	5.27567e-05	AP-2 complex subunit sigma OS=Homo sapiens OX=9606 GN=AP2S1 PE=1 SV=2
P37840	-1.82572	0.184243	681	0.000421466	0.000230849	Alpha-synuclein OS=Homo sapiens OX=9606 GN=SNCA PE=1 SV=1
P20916	-1.8843	0.184255	1543	0.000143827	7.6329e-05	Myelin-associated glycoprotein OS=Homo sapiens OX=9606 GN=MAG PE=1 SV=1
O75122	-1.51891	0.184301	3029	5.27019e-05	3.46973e-05	CLIP-associating protein 2 OS=Homo sapiens OX=9606 GN=CLASP2 PE=1 SV=3; Additional IDs concatenated into MaxParsimony group: Q7Z460
P05141	-1.58782	0.184377	3066	5.98802e-05	3.77122e-05	ADP/ATP translocase 2 OS=Homo sapiens OX=9606 GN=SLC25A5 PE=1 SV=7; Additional IDs concatenated into MaxParsimony group: Q9H0C2
Q15404	1.73651	0.184377	52	2.82278e-05	4.90178e-05	Ras suppressor protein 1 OS=Homo sapiens OX=9606 GN=RSU1 PE=1 SV=3
Q14353	1.4202	0.184531	395	1.44055e-05	2.04587e-05	Guanidinoacetate N-methyltransferase OS=Homo sapiens OX=9606 GN=GAMT PE=1 SV=1
Q86VS8	-1.76181	0.185098	2291	5.6326e-05	3.19705e-05	Protein Hook homolog 3 OS=Homo sapiens OX=9606 GN=HOOK3 PE=1 SV=2
Q9Y2J2	-1.71257	0.18536	3380	0.000569444	0.000332508	Band 4.1-like protein 3 OS=Homo sapiens OX=9606 GN=EPB41L3 PE=1 SV=2
O15498	1.45918	0.18553	1368	3.0391e-05	4.43459e-05	Synaptobrevin homolog YKT6 OS=Homo sapiens OX=9606 GN=YKT6 PE=1 SV=1
Q04917	-1.46205	0.185708	3408	0.000658036	0.000450076	14-3-3 protein eta OS=Homo sapiens OX=9606 GN=YWHAH PE=1 SV=4
P35232	-1.94537	0.185744	711	9.45168e-05	4.85856e-05	Prohibitin OS=Homo sapiens OX=9606 GN=PHB PE=1 SV=1
P50395	-1.26746	0.185894	2633	0.00062751	0.00049509	Rab GDP dissociation inhibitor beta OS=Homo sapiens OX=9606 GN=GDI2 PE=1 SV=2
P68400	-1.34014	0.185961	2899	1.54437e-05	1.15239e-05	Casein kinase II subunit alpha OS=Homo sapiens OX=9606 GN=CSNK2A1 PE=1 SV=1; Additional IDs concatenated into MaxParsimony group: Q8NEV1
Q9UQ16	-1.97303	0.186483	2643	9.13943e-05	4.63217e-05	Dynamin-3 OS=Homo sapiens OX=9606 GN=DNM3 PE=1 SV=4
Q14643	2.65259	0.186602	4015	1.32477e-05	3.51407e-05	Inositol 1,4,5-trisphosphate receptor type 1 OS=Homo sapiens OX=9606 GN=ITPR1 PE=1 SV=3
P35268	1.31192	0.187011	1397	5.67188e-05	7.44106e-05	60S ribosomal protein L22 OS=Homo sapiens OX=9606 GN=RPL22 PE=1 SV=2
Q14118	-1.42034	0.187193	1399	8.97909e-06	6.32177e-06	Dystroglycan OS=Homo sapiens OX=9606 GN=DAG1 PE=1 SV=2
P54136	1.56554	0.187225	1688	6.39127e-05	0.000100058	Arginine--tRNA ligase, cytoplasmic OS=Homo sapiens OX=9606 GN=RARS PE=1 SV=2
Q9NX63	-2.23819	0.187322	3695	1.4365e-05	6.41813e-06	MICOS complex subunit MIC19 OS=Homo sapiens OX=9606 GN=CHCHD3 PE=1 SV=1
Q08380	1.84469	0.187404	460	4.88439e-05	9.01019e-05	Galectin-3-binding protein OS=Homo sapiens OX=9606 GN=LGALS3BP PE=1 SV=1
Q9Y2I8	-1.51844	0.18768	1717	2.01962e-05	1.33006e-05	WD repeat-containing protein 37 OS=Homo sapiens OX=9606 GN=WDR37 PE=1 SV=2
Q9UKM9	2.8899	0.188055	996	7.33258e-06	2.11904e-05	RNA-binding protein Raly OS=Homo sapiens OX=9606 GN=RALY PE=1 SV=1
O75347	2.69614	0.188104	60	9.86369e-05	0.000265939	Tubulin-specific chaperone A OS=Homo sapiens OX=9606 GN=TBCA PE=1 SV=3
Q8WUY3	2.13063	0.188117	1704	7.38168e-06	1.57276e-05	Protein prune homolog 2 OS=Homo sapiens OX=9606 GN=PRUNE2 PE=1 SV=3
Q96FW1	-1.51563	0.188317	573	0.000231769	0.00015292	Ubiquitin thioesterase OTUB1 OS=Homo sapiens OX=9606 GN=OTUB1 PE=1 SV=2
O95352	-1.37869	0.188474	164	6.06031e-05	4.39569e-05	Ubiquitin-like modifier-activating enzyme ATG7 OS=Homo sapiens OX=9606 GN=ATG7 PE=1 SV=1
Q9NZW5	-1.67351	0.188501	1817	3.97815e-05	2.37712e-05	MAGUK p55 subfamily member 6 OS=Homo sapiens OX=9606 GN=MPP6 PE=1 SV=2
P63000	-1.28271	0.188518	2965	0.000128498	0.000100177	Ras-related C3 botulinum toxin substrate 1 OS=Homo sapiens OX=9606 GN=RAC1 PE=1 SV=1; Additional IDs concatenated into MaxParsimony group: P60953, P60763, P15153
Q15813	-1.71175	0.189007	2377	6.2422e-06	3.64668e-06	Tubulin-specific chaperone E OS=Homo sapiens OX=9606 GN=TBCE PE=1 SV=1
P49959	1.93602	0.189351	79	1.06221e-06	2.05645e-06	Double-strand break repair protein MRE11 OS=Homo sapiens OX=9606 GN=MRE11 PE=1 SV=3
P22392	-1.4745	0.189362	3212	3.17585e-05	2.15385e-05	Nucleoside diphosphate kinase B OS=Homo sapiens OX=9606 GN=NME2 PE=1 SV=1; Additional IDs concatenated into MaxParsimony group: O60361
P04216	-1.62451	0.189641	1531	0.000529186	0.000325751	Thy-1 membrane glycoprotein OS=Homo sapiens OX=9606 GN=THY1 PE=1 SV=2
P08238	-1.36101	0.189714	3222	0.000429658	0.000315691	Heat shock protein HSP 90-beta OS=Homo sapiens OX=9606 GN=HSP90AB1 PE=1 SV=4
P51178	1.87183	0.190145	1114	7.64384e-05	0.00014308	1-phosphatidylinositol 4,5-bisphosphate phosphodiesterase delta-1 OS=Homo sapiens OX=9606 GN=PLCD1 PE=1 SV=2
Q9UNE7	-1.49127	0.19096	291	1.47908e-05	9.91826e-06	E3 ubiquitin-protein ligase CHIP OS=Homo sapiens OX=9606 GN=STUB1 PE=1 SV=2
P21695	2.06633	0.191009	350	6.72707e-05	0.000139003	Glycerol-3-phosphate dehydrogenase [NAD(+)], cytoplasmic OS=Homo sapiens OX=9606 GN=GPD1 PE=1 SV=4
Q13148	1.46432	0.191018	824	1.35192e-05	1.97965e-05	TAR DNA-binding protein 43 OS=Homo sapiens OX=9606 GN=TARDBP PE=1 SV=1
P36959	-1.41011	0.191155	2419	5.80969e-06	4.12002e-06	GMP reductase 1 OS=Homo sapiens OX=9606 GN=GMPR PE=1 SV=1
P15531	-1.25841	0.191393	3213	0.00016077	0.000127756	Nucleoside diphosphate kinase A OS=Homo sapiens OX=9606 GN=NME1 PE=1 SV=1
O75822	2.46174	0.191488	2571	7.52305e-05	0.000185198	Eukaryotic translation initiation factor 3 subunit J OS=Homo sapiens OX=9606 GN=EIF3J PE=1 SV=2
P52209	1.15722	0.19155	1456	0.000573441	0.000663598	6-phosphogluconate dehydrogenase, decarboxylating OS=Homo sapiens OX=9606 GN=PGD PE=1 SV=3
Q14258	2.09057	0.191727	2239	9.87116e-06	2.06363e-05	E3 ubiquitin/ISG15 ligase TRIM25 OS=Homo sapiens OX=9606 GN=TRIM25 PE=1 SV=2
Q08345	2.73934	0.191738	3770	1.26278e-06	3.45919e-06	Epithelial discoidin domain-containing receptor 1 OS=Homo sapiens OX=9606 GN=DDR1 PE=1 SV=1
Q9Y3E1	-1.33559	0.191837	3255	1.58301e-05	1.18525e-05	Hepatoma-derived growth factor-related protein 3 OS=Homo sapiens OX=9606 GN=HDGFL3 PE=1 SV=1
Q92930	-1.46257	0.192064	3207	1.2467e-05	8.52402e-06	Ras-related protein Rab-8B OS=Homo sapiens OX=9606 GN=RAB8B PE=1 SV=2
Q9Y224	-1.35155	0.192086	1378	5.00655e-05	3.7043e-05	RNA transcription, translation and transport factor protein OS=Homo sapiens OX=9606 GN=RTRAF PE=1 SV=1
P05067	-1.76666	0.192436	2235	4.63055e-05	2.62107e-05	Amyloid-beta precursor protein OS=Homo sapiens OX=9606 GN=APP PE=1 SV=3
P51571	3.04986	0.192521	1938	8.49653e-06	2.59132e-05	Translocon-associated protein subunit delta OS=Homo sapiens OX=9606 GN=SSR4 PE=1 SV=1
P13671	2.36881	0.192785	2387	5.39389e-06	1.27771e-05	Complement component C6 OS=Homo sapiens OX=9606 GN=C6 PE=1 SV=3
Q9UQ80	-1.29733	0.192995	24	7.73757e-05	5.96422e-05	Proliferation-associated protein 2G4 OS=Homo sapiens OX=9606 GN=PA2G4 PE=1 SV=3
P31943	1.45362	0.193061	3188	4.4726e-05	6.50144e-05	Heterogeneous nuclear ribonucleoprotein H OS=Homo sapiens OX=9606 GN=HNRNPH1 PE=1 SV=4
Q99538	2.74544	0.193093	72	2.33856e-06	6.42037e-06	Legumain OS=Homo sapiens OX=9606 GN=LGMN PE=1 SV=1
Q9UKK9	-1.47715	0.193663	688	6.39166e-05	4.32704e-05	ADP-sugar pyrophosphatase OS=Homo sapiens OX=9606 GN=NUDT5 PE=1 SV=1
P35637	1.69921	0.193775	2909	1.92293e-05	3.26747e-05	RNA-binding protein FUS OS=Homo sapiens OX=9606 GN=FUS PE=1 SV=1
P11137	-1.59321	0.194023	1676	0.00208882	0.00131107	Microtubule-associated protein 2 OS=Homo sapiens OX=9606 GN=MAP2 PE=1 SV=4
P19022	-1.45393	0.194041	479	5.03621e-05	3.46386e-05	Cadherin-2 OS=Homo sapiens OX=9606 GN=CDH2 PE=1 SV=4
O75821	1.58759	0.194197	1405	7.52268e-06	1.1943e-05	Eukaryotic translation initiation factor 3 subunit G OS=Homo sapiens OX=9606 GN=EIF3G PE=1 SV=2
P15311	1.48115	0.194315	3017	9.52343e-05	0.000141057	Ezrin OS=Homo sapiens OX=9606 GN=EZR PE=1 SV=4
Q9NVG8	1.71719	0.194385	1197	4.78476e-06	8.21634e-06	TBC1 domain family member 13 OS=Homo sapiens OX=9606 GN=TBC1D13 PE=1 SV=3
P53384	-1.85495	0.194441	873	7.6341e-06	4.11554e-06	Cytosolic Fe-S cluster assembly factor NUBP1 OS=Homo sapiens OX=9606 GN=NUBP1 PE=1 SV=2
P28074	1.3991	0.19461	2444	3.35187e-05	4.68961e-05	Proteasome subunit beta type-5 OS=Homo sapiens OX=9606 GN=PSMB5 PE=1 SV=3
P07947	1.56102	0.194735	3210	7.16815e-06	1.11896e-05	Tyrosine-protein kinase Yes OS=Homo sapiens OX=9606 GN=YES1 PE=1 SV=3
Q9NUQ7	2.96058	0.194757	2072	1.8624e-06	5.51377e-06	Ufm1-specific protease 2 OS=Homo sapiens OX=9606 GN=UFSP2 PE=1 SV=3
O60784	-1.56422	0.194757	1033	4.18954e-05	2.67835e-05	Target of Myb protein 1 OS=Homo sapiens OX=9606 GN=TOM1 PE=1 SV=2
P01023	1.27455	0.194969	3102	0.00171704	0.00218846	Alpha-2-macroglobulin OS=Homo sapiens OX=9606 GN=A2M PE=1 SV=3
Q96AQ6	2.03421	0.195112	694	4.01502e-05	8.16742e-05	Pre-B-cell leukemia transcription factor-interacting protein 1 OS=Homo sapiens OX=9606 GN=PBXIP1 PE=1 SV=1
Q9H0Q0	-1.72731	0.195564	2887	5.61154e-05	3.24872e-05	Protein FAM49A OS=Homo sapiens OX=9606 GN=FAM49A PE=2 SV=1
Q9NSD9	-1.66644	0.195585	1130	0.000180165	0.000108114	Phenylalanine--tRNA ligase beta subunit OS=Homo sapiens OX=9606 GN=FARSB PE=1 SV=3
Q00325	-1.45172	0.195754	2567	0.000207502	0.000142935	Phosphate carrier protein, mitochondrial OS=Homo sapiens OX=9606 GN=SLC25A3 PE=1 SV=2
Q9UPA5	1.93186	0.195972	778	8.95895e-05	0.000173074	Protein bassoon OS=Homo sapiens OX=9606 GN=BSN PE=1 SV=4
P61201	-1.36154	0.196129	2332	6.88019e-05	5.05326e-05	COP9 signalosome complex subunit 2 OS=Homo sapiens OX=9606 GN=COPS2 PE=1 SV=1
P21281	-1.56862	0.196229	3108	0.000662439	0.000422306	V-type proton ATPase subunit B, brain isoform OS=Homo sapiens OX=9606 GN=ATP6V1B2 PE=1 SV=3; Additional IDs concatenated into MaxParsimony group: P15313
P53985	3.57209	0.19637	1857	3.82657e-06	1.36689e-05	Monocarboxylate transporter 1 OS=Homo sapiens OX=9606 GN=SLC16A1 PE=1 SV=3
O15116	-1.77526	0.196656	1096	7.02318e-06	3.95614e-06	U6 snRNA-associated Sm-like protein LSm1 OS=Homo sapiens OX=9606 GN=LSM1 PE=1 SV=1
P51648	1.65396	0.196696	3104	2.76231e-05	4.56876e-05	Aldehyde dehydrogenase family 3 member A2 OS=Homo sapiens OX=9606 GN=ALDH3A2 PE=1 SV=1
Q8TC07	1.42636	0.19701	862	9.40729e-06	1.34182e-05	TBC1 domain family member 15 OS=Homo sapiens OX=9606 GN=TBC1D15 PE=1 SV=2
Q9BPU6	-1.60504	0.19722	1787	0.000305907	0.000190592	Dihydropyrimidinase-related protein 5 OS=Homo sapiens OX=9606 GN=DPYSL5 PE=1 SV=1
P50402	1.72715	0.197372	73	5.89767e-06	1.01862e-05	Emerin OS=Homo sapiens OX=9606 GN=EMD PE=1 SV=1
P19174	3.16126	0.19745	805	1.32851e-05	4.19975e-05	1-phosphatidylinositol 4,5-bisphosphate phosphodiesterase gamma-1 OS=Homo sapiens OX=9606 GN=PLCG1 PE=1 SV=1
O43169	-1.40311	0.19762	2150	5.57017e-05	3.96988e-05	Cytochrome b5 type B OS=Homo sapiens OX=9606 GN=CYB5B PE=1 SV=3
P06753	1.46593	0.197678	2904	0.000227667	0.000333744	Tropomyosin alpha-3 chain OS=Homo sapiens OX=9606 GN=TPM3 PE=1 SV=2; Additional IDs concatenated into MaxParsimony group: P07951
P62942	1.56932	0.197712	2117	0.000323118	0.000507074	Peptidyl-prolyl cis-trans isomerase FKBP1A OS=Homo sapiens OX=9606 GN=FKBP1A PE=1 SV=2
Q15020	1.61888	0.198079	1067	5.29288e-06	8.56853e-06	Squamous cell carcinoma antigen recognized by T-cells 3 OS=Homo sapiens OX=9606 GN=SART3 PE=1 SV=1
Q9Y2R5	2.20704	0.198115	1965	2.19628e-06	4.84728e-06	28S ribosomal protein S17, mitochondrial OS=Homo sapiens OX=9606 GN=MRPS17 PE=1 SV=1
Q16537	-1.84557	0.19815	3293	3.39713e-05	1.8407e-05	Serine/threonine-protein phosphatase 2A 56 kDa regulatory subunit epsilon isoform OS=Homo sapiens OX=9606 GN=PPP2R5E PE=1 SV=1
O43592	-1.66367	0.198414	2367	2.26506e-05	1.36149e-05	Exportin-T OS=Homo sapiens OX=9606 GN=XPOT PE=1 SV=2
Q99963	1.96626	0.198735	1486	5.97704e-05	0.000117524	Endophilin-A3 OS=Homo sapiens OX=9606 GN=SH3GL3 PE=1 SV=1
Q13033	2.55166	0.198764	111	3.08413e-06	7.86966e-06	Striatin-3 OS=Homo sapiens OX=9606 GN=STRN3 PE=1 SV=3
Q7L266	-1.50296	0.198788	928	0.00010203	6.78862e-05	Isoaspartyl peptidase/L-asparaginase OS=Homo sapiens OX=9606 GN=ASRGL1 PE=1 SV=2
P21964	-1.31725	0.198998	2221	0.000143486	0.000108928	Catechol O-methyltransferase OS=Homo sapiens OX=9606 GN=COMT PE=1 SV=2
Q9ULP9	-1.76223	0.199092	581	6.63185e-05	3.76333e-05	TBC1 domain family member 24 OS=Homo sapiens OX=9606 GN=TBC1D24 PE=1 SV=2
Q13409	1.1955	0.199611	2666	6.4004e-05	7.65167e-05	Cytoplasmic dynein 1 intermediate chain 2 OS=Homo sapiens OX=9606 GN=DYNC1I2 PE=1 SV=3
O95671	-1.45245	0.199673	251	3.31864e-05	2.28486e-05	Probable bifunctional dTTP/UTP pyrophosphatase/methyltransferase protein OS=Homo sapiens OX=9606 GN=ASMTL PE=1 SV=3
P13637	-1.65848	0.199729	3180	0.000747042	0.000450439	Sodium/potassium-transporting ATPase subunit alpha-3 OS=Homo sapiens OX=9606 GN=ATP1A3 PE=1 SV=3; Additional IDs concatenated into MaxParsimony group: Q13733, P54707, P20648
P23381	1.35264	0.199868	1016	0.000183357	0.000248016	Tryptophan--tRNA ligase, cytoplasmic OS=Homo sapiens OX=9606 GN=WARS PE=1 SV=2
Q15046	1.47779	0.200119	168	3.35639e-05	4.96005e-05	Lysine--tRNA ligase OS=Homo sapiens OX=9606 GN=KARS1 PE=1 SV=3
Q9H3S7	-1.54685	0.200312	313	1.46509e-05	9.47141e-06	Tyrosine-protein phosphatase non-receptor type 23 OS=Homo sapiens OX=9606 GN=PTPN23 PE=1 SV=1
Q99714	-1.31731	0.200453	1890	0.000328615	0.000249458	3-hydroxyacyl-CoA dehydrogenase type-2 OS=Homo sapiens OX=9606 GN=HSD17B10 PE=1 SV=3
Q9NTX5	-1.82346	0.200585	705	7.51899e-05	4.12348e-05	Ethylmalonyl-CoA decarboxylase OS=Homo sapiens OX=9606 GN=ECHDC1 PE=1 SV=2
P00747	1.55096	0.200903	1214	0.000163258	0.000253208	Plasminogen OS=Homo sapiens OX=9606 GN=PLG PE=1 SV=2
A0A0C4DH42	1.57854	0.200948	3275	9.91823e-06	1.56563e-05	Immunoglobulin heavy variable 3-66 OS=Homo sapiens OX=9606 GN=IGHV3-66 PE=3 SV=1
Q9H0N5	3.80133	0.201113	219	8.00079e-06	3.04136e-05	Pterin-4-alpha-carbinolamine dehydratase 2 OS=Homo sapiens OX=9606 GN=PCBD2 PE=1 SV=4
Q9Y2A7	-1.41731	0.201304	1455	0.00013969	9.85603e-05	Nck-associated protein 1 OS=Homo sapiens OX=9606 GN=NCKAP1 PE=1 SV=1
P20674	-1.76774	0.201427	2344	0.000115517	6.53471e-05	Cytochrome c oxidase subunit 5A, mitochondrial OS=Homo sapiens OX=9606 GN=COX5A PE=1 SV=2
P60891	-1.28843	0.201927	2894	5.41206e-05	4.20049e-05	Ribose-phosphate pyrophosphokinase 1 OS=Homo sapiens OX=9606 GN=PRPS1 PE=1 SV=2; Additional IDs concatenated into MaxParsimony group: P21108
O00244	1.67679	0.202096	257	7.06914e-05	0.000118535	Copper transport protein ATOX1 OS=Homo sapiens OX=9606 GN=ATOX1 PE=1 SV=1
O15031	-3.26196	0.202128	1293	4.72996e-05	1.45004e-05	Plexin-B2 OS=Homo sapiens OX=9606 GN=PLXNB2 PE=1 SV=3
O60493	2.15862	0.202186	3084	6.54232e-05	0.000141224	Sorting nexin-3 OS=Homo sapiens OX=9606 GN=SNX3 PE=1 SV=3
P23378	3.64593	0.202594	428	1.12711e-05	4.10938e-05	Glycine dehydrogenase (decarboxylating), mitochondrial OS=Homo sapiens OX=9606 GN=GLDC PE=1 SV=2
P31040	-1.37711	0.202827	1583	0.000138691	0.000100711	Succinate dehydrogenase [ubiquinone] flavoprotein subunit, mitochondrial OS=Homo sapiens OX=9606 GN=SDHA PE=1 SV=2
Q8NEZ5	3.12185	0.202998	1094	2.12097e-06	6.62134e-06	F-box only protein 22 OS=Homo sapiens OX=9606 GN=FBXO22 PE=1 SV=1
Q9BRT3	-1.54125	0.203019	847	1.01258e-05	6.56984e-06	Migration and invasion enhancer 1 OS=Homo sapiens OX=9606 GN=MIEN1 PE=1 SV=1
P47897	1.77726	0.203353	349	2.19112e-05	3.89418e-05	Glutamine--tRNA ligase OS=Homo sapiens OX=9606 GN=QARS PE=1 SV=1
Q15041	1.72836	0.203355	1859	2.51777e-05	4.3516e-05	ADP-ribosylation factor-like protein 6-interacting protein 1 OS=Homo sapiens OX=9606 GN=ARL6IP1 PE=1 SV=2
Q8WXF1	-1.45723	0.203458	1065	1.52645e-05	1.0475e-05	Paraspeckle component 1 OS=Homo sapiens OX=9606 GN=PSPC1 PE=1 SV=1
Q9C026	2.01059	0.203766	1822	1.16476e-05	2.34185e-05	E3 ubiquitin-protein ligase TRIM9 OS=Homo sapiens OX=9606 GN=TRIM9 PE=1 SV=1
P49770	1.81844	0.203843	2483	2.40319e-06	4.37007e-06	Translation initiation factor eIF-2B subunit beta OS=Homo sapiens OX=9606 GN=EIF2B2 PE=1 SV=3
Q92783	-1.63948	0.203943	2125	3.28735e-05	2.00512e-05	Signal transducing adapter molecule 1 OS=Homo sapiens OX=9606 GN=STAM PE=1 SV=3
P09913	3.40117	0.204	3552	2.8496e-06	9.69196e-06	Interferon-induced protein with tetratricopeptide repeats 2 OS=Homo sapiens OX=9606 GN=IFIT2 PE=1 SV=1
P00390	-1.70712	0.204029	1125	0.000972475	0.000569658	Glutathione reductase, mitochondrial OS=Homo sapiens OX=9606 GN=GSR PE=1 SV=2
Q9BTW9	-1.62419	0.204068	1588	4.30224e-05	2.64886e-05	Tubulin-specific chaperone D OS=Homo sapiens OX=9606 GN=TBCD PE=1 SV=2
P50552	1.88168	0.204092	611	1.17221e-05	2.20572e-05	Vasodilator-stimulated phosphoprotein OS=Homo sapiens OX=9606 GN=VASP PE=1 SV=3
Q13813	-1.27617	0.204469	2935	0.00705419	0.00552764	Spectrin alpha chain, non-erythrocytic 1 OS=Homo sapiens OX=9606 GN=SPTAN1 PE=1 SV=3
P22102	1.38926	0.205584	136	7.11415e-05	9.88343e-05	Trifunctional purine biosynthetic protein adenosine-3 OS=Homo sapiens OX=9606 GN=GART PE=1 SV=1
P68871	1.26432	0.205716	2623	0.270355	0.341816	Hemoglobin subunit beta OS=Homo sapiens OX=9606 GN=HBB PE=1 SV=2; Additional IDs concatenated into MaxParsimony group: P69892, P02100
Q9H9P8	1.9683	0.205733	656	4.6188e-06	9.09118e-06	L-2-hydroxyglutarate dehydrogenase, mitochondrial OS=Homo sapiens OX=9606 GN=L2HGDH PE=1 SV=3
P15927	1.42522	0.205958	407	1.44627e-05	2.06125e-05	Replication protein A 32 kDa subunit OS=Homo sapiens OX=9606 GN=RPA2 PE=1 SV=1
P16083	-1.54578	0.206181	2362	4.76714e-05	3.08397e-05	Ribosyldihydronicotinamide dehydrogenase [quinone] OS=Homo sapiens OX=9606 GN=NQO2 PE=1 SV=5
Q9Y4X5	1.53126	0.206221	801	2.94935e-06	4.51623e-06	E3 ubiquitin-protein ligase ARIH1 OS=Homo sapiens OX=9606 GN=ARIH1 PE=1 SV=2
Q9NZZ3	-1.52619	0.206689	1389	1.76993e-05	1.15971e-05	Charged multivesicular body protein 5 OS=Homo sapiens OX=9606 GN=CHMP5 PE=1 SV=1
Q2M389	2.39442	0.206791	1087	2.4399e-06	5.84215e-06	WASH complex subunit 4 OS=Homo sapiens OX=9606 GN=WASHC4 PE=1 SV=2
Q9C0E8	-1.37034	0.206804	1062	1.92562e-05	1.40521e-05	Endoplasmic reticulum junction formation protein lunapark OS=Homo sapiens OX=9606 GN=LNPK PE=1 SV=2
P10606	-1.70148	0.207637	1607	0.000121108	7.11782e-05	Cytochrome c oxidase subunit 5B, mitochondrial OS=Homo sapiens OX=9606 GN=COX5B PE=1 SV=2
O00231	1.26553	0.207757	1232	6.99607e-05	8.85373e-05	26S proteasome non-ATPase regulatory subunit 11 OS=Homo sapiens OX=9606 GN=PSMD11 PE=1 SV=3
O95168	-2.12202	0.20849	999	6.65009e-06	3.13385e-06	NADH dehydrogenase [ubiquinone] 1 beta subcomplex subunit 4 OS=Homo sapiens OX=9606 GN=NDUFB4 PE=1 SV=3
P27105	1.78603	0.208505	835	1.60416e-05	2.86508e-05	Erythrocyte band 7 integral membrane protein OS=Homo sapiens OX=9606 GN=STOM PE=1 SV=3
P51858	1.36241	0.208706	2540	3.84864e-05	5.24341e-05	Hepatoma-derived growth factor OS=Homo sapiens OX=9606 GN=HDGF PE=1 SV=1
Q15042	-2.71822	0.208805	2126	7.16008e-05	2.63411e-05	Rab3 GTPase-activating protein catalytic subunit OS=Homo sapiens OX=9606 GN=RAB3GAP1 PE=1 SV=3
Q16891	-2.57121	0.208982	2530	4.0557e-05	1.57735e-05	MICOS complex subunit MIC60 OS=Homo sapiens OX=9606 GN=IMMT PE=1 SV=1
O15540	1.51056	0.20901	3120	0.000426473	0.000644214	Fatty acid-binding protein, brain OS=Homo sapiens OX=9606 GN=FABP7 PE=1 SV=3
P04899	-1.30664	0.209314	2833	0.000201284	0.000154047	Guanine nucleotide-binding protein G(i) subunit alpha-2 OS=Homo sapiens OX=9606 GN=GNAI2 PE=1 SV=3
Q9Y4P1	-1.93001	0.209587	2272	1.57671e-05	8.16945e-06	Cysteine protease ATG4B OS=Homo sapiens OX=9606 GN=ATG4B PE=1 SV=2
O00154	-1.62287	0.209642	1233	0.000401365	0.000247319	Cytosolic acyl coenzyme A thioester hydrolase OS=Homo sapiens OX=9606 GN=ACOT7 PE=1 SV=3
Q4G0F5	-1.50526	0.209937	2131	4.45007e-05	2.95634e-05	Vacuolar protein sorting-associated protein 26B OS=Homo sapiens OX=9606 GN=VPS26B PE=1 SV=2
A1L0T0	1.83293	0.209993	1705	7.52775e-06	1.37979e-05	Acetolactate synthase-like protein OS=Homo sapiens OX=9606 GN=ILVBL PE=1 SV=2
O95433	-1.53344	0.210161	249	5.52827e-05	3.60514e-05	Activator of 90 kDa heat shock protein ATPase homolog 1 OS=Homo sapiens OX=9606 GN=AHSA1 PE=1 SV=1
P05023	-1.45178	0.21042	3181	0.000589324	0.000405932	Sodium/potassium-transporting ATPase subunit alpha-1 OS=Homo sapiens OX=9606 GN=ATP1A1 PE=1 SV=1
Q9HC56	1.5972	0.210446	643	3.57702e-06	5.7132e-06	Protocadherin-9 OS=Homo sapiens OX=9606 GN=PCDH9 PE=1 SV=2
Q16563	1.44709	0.210531	2619	2.37528e-05	3.43725e-05	Synaptophysin-like protein 1 OS=Homo sapiens OX=9606 GN=SYPL1 PE=1 SV=1
Q92530	-1.16653	0.210554	1291	2.86967e-05	2.46e-05	Proteasome inhibitor PI31 subunit OS=Homo sapiens OX=9606 GN=PSMF1 PE=1 SV=2
Q9H2M9	-1.66346	0.210566	2067	1.44465e-05	8.68459e-06	Rab3 GTPase-activating protein non-catalytic subunit OS=Homo sapiens OX=9606 GN=RAB3GAP2 PE=1 SV=1
Q06830	1.18137	0.211059	3110	0.00216361	0.00255603	Peroxiredoxin-1 OS=Homo sapiens OX=9606 GN=PRDX1 PE=1 SV=1
P27695	1.5408	0.211356	1036	9.62738e-05	0.000148338	DNA-(apurinic or apyrimidinic site) lyase OS=Homo sapiens OX=9606 GN=APEX1 PE=1 SV=2
P48643	-1.32746	0.211368	1015	0.000225837	0.000170127	T-complex protein 1 subunit epsilon OS=Homo sapiens OX=9606 GN=CCT5 PE=1 SV=1
Q5JTV8	1.94917	0.211427	180	4.75686e-06	9.27193e-06	Torsin-1A-interacting protein 1 OS=Homo sapiens OX=9606 GN=TOR1AIP1 PE=1 SV=2
Q13825	-2.02488	0.211456	2505	4.20399e-05	2.07617e-05	Methylglutaconyl-CoA hydratase, mitochondrial OS=Homo sapiens OX=9606 GN=AUH PE=1 SV=1
P35241	1.8213	0.211561	3020	6.90486e-05	0.000125759	Radixin OS=Homo sapiens OX=9606 GN=RDX PE=1 SV=1
Q9Y4F1	-1.61928	0.211654	294	6.92909e-05	4.27911e-05	FERM, ARHGEF and pleckstrin domain-containing protein 1 OS=Homo sapiens OX=9606 GN=FARP1 PE=1 SV=1
Q13586	2.17379	0.211692	3601	3.86983e-06	8.41218e-06	Stromal interaction molecule 1 OS=Homo sapiens OX=9606 GN=STIM1 PE=1 SV=3
Q00535	-1.58884	0.211838	20	4.53877e-05	2.85665e-05	Cyclin-dependent-like kinase 5 OS=Homo sapiens OX=9606 GN=CDK5 PE=1 SV=3
O14810	-2.24495	0.212025	2093	4.57672e-05	2.03868e-05	Complexin-1 OS=Homo sapiens OX=9606 GN=CPLX1 PE=1 SV=1
O00499	-1.98501	0.212118	451	0.00139222	0.000701366	Myc box-dependent-interacting protein 1 OS=Homo sapiens OX=9606 GN=BIN1 PE=1 SV=1
P32969	1.39974	0.212243	256	5.94762e-05	8.32509e-05	60S ribosomal protein L9 OS=Homo sapiens OX=9606 GN=RPL9 PE=1 SV=1
P00492	-1.54294	0.21245	2960	0.000354846	0.00022998	Hypoxanthine-guanine phosphoribosyltransferase OS=Homo sapiens OX=9606 GN=HPRT1 PE=1 SV=2
P62888	1.44898	0.212556	715	3.44846e-05	4.99674e-05	60S ribosomal protein L30 OS=Homo sapiens OX=9606 GN=RPL30 PE=1 SV=2
A0FGR8	2.11641	0.212605	1047	6.35708e-06	1.34542e-05	Extended synaptotagmin-2 OS=Homo sapiens OX=9606 GN=ESYT2 PE=1 SV=1
P12277	-1.40742	0.212898	3370	0.00931361	0.00661749	Creatine kinase B-type OS=Homo sapiens OX=9606 GN=CKB PE=1 SV=1; Additional IDs concatenated into MaxParsimony group: P17540
P78559	-1.63523	0.212904	3396	0.00105158	0.000643077	Microtubule-associated protein 1A OS=Homo sapiens OX=9606 GN=MAP1A PE=1 SV=6
P62917	1.82014	0.212906	2309	1.16428e-05	2.11916e-05	60S ribosomal protein L8 OS=Homo sapiens OX=9606 GN=RPL8 PE=1 SV=2
P49354	1.48388	0.212953	1606	1.51359e-05	2.24599e-05	Protein farnesyltransferase/geranylgeranyltransferase type-1 subunit alpha OS=Homo sapiens OX=9606 GN=FNTA PE=1 SV=1
O95782	-1.49962	0.213168	3060	0.000576248	0.000384263	AP-2 complex subunit alpha-1 OS=Homo sapiens OX=9606 GN=AP2A1 PE=1 SV=3
O76003	1.28668	0.213426	1811	1.87454e-05	2.41194e-05	Glutaredoxin-3 OS=Homo sapiens OX=9606 GN=GLRX3 PE=1 SV=2
Q52LJ0	-1.41914	0.213563	2975	2.36143e-05	1.66399e-05	Protein FAM98B OS=Homo sapiens OX=9606 GN=FAM98B PE=1 SV=2
Q9NRY5	1.76374	0.213828	976	5.70365e-06	1.00598e-05	Protein FAM114A2 OS=Homo sapiens OX=9606 GN=FAM114A2 PE=1 SV=4
O95163	3.22953	0.213857	211	1.24308e-06	4.01455e-06	Elongator complex protein 1 OS=Homo sapiens OX=9606 GN=ELP1 PE=1 SV=3
P27144	-1.91198	0.213999	692	9.31935e-05	4.87418e-05	Adenylate kinase 4, mitochondrial OS=Homo sapiens OX=9606 GN=AK4 PE=1 SV=1
O14964	-1.36912	0.214266	383	5.73315e-05	4.18747e-05	Hepatocyte growth factor-regulated tyrosine kinase substrate OS=Homo sapiens OX=9606 GN=HGS PE=1 SV=1
P05387	2.66842	0.214323	3346	0.000222579	0.000593934	60S acidic ribosomal protein P2 OS=Homo sapiens OX=9606 GN=RPLP2 PE=1 SV=1
Q01968	2.20369	0.2144	449	1.78068e-06	3.92407e-06	Inositol polyphosphate 5-phosphatase OCRL OS=Homo sapiens OX=9606 GN=OCRL PE=1 SV=3
Q9NYU2	2.08549	0.21448	781	4.58529e-05	9.56256e-05	UDP-glucose:glycoprotein glucosyltransferase 1 OS=Homo sapiens OX=9606 GN=UGGT1 PE=1 SV=3
Q8N163	1.44187	0.214511	268	2.01755e-05	2.90903e-05	Cell cycle and apoptosis regulator protein 2 OS=Homo sapiens OX=9606 GN=CCAR2 PE=1 SV=2
O60282	-1.82455	0.214574	3281	5.29525e-05	2.90222e-05	Kinesin heavy chain isoform 5C OS=Homo sapiens OX=9606 GN=KIF5C PE=1 SV=1
P52597	1.76869	0.215026	3187	2.45892e-05	4.34907e-05	Heterogeneous nuclear ribonucleoprotein F OS=Homo sapiens OX=9606 GN=HNRNPF PE=1 SV=3
Q8WVC6	1.74733	0.215103	3542	2.60398e-06	4.55e-06	Dephospho-CoA kinase domain-containing protein OS=Homo sapiens OX=9606 GN=DCAKD PE=1 SV=1
Q99536	-1.24305	0.215209	1681	0.000385367	0.000310016	Synaptic vesicle membrane protein VAT-1 homolog OS=Homo sapiens OX=9606 GN=VAT1 PE=1 SV=2
O00170	-1.4634	0.215431	549	1.16024e-05	7.92839e-06	AH receptor-interacting protein OS=Homo sapiens OX=9606 GN=AIP PE=1 SV=2
P13521	-1.49976	0.215508	1460	0.000109197	7.28094e-05	Secretogranin-2 OS=Homo sapiens OX=9606 GN=SCG2 PE=1 SV=2
Q9Y2T3	-1.7549	0.215744	2204	0.000631331	0.000359753	Guanine deaminase OS=Homo sapiens OX=9606 GN=GDA PE=1 SV=1
Q9Y376	-1.47296	0.215887	2778	2.24745e-05	1.52581e-05	Calcium-binding protein 39 OS=Homo sapiens OX=9606 GN=CAB39 PE=1 SV=1
Q13263	1.48529	0.216087	1686	0.000100186	0.000148805	Transcription intermediary factor 1-beta OS=Homo sapiens OX=9606 GN=TRIM28 PE=1 SV=5
Q9UHJ6	1.38698	0.216154	2586	4.35075e-06	6.0344e-06	Sedoheptulokinase OS=Homo sapiens OX=9606 GN=SHPK PE=1 SV=3
P62841	1.63962	0.21646	286	7.64188e-06	1.25298e-05	40S ribosomal protein S15 OS=Homo sapiens OX=9606 GN=RPS15 PE=1 SV=2
Q5H9R7	2.13225	0.21647	1161	9.17882e-06	1.95715e-05	Serine/threonine-protein phosphatase 6 regulatory subunit 3 OS=Homo sapiens OX=9606 GN=PPP6R3 PE=1 SV=2
Q15049	2.89784	0.216486	424	5.23842e-06	1.51801e-05	Membrane protein MLC1 OS=Homo sapiens OX=9606 GN=MLC1 PE=1 SV=5
P05771	1.98225	0.216562	2662	4.8524e-05	9.61867e-05	Protein kinase C beta type OS=Homo sapiens OX=9606 GN=PRKCB PE=1 SV=4
Q9ULE6	1.57522	0.216813	419	1.37114e-06	2.15983e-06	Paladin OS=Homo sapiens OX=9606 GN=PALD1 PE=1 SV=3
P05090	-2.05035	0.216859	1492	0.00107454	0.000524075	Apolipoprotein D OS=Homo sapiens OX=9606 GN=APOD PE=1 SV=1
P16157	-1.86289	0.217238	3305	2.74183e-05	1.47181e-05	Ankyrin-1 OS=Homo sapiens OX=9606 GN=ANK1 PE=1 SV=3
P61221	1.48651	0.217572	2555	2.05256e-05	3.05115e-05	ATP-binding cassette sub-family E member 1 OS=Homo sapiens OX=9606 GN=ABCE1 PE=1 SV=1
P00491	1.35946	0.217776	3372	0.000121706	0.000165455	Purine nucleoside phosphorylase OS=Homo sapiens OX=9606 GN=PNP PE=1 SV=2
Q15052	1.60251	0.217946	3041	5.43691e-06	8.71271e-06	Rho guanine nucleotide exchange factor 6 OS=Homo sapiens OX=9606 GN=ARHGEF6 PE=1 SV=2
P09543	-1.55163	0.218135	2426	0.00137251	0.000884562	2',3'-cyclic-nucleotide 3'-phosphodiesterase OS=Homo sapiens OX=9606 GN=CNP PE=1 SV=2
Q1KMD3	1.42712	0.218187	1464	6.47313e-05	9.23795e-05	Heterogeneous nuclear ribonucleoprotein U-like protein 2 OS=Homo sapiens OX=9606 GN=HNRNPUL2 PE=1 SV=1
Q9UIA9	-1.47094	0.218924	804	3.36414e-05	2.28706e-05	Exportin-7 OS=Homo sapiens OX=9606 GN=XPO7 PE=1 SV=3
P63027	-1.51913	0.218937	2708	9.33976e-05	6.14809e-05	Vesicle-associated membrane protein 2 OS=Homo sapiens OX=9606 GN=VAMP2 PE=1 SV=3
Q8N3E9	-1.69144	0.218951	489	1.23614e-05	7.30824e-06	1-phosphatidylinositol 4,5-bisphosphate phosphodiesterase delta-3 OS=Homo sapiens OX=9606 GN=PLCD3 PE=1 SV=3
Q14980	1.90147	0.219111	1069	2.71049e-05	5.15391e-05	Nuclear mitotic apparatus protein 1 OS=Homo sapiens OX=9606 GN=NUMA1 PE=1 SV=2
P84098	1.34698	0.219112	733	2.89937e-05	3.90539e-05	60S ribosomal protein L19 OS=Homo sapiens OX=9606 GN=RPL19 PE=1 SV=1
Q9UPN7	-1.46654	0.21929	852	3.35636e-06	2.28862e-06	Serine/threonine-protein phosphatase 6 regulatory subunit 1 OS=Homo sapiens OX=9606 GN=PPP6R1 PE=1 SV=5
Q15847	2.36013	0.219516	964	4.39601e-05	0.000103751	Adipogenesis regulatory factor OS=Homo sapiens OX=9606 GN=ADIRF PE=1 SV=1
O95502	-1.6903	0.219606	1123	6.42564e-05	3.80147e-05	Neuronal pentraxin receptor OS=Homo sapiens OX=9606 GN=NPTXR PE=3 SV=2
P23246	-1.2799	0.219734	1136	0.000188115	0.000146975	Splicing factor, proline- and glutamine-rich OS=Homo sapiens OX=9606 GN=SFPQ PE=1 SV=2
P61163	-1.45429	0.219792	2950	9.70205e-05	6.67135e-05	Alpha-centractin OS=Homo sapiens OX=9606 GN=ACTR1A PE=1 SV=1
Q96G03	1.3835	0.22022	2746	5.67615e-05	7.85297e-05	Phosphoglucomutase-2 OS=Homo sapiens OX=9606 GN=PGM2 PE=1 SV=4
Q8N568	-1.42557	0.220346	2667	0.000134886	9.4619e-05	Serine/threonine-protein kinase DCLK2 OS=Homo sapiens OX=9606 GN=DCLK2 PE=1 SV=4; Additional IDs concatenated into MaxParsimony group: Q9C098
O15294	-2.03385	0.220456	2162	3.47311e-05	1.70765e-05	UDP-N-acetylglucosamine--peptide N-acetylglucosaminyltransferase 110 kDa subunit OS=Homo sapiens OX=9606 GN=OGT PE=1 SV=3
P48444	1.40261	0.220616	1814	2.43506e-05	3.41544e-05	Coatomer subunit delta OS=Homo sapiens OX=9606 GN=ARCN1 PE=1 SV=1
Q9UBM7	2.99867	0.220936	106	5.65568e-06	1.69595e-05	7-dehydrocholesterol reductase OS=Homo sapiens OX=9606 GN=DHCR7 PE=1 SV=1
Q9P0I2	1.45859	0.221016	1977	2.44868e-06	3.57163e-06	ER membrane protein complex subunit 3 OS=Homo sapiens OX=9606 GN=EMC3 PE=1 SV=3
Q8N5M1	-1.46446	0.221191	2180	8.72549e-06	5.95814e-06	ATP synthase mitochondrial F1 complex assembly factor 2 OS=Homo sapiens OX=9606 GN=ATPAF2 PE=1 SV=1
P22694	-1.59797	0.221293	2774	2.56591e-05	1.60574e-05	cAMP-dependent protein kinase catalytic subunit beta OS=Homo sapiens OX=9606 GN=PRKACB PE=1 SV=2; Additional IDs concatenated into MaxParsimony group: P22612
Q14141	-1.45465	0.221445	2954	2.74714e-05	1.88852e-05	Septin-6 OS=Homo sapiens OX=9606 GN=SEPTIN6 PE=1 SV=4
Q9H3Z4	-1.45405	0.221484	702	5.90125e-05	4.0585e-05	DnaJ homolog subfamily C member 5 OS=Homo sapiens OX=9606 GN=DNAJC5 PE=1 SV=1
P52272	1.41882	0.221538	455	6.52841e-05	9.26264e-05	Heterogeneous nuclear ribonucleoprotein M OS=Homo sapiens OX=9606 GN=HNRNPM PE=1 SV=3
Q12931	-1.53585	0.221578	137	0.000124278	8.09179e-05	Heat shock protein 75 kDa, mitochondrial OS=Homo sapiens OX=9606 GN=TRAP1 PE=1 SV=3
Q6SZW1	1.52928	0.221665	866	2.37934e-06	3.63868e-06	NAD(+) hydrolase SARM1 OS=Homo sapiens OX=9606 GN=SARM1 PE=1 SV=1
P57737	1.66346	0.221769	963	8.7537e-06	1.45615e-05	Coronin-7 OS=Homo sapiens OX=9606 GN=CORO7 PE=1 SV=2
Q15181	-1.27859	0.22183	2209	0.00020239	0.000158291	Inorganic pyrophosphatase OS=Homo sapiens OX=9606 GN=PPA1 PE=1 SV=2
Q96CM8	-1.86185	0.222198	1154	1.44521e-05	7.76222e-06	Medium-chain acyl-CoA ligase ACSF2, mitochondrial OS=Homo sapiens OX=9606 GN=ACSF2 PE=1 SV=2
P30837	-1.6009	0.222275	3106	1.15138e-05	7.19209e-06	Aldehyde dehydrogenase X, mitochondrial OS=Homo sapiens OX=9606 GN=ALDH1B1 PE=1 SV=3
Q9UKU7	-1.46574	0.222402	40	3.02933e-05	2.06675e-05	Isobutyryl-CoA dehydrogenase, mitochondrial OS=Homo sapiens OX=9606 GN=ACAD8 PE=1 SV=1
P16870	-1.57273	0.222484	244	6.7066e-05	4.2643e-05	Carboxypeptidase E OS=Homo sapiens OX=9606 GN=CPE PE=1 SV=1
Q5T6V5	1.83269	0.222504	2385	2.98453e-06	5.46973e-06	Queuosine salvage protein OS=Homo sapiens OX=9606 GN=C9orf64 PE=1 SV=1
Q969J3	1.35669	0.222618	196	2.15407e-06	2.92239e-06	BLOC-1-related complex subunit 5 OS=Homo sapiens OX=9606 GN=BORCS5 PE=1 SV=1
Q9NX14	-2.76547	0.222974	740	5.15019e-06	1.86232e-06	NADH dehydrogenase [ubiquinone] 1 beta subcomplex subunit 11, mitochondrial OS=Homo sapiens OX=9606 GN=NDUFB11 PE=1 SV=1
Q9H7D7	-1.78958	0.223242	2482	2.53376e-06	1.41584e-06	WD repeat-containing protein 26 OS=Homo sapiens OX=9606 GN=WDR26 PE=1 SV=3
P62995	1.47239	0.223778	1610	2.41694e-05	3.55869e-05	Transformer-2 protein homolog beta OS=Homo sapiens OX=9606 GN=TRA2B PE=1 SV=1
P50440	1.69518	0.224089	1129	0.000130689	0.000221541	Glycine amidinotransferase, mitochondrial OS=Homo sapiens OX=9606 GN=GATM PE=1 SV=1
P15289	-1.44209	0.224383	2063	4.79886e-06	3.32772e-06	Arylsulfatase A OS=Homo sapiens OX=9606 GN=ARSA PE=1 SV=3
Q9BSL1	-1.39658	0.224725	1307	3.40583e-06	2.4387e-06	Ubiquitin-associated domain-containing protein 1 OS=Homo sapiens OX=9606 GN=UBAC1 PE=1 SV=1
Q9BZV1	-1.584	0.224774	1494	1.87505e-05	1.18374e-05	UBX domain-containing protein 6 OS=Homo sapiens OX=9606 GN=UBXN6 PE=1 SV=1
Q9H1Z4	-1.74577	0.22478	2073	1.47315e-05	8.43839e-06	WD repeat-containing protein 13 OS=Homo sapiens OX=9606 GN=WDR13 PE=1 SV=2
Q9UPY6	-1.84055	0.224942	2711	1.05384e-05	5.72571e-06	Wiskott-Aldrich syndrome protein family member 3 OS=Homo sapiens OX=9606 GN=WASF3 PE=1 SV=2
Q96DH6	1.79048	0.225101	631	1.10169e-05	1.97256e-05	RNA-binding protein Musashi homolog 2 OS=Homo sapiens OX=9606 GN=MSI2 PE=1 SV=1
P84103	-1.35497	0.225193	3204	5.33243e-05	3.93548e-05	Serine/arginine-rich splicing factor 3 OS=Homo sapiens OX=9606 GN=SRSF3 PE=1 SV=1
P25686	2.16303	0.225493	387	1.39907e-05	3.02622e-05	DnaJ homolog subfamily B member 2 OS=Homo sapiens OX=9606 GN=DNAJB2 PE=1 SV=3
Q15067	2.34364	0.225603	936	6.43456e-05	0.000150803	Peroxisomal acyl-coenzyme A oxidase 1 OS=Homo sapiens OX=9606 GN=ACOX1 PE=1 SV=3
P09914	2.14438	0.225729	2405	6.89202e-06	1.47791e-05	Interferon-induced protein with tetratricopeptide repeats 1 OS=Homo sapiens OX=9606 GN=IFIT1 PE=1 SV=2
Q9UJZ1	1.75305	0.225817	1840	2.09419e-05	3.67122e-05	Stomatin-like protein 2, mitochondrial OS=Homo sapiens OX=9606 GN=STOML2 PE=1 SV=1
Q7Z2W4	2.8791	0.225856	1966	3.81497e-06	1.09837e-05	Zinc finger CCCH-type antiviral protein 1 OS=Homo sapiens OX=9606 GN=ZC3HAV1 PE=1 SV=3
Q96C23	1.53082	0.22586	317	6.99008e-06	1.07006e-05	Aldose 1-epimerase OS=Homo sapiens OX=9606 GN=GALM PE=1 SV=1
P23528	-1.16777	0.225935	2754	0.00215811	0.00184807	Cofilin-1 OS=Homo sapiens OX=9606 GN=CFL1 PE=1 SV=3
P11766	-1.17421	0.22623	2206	0.000448893	0.000382295	Alcohol dehydrogenase class-3 OS=Homo sapiens OX=9606 GN=ADH5 PE=1 SV=4
Q8TBC4	1.38403	0.226266	915	5.84401e-05	8.0883e-05	NEDD8-activating enzyme E1 catalytic subunit OS=Homo sapiens OX=9606 GN=UBA3 PE=1 SV=2
Q9UQB3	1.73664	0.226434	793	2.74937e-05	4.77466e-05	Catenin delta-2 OS=Homo sapiens OX=9606 GN=CTNND2 PE=1 SV=3
Q6PCB7	2.77643	0.226764	3442	6.17556e-06	1.7146e-05	Long-chain fatty acid transport protein 1 OS=Homo sapiens OX=9606 GN=SLC27A1 PE=1 SV=1
O75506	3.35818	0.227019	1732	1.07418e-05	3.60729e-05	Heat shock factor-binding protein 1 OS=Homo sapiens OX=9606 GN=HSBP1 PE=1 SV=1
Q7L775	-1.54394	0.227191	2034	1.78469e-05	1.15593e-05	EPM2A-interacting protein 1 OS=Homo sapiens OX=9606 GN=EPM2AIP1 PE=1 SV=1
Q9H2W6	-1.58685	0.227255	4096	4.5701e-06	2.87998e-06	39S ribosomal protein L46, mitochondrial OS=Homo sapiens OX=9606 GN=MRPL46 PE=1 SV=1
A6NIH7	2.11367	0.227307	3365	2.08628e-06	4.40972e-06	Protein unc-119 homolog B OS=Homo sapiens OX=9606 GN=UNC119B PE=1 SV=1
Q9C040	-1.437	0.227644	3023	0.000124391	8.65627e-05	Tripartite motif-containing protein 2 OS=Homo sapiens OX=9606 GN=TRIM2 PE=1 SV=1
Q9Y2Z0	-1.49297	0.227781	2445	6.30727e-05	4.22464e-05	Protein SGT1 homolog OS=Homo sapiens OX=9606 GN=SUGT1 PE=1 SV=3
Q96AE4	-1.73994	0.227905	3115	9.09599e-05	5.22776e-05	Far upstream element-binding protein 1 OS=Homo sapiens OX=9606 GN=FUBP1 PE=1 SV=3
Q9H8Y8	1.31786	0.227936	1478	2.52728e-05	3.3306e-05	Golgi reassembly-stacking protein 2 OS=Homo sapiens OX=9606 GN=GORASP2 PE=1 SV=3
P07197	-1.52615	0.227938	3144	0.00088489	0.000579817	Neurofilament medium polypeptide OS=Homo sapiens OX=9606 GN=NEFM PE=1 SV=3
Q15165	1.59271	0.227946	2545	8.51753e-05	0.00013566	Serum paraoxonase/arylesterase 2 OS=Homo sapiens OX=9606 GN=PON2 PE=1 SV=4
Q07666	1.34092	0.228226	3354	2.02544e-05	2.71595e-05	KH domain-containing, RNA-binding, signal transduction-associated protein 1 OS=Homo sapiens OX=9606 GN=KHDRBS1 PE=1 SV=1
O94856	-1.43098	0.228288	1119	0.000457755	0.00031989	Neurofascin OS=Homo sapiens OX=9606 GN=NFASC PE=1 SV=4
O60313	-1.53703	0.228981	128	0.000109254	7.10808e-05	Dynamin-like 120 kDa protein, mitochondrial OS=Homo sapiens OX=9606 GN=OPA1 PE=1 SV=3
Q16623	-1.44032	0.229178	2884	0.000214364	0.000148831	Syntaxin-1A OS=Homo sapiens OX=9606 GN=STX1A PE=1 SV=1
P12931	1.73122	0.22921	3211	1.37751e-06	2.38477e-06	Proto-oncogene tyrosine-protein kinase Src OS=Homo sapiens OX=9606 GN=SRC PE=1 SV=3
Q15459	1.9188	0.229445	305	1.15952e-05	2.22489e-05	Splicing factor 3A subunit 1 OS=Homo sapiens OX=9606 GN=SF3A1 PE=1 SV=1
P61006	-1.31514	0.229508	3206	5.34701e-06	4.06572e-06	Ras-related protein Rab-8A OS=Homo sapiens OX=9606 GN=RAB8A PE=1 SV=1
Q9UK22	1.70493	0.230076	2432	0.000272656	0.000464859	F-box only protein 2 OS=Homo sapiens OX=9606 GN=FBXO2 PE=1 SV=2
Q92734	1.27303	0.230402	2011	8.94712e-05	0.000113899	Protein TFG OS=Homo sapiens OX=9606 GN=TFG PE=1 SV=2
P57088	2.41871	0.230486	1730	5.69253e-06	1.37686e-05	Transmembrane protein 33 OS=Homo sapiens OX=9606 GN=TMEM33 PE=1 SV=2
Q13526	-1.46436	0.230565	2573	8.84659e-05	6.04129e-05	Peptidyl-prolyl cis-trans isomerase NIMA-interacting 1 OS=Homo sapiens OX=9606 GN=PIN1 PE=1 SV=1
Q9BY89	1.68106	0.23058	609	2.43574e-06	4.09462e-06	Uncharacterized protein KIAA1671 OS=Homo sapiens OX=9606 GN=KIAA1671 PE=1 SV=2
Q86Y82	-1.21948	0.230906	2124	4.65798e-05	3.81966e-05	Syntaxin-12 OS=Homo sapiens OX=9606 GN=STX12 PE=1 SV=1
Q15904	2.10146	0.231267	2509	4.12987e-05	8.67877e-05	V-type proton ATPase subunit S1 OS=Homo sapiens OX=9606 GN=ATP6AP1 PE=1 SV=2
P60520	-1.38581	0.231627	1720	4.81696e-05	3.47592e-05	Gamma-aminobutyric acid receptor-associated protein-like 2 OS=Homo sapiens OX=9606 GN=GABARAPL2 PE=1 SV=1
Q99436	1.29315	0.231708	703	4.17404e-05	5.39764e-05	Proteasome subunit beta type-7 OS=Homo sapiens OX=9606 GN=PSMB7 PE=1 SV=1
Q9UDW1	-1.77429	0.232068	83	1.6668e-05	9.3942e-06	Cytochrome b-c1 complex subunit 9 OS=Homo sapiens OX=9606 GN=UQCR10 PE=1 SV=3
P35244	1.34299	0.232082	378	1.46298e-05	1.96477e-05	Replication protein A 14 kDa subunit OS=Homo sapiens OX=9606 GN=RPA3 PE=1 SV=1
P11413	1.76227	0.232296	3021	0.000102233	0.000180163	Glucose-6-phosphate 1-dehydrogenase OS=Homo sapiens OX=9606 GN=G6PD PE=1 SV=4; Additional IDs concatenated into MaxParsimony group: Q15013
Q15477	2.012	0.232314	3799	5.39785e-06	1.08605e-05	Helicase SKI2W OS=Homo sapiens OX=9606 GN=SKIV2L PE=1 SV=3
P02042	1.23576	0.232454	2626	0.00526035	0.00650054	Hemoglobin subunit delta OS=Homo sapiens OX=9606 GN=HBD PE=1 SV=2
Q53H82	1.42032	0.23269	1852	3.31538e-06	4.70889e-06	Endoribonuclease LACTB2 OS=Homo sapiens OX=9606 GN=LACTB2 PE=1 SV=2
Q99719	-1.69266	0.232994	3400	0.000152693	9.02089e-05	Septin-5 OS=Homo sapiens OX=9606 GN=SEPTIN5 PE=1 SV=1
P09486	2.01582	0.23325	1255	0.000134866	0.000271867	SPARC OS=Homo sapiens OX=9606 GN=SPARC PE=1 SV=1
Q9NT62	1.33649	0.233347	1170	3.38557e-05	4.52478e-05	Ubiquitin-like-conjugating enzyme ATG3 OS=Homo sapiens OX=9606 GN=ATG3 PE=1 SV=1
Q07157	3.69547	0.233351	2224	1.68541e-05	6.22837e-05	Tight junction protein ZO-1 OS=Homo sapiens OX=9606 GN=TJP1 PE=1 SV=3
P43487	-1.22414	0.233386	163	9.54354e-05	7.79613e-05	Ran-specific GTPase-activating protein OS=Homo sapiens OX=9606 GN=RANBP1 PE=1 SV=1
Q9Y6I3	-1.6099	0.233557	2440	6.16541e-05	3.82968e-05	Epsin-1 OS=Homo sapiens OX=9606 GN=EPN1 PE=1 SV=2
Q9UHB9	3.40871	0.233558	1915	9.01595e-06	3.07328e-05	Signal recognition particle subunit SRP68 OS=Homo sapiens OX=9606 GN=SRP68 PE=1 SV=2
O94967	3.77094	0.233688	1362	3.49039e-05	0.00013162	WD repeat-containing protein 47 OS=Homo sapiens OX=9606 GN=WDR47 PE=1 SV=1
O14579	1.56432	0.233867	492	1.59333e-05	2.49248e-05	Coatomer subunit epsilon OS=Homo sapiens OX=9606 GN=COPE PE=1 SV=3
P62829	1.96812	0.233918	1828	8.85432e-05	0.000174263	60S ribosomal protein L23 OS=Homo sapiens OX=9606 GN=RPL23 PE=1 SV=1
P78371	-1.22958	0.234014	560	0.000286212	0.000232773	T-complex protein 1 subunit beta OS=Homo sapiens OX=9606 GN=CCT2 PE=1 SV=4
P11216	-1.41212	0.234029	2878	0.00118601	0.000839877	Glycogen phosphorylase, brain form OS=Homo sapiens OX=9606 GN=PYGB PE=1 SV=5
P46782	1.31289	0.234108	601	8.25843e-05	0.000108425	40S ribosomal protein S5 OS=Homo sapiens OX=9606 GN=RPS5 PE=1 SV=4
Q9H3Q1	-1.47834	0.234635	368	6.68703e-05	4.52332e-05	Cdc42 effector protein 4 OS=Homo sapiens OX=9606 GN=CDC42EP4 PE=1 SV=1
Q13367	-1.99839	0.234769	2901	0.000109522	5.48051e-05	AP-3 complex subunit beta-2 OS=Homo sapiens OX=9606 GN=AP3B2 PE=1 SV=2
P62191	1.33081	0.234769	2013	7.59569e-05	0.000101084	26S proteasome regulatory subunit 4 OS=Homo sapiens OX=9606 GN=PSMC1 PE=1 SV=1
O43301	-1.55844	0.234828	3233	0.000502828	0.000322648	Heat shock 70 kDa protein 12A OS=Homo sapiens OX=9606 GN=HSPA12A PE=1 SV=2; Additional IDs concatenated into MaxParsimony group: Q96MM6
Q9UBP4	-1.5213	0.23485	1037	6.28707e-05	4.1327e-05	Dickkopf-related protein 3 OS=Homo sapiens OX=9606 GN=DKK3 PE=1 SV=2
P04439	1.55988	0.235176	3077	2.2323e-05	3.48213e-05	HLA class I histocompatibility antigen, A alpha chain OS=Homo sapiens OX=9606 GN=HLA-A PE=1 SV=2; Additional IDs concatenated into MaxParsimony group: P01893, P13747, P17693
P25787	1.29367	0.235305	580	4.52513e-05	5.854e-05	Proteasome subunit alpha type-2 OS=Homo sapiens OX=9606 GN=PSMA2 PE=1 SV=2
P61106	-1.21148	0.235345	2225	0.00026874	0.000221828	Ras-related protein Rab-14 OS=Homo sapiens OX=9606 GN=RAB14 PE=1 SV=4
P20290	1.41756	0.235408	1506	9.60092e-06	1.36099e-05	Transcription factor BTF3 OS=Homo sapiens OX=9606 GN=BTF3 PE=1 SV=1
Q9NQP4	-1.34654	0.235449	51	4.0385e-05	2.99917e-05	Prefoldin subunit 4 OS=Homo sapiens OX=9606 GN=PFDN4 PE=1 SV=1
Q9UPT5	-1.43429	0.235771	481	1.30927e-05	9.12836e-06	Exocyst complex component 7 OS=Homo sapiens OX=9606 GN=EXOC7 PE=1 SV=3
P00739	2.01344	0.235784	3310	6.03768e-06	1.21565e-05	Haptoglobin-related protein OS=Homo sapiens OX=9606 GN=HPR PE=2 SV=2
P01859	2.08819	0.235996	2730	8.73019e-05	0.000182303	Immunoglobulin heavy constant gamma 2 OS=Homo sapiens OX=9606 GN=IGHG2 PE=1 SV=2
O75970	1.92874	0.236064	3651	2.79257e-06	5.38614e-06	Multiple PDZ domain protein OS=Homo sapiens OX=9606 GN=MPDZ PE=1 SV=2
P00915	1.20565	0.236138	121	0.00194281	0.00234236	Carbonic anhydrase 1 OS=Homo sapiens OX=9606 GN=CA1 PE=1 SV=2
O75146	-2.21616	0.236268	2541	5.4813e-05	2.47333e-05	Huntingtin-interacting protein 1-related protein OS=Homo sapiens OX=9606 GN=HIP1R PE=1 SV=2
P37108	-1.22313	0.236396	2420	3.52324e-05	2.88051e-05	Signal recognition particle 14 kDa protein OS=Homo sapiens OX=9606 GN=SRP14 PE=1 SV=2
P07196	-1.55293	0.236519	3143	0.000879905	0.000566609	Neurofilament light polypeptide OS=Homo sapiens OX=9606 GN=NEFL PE=1 SV=3
P27824	1.2563	0.236983	559	0.000529272	0.000664924	Calnexin OS=Homo sapiens OX=9606 GN=CANX PE=1 SV=2
P11171	-1.47726	0.237315	3378	1.14744e-05	7.76739e-06	Protein 4.1 OS=Homo sapiens OX=9606 GN=EPB41 PE=1 SV=4
Q99623	-2.02506	0.237441	1271	0.000242429	0.000119715	Prohibitin-2 OS=Homo sapiens OX=9606 GN=PHB2 PE=1 SV=2
Q9BW62	-1.60228	0.237656	1315	4.95584e-06	3.09299e-06	Katanin p60 ATPase-containing subunit A-like 1 OS=Homo sapiens OX=9606 GN=KATNAL1 PE=1 SV=1
P04271	-1.28702	0.237706	1887	0.000356191	0.000276757	Protein S100-B OS=Homo sapiens OX=9606 GN=S100B PE=1 SV=2
Q52LD8	-1.47769	0.237762	881	3.4898e-06	2.36167e-06	Raftlin-2 OS=Homo sapiens OX=9606 GN=RFTN2 PE=2 SV=3
Q92561	1.79803	0.238084	2764	0.000181989	0.000327222	Phytanoyl-CoA hydroxylase-interacting protein OS=Homo sapiens OX=9606 GN=PHYHIP PE=1 SV=1
P30419	-2.01159	0.238106	3200	0.000204457	0.000101639	Glycylpeptide N-tetradecanoyltransferase 1 OS=Homo sapiens OX=9606 GN=NMT1 PE=1 SV=2
O43426	-1.70854	0.238201	1885	0.000449302	0.000262975	Synaptojanin-1 OS=Homo sapiens OX=9606 GN=SYNJ1 PE=1 SV=2
P07711	1.8617	0.239025	3042	8.78803e-06	1.63607e-05	Cathepsin L1 OS=Homo sapiens OX=9606 GN=CTSL PE=1 SV=2; Additional IDs concatenated into MaxParsimony group: O60911
Q9BUT1	-1.27787	0.239132	2348	3.63556e-05	2.84502e-05	3-hydroxybutyrate dehydrogenase type 2 OS=Homo sapiens OX=9606 GN=BDH2 PE=1 SV=2
Q9BVG4	1.71902	0.239288	2301	7.18266e-06	1.23472e-05	Protein PBDC1 OS=Homo sapiens OX=9606 GN=PBDC1 PE=1 SV=1
Q05193	-1.64647	0.239288	2642	0.00113576	0.000689816	Dynamin-1 OS=Homo sapiens OX=9606 GN=DNM1 PE=1 SV=2
O95864	-2.87021	0.23942	3719	1.14414e-05	3.98626e-06	Acyl-CoA 6-desaturase OS=Homo sapiens OX=9606 GN=FADS2 PE=1 SV=1
O00567	1.65495	0.239421	1188	8.09327e-06	1.3394e-05	Nucleolar protein 56 OS=Homo sapiens OX=9606 GN=NOP56 PE=1 SV=4
Q9UPV7	-1.73837	0.239631	1711	0.000161817	9.30856e-05	PHD finger protein 24 OS=Homo sapiens OX=9606 GN=PHF24 PE=1 SV=2
O75844	2.23046	0.239655	94	1.95563e-06	4.36195e-06	CAAX prenyl protease 1 homolog OS=Homo sapiens OX=9606 GN=ZMPSTE24 PE=1 SV=2
Q92558	-3.9769	0.239661	2198	0.000190154	4.78146e-05	Wiskott-Aldrich syndrome protein family member 1 OS=Homo sapiens OX=9606 GN=WASF1 PE=1 SV=1
Q9UM22	-1.38703	0.23967	384	0.000102033	7.35621e-05	Mammalian ependymin-related protein 1 OS=Homo sapiens OX=9606 GN=EPDR1 PE=1 SV=2
P50416	-1.68949	0.239885	664	6.69718e-06	3.96403e-06	Carnitine O-palmitoyltransferase 1, liver isoform OS=Homo sapiens OX=9606 GN=CPT1A PE=1 SV=2
Q16531	1.34737	0.239888	1221	0.000102968	0.000138735	DNA damage-binding protein 1 OS=Homo sapiens OX=9606 GN=DDB1 PE=1 SV=1
O75061	1.6985	0.240139	679	9.86421e-05	0.000167544	Putative tyrosine-protein phosphatase auxilin OS=Homo sapiens OX=9606 GN=DNAJC6 PE=1 SV=3
Q93034	-1.35068	0.240167	2550	2.4955e-05	1.84759e-05	Cullin-5 OS=Homo sapiens OX=9606 GN=CUL5 PE=1 SV=4
O60262	-1.38785	0.240385	201	3.14829e-05	2.26846e-05	Guanine nucleotide-binding protein G(I)/G(S)/G(O) subunit gamma-7 OS=Homo sapiens OX=9606 GN=GNG7 PE=1 SV=1
P09471	-1.491	0.240431	2830	0.00112772	0.000756355	Guanine nucleotide-binding protein G(o) subunit alpha OS=Homo sapiens OX=9606 GN=GNAO1 PE=1 SV=4; Additional IDs concatenated into MaxParsimony group: A8MTJ3
P45974	-1.26853	0.240567	2644	0.000356722	0.00028121	Ubiquitin carboxyl-terminal hydrolase 5 OS=Homo sapiens OX=9606 GN=USP5 PE=1 SV=2
P61313	1.33023	0.240726	1484	3.85029e-05	5.12178e-05	60S ribosomal protein L15 OS=Homo sapiens OX=9606 GN=RPL15 PE=1 SV=2
O14531	-1.5309	0.240847	3178	0.000170736	0.000111526	Dihydropyrimidinase-related protein 4 OS=Homo sapiens OX=9606 GN=DPYSL4 PE=1 SV=2
O75145	3.10623	0.240899	2928	2.61205e-05	8.11365e-05	Liprin-alpha-3 OS=Homo sapiens OX=9606 GN=PPFIA3 PE=1 SV=3; Additional IDs concatenated into MaxParsimony group: O75335
P29992	-1.33145	0.240969	2781	1.51052e-05	1.13449e-05	Guanine nucleotide-binding protein subunit alpha-11 OS=Homo sapiens OX=9606 GN=GNA11 PE=1 SV=2
P43304	-1.32236	0.241191	1127	0.000169353	0.000128069	Glycerol-3-phosphate dehydrogenase, mitochondrial OS=Homo sapiens OX=9606 GN=GPD2 PE=1 SV=3
Q15185	1.23016	0.241253	150	0.000333404	0.000410141	Prostaglandin E synthase 3 OS=Homo sapiens OX=9606 GN=PTGES3 PE=1 SV=1
P37235	1.47919	0.241514	3387	2.18861e-05	3.23736e-05	Hippocalcin-like protein 1 OS=Homo sapiens OX=9606 GN=HPCAL1 PE=1 SV=3
P61026	1.46456	0.241543	3208	6.23012e-05	9.12439e-05	Ras-related protein Rab-10 OS=Homo sapiens OX=9606 GN=RAB10 PE=1 SV=1; Additional IDs concatenated into MaxParsimony group: P61006
P25398	-1.26247	0.241638	1273	5.67566e-05	4.49568e-05	40S ribosomal protein S12 OS=Homo sapiens OX=9606 GN=RPS12 PE=1 SV=3
Q9Y4G6	-1.52776	0.242058	3054	0.000151892	9.94218e-05	Talin-2 OS=Homo sapiens OX=9606 GN=TLN2 PE=1 SV=4
Q53FA7	1.98587	0.242445	2070	1.43893e-05	2.85754e-05	Quinone oxidoreductase PIG3 OS=Homo sapiens OX=9606 GN=TP53I3 PE=1 SV=2
P63167	-1.48834	0.242973	2922	2.81618e-05	1.89217e-05	Dynein light chain 1, cytoplasmic OS=Homo sapiens OX=9606 GN=DYNLL1 PE=1 SV=1
Q86XP3	1.70016	0.242983	3428	3.9239e-06	6.67124e-06	ATP-dependent RNA helicase DDX42 OS=Homo sapiens OX=9606 GN=DDX42 PE=1 SV=1
O75569	-1.46925	0.2432	2232	3.40789e-05	2.31947e-05	Interferon-inducible double-stranded RNA-dependent protein kinase activator A OS=Homo sapiens OX=9606 GN=PRKRA PE=1 SV=1
Q9BRA2	-1.21538	0.243788	46	9.32072e-05	7.66898e-05	Thioredoxin domain-containing protein 17 OS=Homo sapiens OX=9606 GN=TXNDC17 PE=1 SV=1
P01009	1.49345	0.244169	2645	0.000997321	0.00148945	Alpha-1-antitrypsin OS=Homo sapiens OX=9606 GN=SERPINA1 PE=1 SV=3; Additional IDs concatenated into MaxParsimony group: P20848
Q96GG9	-1.26842	0.244328	2147	1.32503e-05	1.04463e-05	DCN1-like protein 1 OS=Homo sapiens OX=9606 GN=DCUN1D1 PE=1 SV=1
P35612	-1.49199	0.244565	2818	0.000279062	0.00018704	Beta-adducin OS=Homo sapiens OX=9606 GN=ADD2 PE=1 SV=3
Q9BV86	1.43513	0.244845	1856	3.69576e-06	5.30391e-06	N-terminal Xaa-Pro-Lys N-methyltransferase 1 OS=Homo sapiens OX=9606 GN=NTMT1 PE=1 SV=3
Q9C005	1.47655	0.244869	1569	4.25027e-06	6.27573e-06	Protein dpy-30 homolog OS=Homo sapiens OX=9606 GN=DPY30 PE=1 SV=1
Q6PKG0	-1.37403	0.245182	3297	8.75502e-06	6.37179e-06	La-related protein 1 OS=Homo sapiens OX=9606 GN=LARP1 PE=1 SV=2; Additional IDs concatenated into MaxParsimony group: Q659C4
Q9H9H4	1.34767	0.245429	744	1.93068e-06	2.60192e-06	Vacuolar protein sorting-associated protein 37B OS=Homo sapiens OX=9606 GN=VPS37B PE=1 SV=1
Q9Y3U8	1.31752	0.245483	2337	2.98506e-05	3.93288e-05	60S ribosomal protein L36 OS=Homo sapiens OX=9606 GN=RPL36 PE=1 SV=3
P36915	-1.67743	0.245487	1499	3.74346e-05	2.23166e-05	Guanine nucleotide-binding protein-like 1 OS=Homo sapiens OX=9606 GN=GNL1 PE=1 SV=2
Q9P260	-2.23425	0.245691	155	1.79812e-05	8.04799e-06	RAB11-binding protein RELCH OS=Homo sapiens OX=9606 GN=RELCH PE=1 SV=2
Q9UJW0	-1.36083	0.245961	802	5.80151e-05	4.26322e-05	Dynactin subunit 4 OS=Homo sapiens OX=9606 GN=DCTN4 PE=1 SV=1
P78324	-1.42721	0.246041	3062	6.91621e-05	4.84597e-05	Tyrosine-protein phosphatase non-receptor type substrate 1 OS=Homo sapiens OX=9606 GN=SIRPA PE=1 SV=2; Additional IDs concatenated into MaxParsimony group: Q5TFQ8, Q9P1W8
P61011	1.38003	0.246138	1290	6.63451e-06	9.15583e-06	Signal recognition particle 54 kDa protein OS=Homo sapiens OX=9606 GN=SRP54 PE=1 SV=1
P00505	-1.44886	0.24614	1344	0.00147788	0.00102002	Aspartate aminotransferase, mitochondrial OS=Homo sapiens OX=9606 GN=GOT2 PE=1 SV=3
P62304	1.36637	0.24618	1403	1.15217e-05	1.57429e-05	Small nuclear ribonucleoprotein E OS=Homo sapiens OX=9606 GN=SNRPE PE=1 SV=1
Q01844	1.56394	0.246224	2458	2.36455e-05	3.69801e-05	RNA-binding protein EWS OS=Homo sapiens OX=9606 GN=EWSR1 PE=1 SV=1
P61018	1.80117	0.246354	2915	1.3951e-05	2.51281e-05	Ras-related protein Rab-4B OS=Homo sapiens OX=9606 GN=RAB4B PE=1 SV=1
Q3ZCW2	-1.50013	0.246406	53	3.99155e-05	2.6608e-05	Galectin-related protein OS=Homo sapiens OX=9606 GN=LGALSL PE=1 SV=2
P16930	-1.261	0.246467	798	2.87366e-05	2.27887e-05	Fumarylacetoacetase OS=Homo sapiens OX=9606 GN=FAH PE=1 SV=2
Q9BTM9	-1.26741	0.246494	1863	1.40091e-05	1.10533e-05	Ubiquitin-related modifier 1 OS=Homo sapiens OX=9606 GN=URM1 PE=1 SV=1
Q9UI30	1.53526	0.246856	2053	6.44448e-06	9.89396e-06	Multifunctional methyltransferase subunit TRM112-like protein OS=Homo sapiens OX=9606 GN=TRMT112 PE=1 SV=1
P17677	1.35129	0.247096	279	0.000328606	0.000444041	Neuromodulin OS=Homo sapiens OX=9606 GN=GAP43 PE=1 SV=1
P51693	-1.57459	0.247289	731	1.91069e-05	1.21345e-05	Amyloid-like protein 1 OS=Homo sapiens OX=9606 GN=APLP1 PE=1 SV=3
Q9BRP8	-2.27595	0.247788	536	7.22588e-06	3.17489e-06	Partner of Y14 and mago OS=Homo sapiens OX=9606 GN=PYM1 PE=1 SV=1
P02787	1.35368	0.247981	3325	0.00602064	0.00815001	Serotransferrin OS=Homo sapiens OX=9606 GN=TF PE=1 SV=3
Q96P47	1.64577	0.248107	2698	2.05508e-05	3.38219e-05	Arf-GAP with GTPase, ANK repeat and PH domain-containing protein 3 OS=Homo sapiens OX=9606 GN=AGAP3 PE=1 SV=2; Additional IDs concatenated into MaxParsimony group: Q9UPQ3
O15240	-1.55699	0.248162	2007	9.82689e-05	6.31145e-05	Neurosecretory protein VGF OS=Homo sapiens OX=9606 GN=VGF PE=1 SV=2
O95571	1.4585	0.248452	1587	3.32315e-05	4.84682e-05	Persulfide dioxygenase ETHE1, mitochondrial OS=Homo sapiens OX=9606 GN=ETHE1 PE=1 SV=2
P53999	1.34094	0.248669	1151	0.000101234	0.00013575	Activated RNA polymerase II transcriptional coactivator p15 OS=Homo sapiens OX=9606 GN=SUB1 PE=1 SV=3
Q9NQC3	-1.21451	0.249087	1576	0.000796964	0.000656203	Reticulon-4 OS=Homo sapiens OX=9606 GN=RTN4 PE=1 SV=2
P29144	-1.41487	0.249619	1894	0.000191205	0.00013514	Tripeptidyl-peptidase 2 OS=Homo sapiens OX=9606 GN=TPP2 PE=1 SV=4
P04217	1.46459	0.249641	911	0.000156269	0.000228869	Alpha-1B-glycoprotein OS=Homo sapiens OX=9606 GN=A1BG PE=1 SV=4
O00232	1.26738	0.250376	675	3.90604e-05	4.95045e-05	26S proteasome non-ATPase regulatory subunit 12 OS=Homo sapiens OX=9606 GN=PSMD12 PE=1 SV=3
P62241	1.28892	0.250421	1512	0.000112053	0.000144428	40S ribosomal protein S8 OS=Homo sapiens OX=9606 GN=RPS8 PE=1 SV=2
Q9Y5L0	-1.60629	0.250477	2305	2.1308e-05	1.32654e-05	Transportin-3 OS=Homo sapiens OX=9606 GN=TNPO3 PE=1 SV=3
P60953	-1.25694	0.250482	2964	0.000287705	0.000228893	Cell division control protein 42 homolog OS=Homo sapiens OX=9606 GN=CDC42 PE=1 SV=2
Q9H3H3	-1.4939	0.250515	199	1.92053e-05	1.28558e-05	UPF0696 protein C11orf68 OS=Homo sapiens OX=9606 GN=C11orf68 PE=1 SV=3
Q7Z4V5	1.56852	0.250684	3256	7.84923e-06	1.23117e-05	Hepatoma-derived growth factor-related protein 2 OS=Homo sapiens OX=9606 GN=HDGFL2 PE=1 SV=1
P40123	-1.57419	0.250704	2835	0.000183163	0.000116353	Adenylyl cyclase-associated protein 2 OS=Homo sapiens OX=9606 GN=CAP2 PE=1 SV=1
Q9H9B4	-2.20966	0.250799	1861	0.002315	0.00104767	Sideroflexin-1 OS=Homo sapiens OX=9606 GN=SFXN1 PE=1 SV=4
P38571	2.19452	0.250833	2374	3.5984e-06	7.89675e-06	Lysosomal acid lipase/cholesteryl ester hydrolase OS=Homo sapiens OX=9606 GN=LIPA PE=1 SV=2
Q9UL25	-1.38243	0.251453	3246	0.000163535	0.000118296	Ras-related protein Rab-21 OS=Homo sapiens OX=9606 GN=RAB21 PE=1 SV=3
Q9NZN3	-1.52463	0.252071	3000	0.000139706	9.16329e-05	EH domain-containing protein 3 OS=Homo sapiens OX=9606 GN=EHD3 PE=1 SV=2
P07602	1.32963	0.252261	11	0.00132852	0.00176644	Prosaposin OS=Homo sapiens OX=9606 GN=PSAP PE=1 SV=2
P36776	1.71576	0.253067	231	0.00015868	0.000272256	Lon protease homolog, mitochondrial OS=Homo sapiens OX=9606 GN=LONP1 PE=1 SV=2
P02686	-1.54641	0.253518	1783	0.00360292	0.00232986	Myelin basic protein OS=Homo sapiens OX=9606 GN=MBP PE=1 SV=3
Q8N3F0	-1.41917	0.253787	1051	2.41119e-05	1.69902e-05	Maturin OS=Homo sapiens OX=9606 GN=MTURN PE=1 SV=2
P84095	1.51011	0.254025	2190	3.45609e-05	5.21906e-05	Rho-related GTP-binding protein RhoG OS=Homo sapiens OX=9606 GN=RHOG PE=1 SV=1
Q8IUD2	-1.85781	0.254254	3323	8.49722e-06	4.57378e-06	ELKS/Rab6-interacting/CAST family member 1 OS=Homo sapiens OX=9606 GN=ERC1 PE=1 SV=1
Q16543	-1.33373	0.254267	177	6.29622e-05	4.72075e-05	Hsp90 co-chaperone Cdc37 OS=Homo sapiens OX=9606 GN=CDC37 PE=1 SV=1
Q9UK76	-1.48248	0.254294	714	4.50277e-05	3.03732e-05	Jupiter microtubule associated homolog 1 OS=Homo sapiens OX=9606 GN=JPT1 PE=1 SV=3
Q9GZT8	-1.50098	0.254469	1416	2.40927e-05	1.60513e-05	NIF3-like protein 1 OS=Homo sapiens OX=9606 GN=NIF3L1 PE=1 SV=2
Q15631	1.28254	0.254638	2557	5.73909e-05	7.36062e-05	Translin OS=Homo sapiens OX=9606 GN=TSN PE=1 SV=1
Q9UID3	-1.44215	0.254699	1044	1.79989e-05	1.24806e-05	Vacuolar protein sorting-associated protein 51 homolog OS=Homo sapiens OX=9606 GN=VPS51 PE=1 SV=2
P41227	1.54583	0.255038	2869	3.79646e-06	5.86867e-06	N-alpha-acetyltransferase 10 OS=Homo sapiens OX=9606 GN=NAA10 PE=1 SV=1; Additional IDs concatenated into MaxParsimony group: Q9BSU3
P62760	-1.37765	0.255171	1445	0.000779351	0.000565709	Visinin-like protein 1 OS=Homo sapiens OX=9606 GN=VSNL1 PE=1 SV=2
P10768	-1.20095	0.255275	129	0.000462217	0.000384877	S-formylglutathione hydrolase OS=Homo sapiens OX=9606 GN=ESD PE=1 SV=2
Q6ZMI0	-1.58019	0.255587	1092	6.42962e-06	4.06888e-06	Protein phosphatase 1 regulatory subunit 21 OS=Homo sapiens OX=9606 GN=PPP1R21 PE=1 SV=1
Q8WXD2	-1.46314	0.255712	37	3.02537e-05	2.06772e-05	Secretogranin-3 OS=Homo sapiens OX=9606 GN=SCG3 PE=1 SV=3
Q8WY22	1.48926	0.256353	3731	2.04871e-06	3.05106e-06	BRI3-binding protein OS=Homo sapiens OX=9606 GN=BRI3BP PE=1 SV=1
Q9Y4L1	1.51637	0.256408	1789	0.000162099	0.000245801	Hypoxia up-regulated protein 1 OS=Homo sapiens OX=9606 GN=HYOU1 PE=1 SV=1
P31939	-1.20837	0.256593	1680	0.000242495	0.00020068	Bifunctional purine biosynthesis protein PURH OS=Homo sapiens OX=9606 GN=ATIC PE=1 SV=3
Q04323	-1.69227	0.256614	2246	9.42651e-05	5.57032e-05	UBX domain-containing protein 1 OS=Homo sapiens OX=9606 GN=UBXN1 PE=1 SV=2
Q9HAT2	1.5829	0.257139	531	7.18952e-06	1.13803e-05	Sialate O-acetylesterase OS=Homo sapiens OX=9606 GN=SIAE PE=1 SV=1
O94811	-1.57263	0.257331	363	0.000501364	0.000318806	Tubulin polymerization-promoting protein OS=Homo sapiens OX=9606 GN=TPPP PE=1 SV=1
Q13492	1.51403	0.257338	2959	3.19466e-05	4.83682e-05	Phosphatidylinositol-binding clathrin assembly protein OS=Homo sapiens OX=9606 GN=PICALM PE=1 SV=2
Q86VX2	3.94313	0.25751	3609	5.6366e-06	2.22259e-05	COMM domain-containing protein 7 OS=Homo sapiens OX=9606 GN=COMMD7 PE=1 SV=2
Q9NV96	-1.4329	0.257535	1622	1.68901e-05	1.17874e-05	Cell cycle control protein 50A OS=Homo sapiens OX=9606 GN=TMEM30A PE=1 SV=1
Q5SSJ5	1.27126	0.257853	1471	5.69698e-05	7.24232e-05	Heterochromatin protein 1-binding protein 3 OS=Homo sapiens OX=9606 GN=HP1BP3 PE=1 SV=1
Q5SW79	-1.49161	0.257878	2918	6.33573e-06	4.24757e-06	Centrosomal protein of 170 kDa OS=Homo sapiens OX=9606 GN=CEP170 PE=1 SV=1; Additional IDs concatenated into MaxParsimony group: Q96L14
P30519	-1.37951	0.257911	1258	2.30782e-05	1.67292e-05	Heme oxygenase 2 OS=Homo sapiens OX=9606 GN=HMOX2 PE=1 SV=2
P62424	1.3457	0.258097	1598	0.000165963	0.000223337	60S ribosomal protein L7a OS=Homo sapiens OX=9606 GN=RPL7A PE=1 SV=2
Q8WWI5	-1.3197	0.258196	2399	1.74467e-05	1.32203e-05	Choline transporter-like protein 1 OS=Homo sapiens OX=9606 GN=SLC44A1 PE=1 SV=1
Q05329	-1.5311	0.258269	1242	3.07344e-05	2.00734e-05	Glutamate decarboxylase 2 OS=Homo sapiens OX=9606 GN=GAD2 PE=1 SV=1
Q14152	-1.31423	0.258395	1488	3.97924e-05	3.02782e-05	Eukaryotic translation initiation factor 3 subunit A OS=Homo sapiens OX=9606 GN=EIF3A PE=1 SV=1
Q5TH69	1.85311	0.258474	417	9.12765e-06	1.69145e-05	Brefeldin A-inhibited guanine nucleotide-exchange protein 3 OS=Homo sapiens OX=9606 GN=ARFGEF3 PE=1 SV=3
P84157	1.35614	0.258641	830	8.67809e-06	1.17687e-05	Matrix-remodeling-associated protein 7 OS=Homo sapiens OX=9606 GN=MXRA7 PE=1 SV=1
Q03001	-1.30127	0.258709	3418	3.898e-05	2.99553e-05	Dystonin OS=Homo sapiens OX=9606 GN=DST PE=1 SV=4
P16070	1.3997	0.258968	27	0.000212345	0.000297218	CD44 antigen OS=Homo sapiens OX=9606 GN=CD44 PE=1 SV=3
P49721	1.19569	0.259044	684	9.14996e-05	0.000109405	Proteasome subunit beta type-2 OS=Homo sapiens OX=9606 GN=PSMB2 PE=1 SV=1
P30740	1.63759	0.259388	2654	1.57202e-05	2.57433e-05	Leukocyte elastase inhibitor OS=Homo sapiens OX=9606 GN=SERPINB1 PE=1 SV=1
O43815	1.54368	0.260529	1623	8.0268e-06	1.23908e-05	Striatin OS=Homo sapiens OX=9606 GN=STRN PE=1 SV=4
Q8NBF2	-1.46074	0.260812	503	9.79416e-06	6.70493e-06	NHL repeat-containing protein 2 OS=Homo sapiens OX=9606 GN=NHLRC2 PE=1 SV=1
O43464	1.32701	0.261023	1317	5.7245e-06	7.59647e-06	Serine protease HTRA2, mitochondrial OS=Homo sapiens OX=9606 GN=HTRA2 PE=1 SV=2
Q8IV08	-1.48709	0.261203	829	4.66684e-05	3.13824e-05	5'-3' exonuclease PLD3 OS=Homo sapiens OX=9606 GN=PLD3 PE=1 SV=1
Q9NZL4	1.69058	0.26125	2381	3.5144e-06	5.94137e-06	Hsp70-binding protein 1 OS=Homo sapiens OX=9606 GN=HSPBP1 PE=1 SV=2
P09382	1.2227	0.26133	1020	0.000679362	0.000830659	Galectin-1 OS=Homo sapiens OX=9606 GN=LGALS1 PE=1 SV=2
Q8IWB7	-1.4545	0.262339	1982	1.33376e-05	9.16991e-06	WD repeat and FYVE domain-containing protein 1 OS=Homo sapiens OX=9606 GN=WDFY1 PE=1 SV=1
P29966	-1.28947	0.262426	1234	0.00125369	0.000972258	Myristoylated alanine-rich C-kinase substrate OS=Homo sapiens OX=9606 GN=MARCKS PE=1 SV=4
P05156	1.44787	0.262611	2237	2.09231e-05	3.02939e-05	Complement factor I OS=Homo sapiens OX=9606 GN=CFI PE=1 SV=2
P14618	1.11047	0.262861	2938	0.00780832	0.00867091	Pyruvate kinase PKM OS=Homo sapiens OX=9606 GN=PKM PE=1 SV=4; Additional IDs concatenated into MaxParsimony group: P30613
P26641	1.14123	0.262898	1220	0.0004174	0.000476347	Elongation factor 1-gamma OS=Homo sapiens OX=9606 GN=EEF1G PE=1 SV=3
P36873	1.35566	0.263222	2825	1.01527e-05	1.37636e-05	Serine/threonine-protein phosphatase PP1-gamma catalytic subunit OS=Homo sapiens OX=9606 GN=PPP1CC PE=1 SV=1
Q13596	-1.2715	0.263343	930	4.47554e-05	3.51991e-05	Sorting nexin-1 OS=Homo sapiens OX=9606 GN=SNX1 PE=1 SV=3
contaminant_NRL_1INDL	1.42146	0.263563	2503	0.000220648	0.000313643	immunoglobulin fab' fragment (igg1-lambda) complex With...
O95747	1.48092	0.263805	1703	2.51375e-05	3.72266e-05	Serine/threonine-protein kinase OSR1 OS=Homo sapiens OX=9606 GN=OXSR1 PE=1 SV=1
P60983	-1.34924	0.264137	3088	0.000109063	8.08328e-05	Glia maturation factor beta OS=Homo sapiens OX=9606 GN=GMFB PE=1 SV=2
Q9Y3Z3	1.38232	0.264213	2114	9.36697e-05	0.000129481	Deoxynucleoside triphosphate triphosphohydrolase SAMHD1 OS=Homo sapiens OX=9606 GN=SAMHD1 PE=1 SV=2
P07737	-1.4474	0.264377	2001	0.00185777	0.00128352	Profilin-1 OS=Homo sapiens OX=9606 GN=PFN1 PE=1 SV=2
P14209	1.6028	0.264742	1285	1.81182e-05	2.904e-05	CD99 antigen OS=Homo sapiens OX=9606 GN=CD99 PE=1 SV=1
P17844	1.77318	0.26496	2846	1.90588e-05	3.37948e-05	Probable ATP-dependent RNA helicase DDX5 OS=Homo sapiens OX=9606 GN=DDX5 PE=1 SV=1
Q13510	1.22312	0.264962	2220	0.000193978	0.000237258	Acid ceramidase OS=Homo sapiens OX=9606 GN=ASAH1 PE=1 SV=5
Q14982	-1.35037	0.265033	2023	6.94918e-05	5.14613e-05	Opioid-binding protein/cell adhesion molecule OS=Homo sapiens OX=9606 GN=OPCML PE=1 SV=1
Q14318	1.41276	0.265232	197	1.30907e-05	1.8494e-05	Peptidyl-prolyl cis-trans isomerase FKBP8 OS=Homo sapiens OX=9606 GN=FKBP8 PE=1 SV=2
P50897	1.77276	0.26553	792	6.46008e-05	0.000114522	Palmitoyl-protein thioesterase 1 OS=Homo sapiens OX=9606 GN=PPT1 PE=1 SV=1
Q96F07	-1.50095	0.265658	2745	8.38196e-05	5.58442e-05	Cytoplasmic FMR1-interacting protein 2 OS=Homo sapiens OX=9606 GN=CYFIP2 PE=1 SV=2
Q9NY33	1.33278	0.265674	570	4.52331e-05	6.02857e-05	Dipeptidyl peptidase 3 OS=Homo sapiens OX=9606 GN=DPP3 PE=1 SV=2
Q9BUH6	1.79573	0.265706	1074	1.57712e-06	2.83208e-06	Protein PAXX OS=Homo sapiens OX=9606 GN=PAXX PE=1 SV=2
O95757	-1.46467	0.266146	3157	9.63664e-05	6.57939e-05	Heat shock 70 kDa protein 4L OS=Homo sapiens OX=9606 GN=HSPA4L PE=1 SV=3
P55036	1.47525	0.26615	3080	1.35292e-05	1.99589e-05	26S proteasome non-ATPase regulatory subunit 4 OS=Homo sapiens OX=9606 GN=PSMD4 PE=1 SV=1; Additional IDs concatenated into MaxParsimony group: A2A3N6
Q5TDH0	-1.39208	0.266548	3089	8.05867e-06	5.78893e-06	Protein DDI1 homolog 2 OS=Homo sapiens OX=9606 GN=DDI2 PE=1 SV=1; Additional IDs concatenated into MaxParsimony group: Q8WTU0
Q99943	1.30961	0.266573	1324	4.19666e-06	5.496e-06	1-acyl-sn-glycerol-3-phosphate acyltransferase alpha OS=Homo sapiens OX=9606 GN=AGPAT1 PE=1 SV=2
Q9P2B2	2.54586	0.266584	495	4.61219e-06	1.1742e-05	Prostaglandin F2 receptor negative regulator OS=Homo sapiens OX=9606 GN=PTGFRN PE=1 SV=2
P25311	-1.77347	0.266639	2119	0.000245369	0.000138355	Zinc-alpha-2-glycoprotein OS=Homo sapiens OX=9606 GN=AZGP1 PE=1 SV=2
P36954	1.52207	0.266717	2347	2.95456e-06	4.49705e-06	DNA-directed RNA polymerase II subunit RPB9 OS=Homo sapiens OX=9606 GN=POLR2I PE=1 SV=1
P23297	-1.52473	0.266855	2153	0.000173972	0.0001141	Protein S100-A1 OS=Homo sapiens OX=9606 GN=S100A1 PE=1 SV=2
Q9Y4F5	2.05003	0.266863	2919	6.48414e-06	1.32927e-05	Centrosomal protein of 170 kDa protein B OS=Homo sapiens OX=9606 GN=CEP170B PE=1 SV=4
Q8TDJ6	-2.31819	0.267083	12	0.000257211	0.000110953	DmX-like protein 2 OS=Homo sapiens OX=9606 GN=DMXL2 PE=1 SV=2
Q02543	1.22321	0.267235	148	7.2317e-05	8.84589e-05	60S ribosomal protein L18a OS=Homo sapiens OX=9606 GN=RPL18A PE=1 SV=2
Q9NYI0	-1.51325	0.267694	310	1.93725e-05	1.28019e-05	PH and SEC7 domain-containing protein 3 OS=Homo sapiens OX=9606 GN=PSD3 PE=1 SV=2
Q9NZ01	1.61378	0.267781	1775	3.64527e-05	5.88268e-05	Very-long-chain enoyl-CoA reductase OS=Homo sapiens OX=9606 GN=TECR PE=1 SV=1
P12074	-2.41243	0.268022	1163	2.80766e-05	1.16383e-05	Cytochrome c oxidase subunit 6A1, mitochondrial OS=Homo sapiens OX=9606 GN=COX6A1 PE=1 SV=4
Q16698	2.32289	0.268221	1891	0.000355475	0.00082573	2,4-dienoyl-CoA reductase, mitochondrial OS=Homo sapiens OX=9606 GN=DECR1 PE=1 SV=1
P48637	-1.34801	0.26835	2216	0.000125161	9.28489e-05	Glutathione synthetase OS=Homo sapiens OX=9606 GN=GSS PE=1 SV=1
P48556	1.34285	0.268936	2463	2.04758e-05	2.74959e-05	26S proteasome non-ATPase regulatory subunit 8 OS=Homo sapiens OX=9606 GN=PSMD8 PE=1 SV=2
O43765	-1.32108	0.269097	276	0.000108423	8.20715e-05	Small glutamine-rich tetratricopeptide repeat-containing protein alpha OS=Homo sapiens OX=9606 GN=SGTA PE=1 SV=1
Q5VIR6	1.7184	0.269189	2268	4.13753e-06	7.10994e-06	Vacuolar protein sorting-associated protein 53 homolog OS=Homo sapiens OX=9606 GN=VPS53 PE=1 SV=1
Q16186	1.90007	0.269341	1834	8.20536e-06	1.55907e-05	Proteasomal ubiquitin receptor ADRM1 OS=Homo sapiens OX=9606 GN=ADRM1 PE=1 SV=2
P49840	-1.44435	0.269369	3035	3.13209e-05	2.16851e-05	Glycogen synthase kinase-3 alpha OS=Homo sapiens OX=9606 GN=GSK3A PE=1 SV=2
Q13620	-1.30798	0.269547	2601	9.36916e-06	7.16307e-06	Cullin-4B OS=Homo sapiens OX=9606 GN=CUL4B PE=1 SV=4
Q96KP4	-1.16909	0.270727	668	0.000861568	0.000736955	Cytosolic non-specific dipeptidase OS=Homo sapiens OX=9606 GN=CNDP2 PE=1 SV=2
P01011	1.44265	0.270908	1351	0.000538806	0.000777308	Alpha-1-antichymotrypsin OS=Homo sapiens OX=9606 GN=SERPINA3 PE=1 SV=2
Q9HBL0	-1.70185	0.271095	2692	4.20641e-06	2.47167e-06	Tensin-1 OS=Homo sapiens OX=9606 GN=TNS1 PE=1 SV=2; Additional IDs concatenated into MaxParsimony group: Q68CZ2, Q63HR2
O60716	-1.89547	0.271139	501	4.87827e-05	2.57364e-05	Catenin delta-1 OS=Homo sapiens OX=9606 GN=CTNND1 PE=1 SV=1
Q92696	-1.5509	0.271728	1053	2.33421e-05	1.50507e-05	Geranylgeranyl transferase type-2 subunit alpha OS=Homo sapiens OX=9606 GN=RABGGTA PE=1 SV=2
Q9UPN3	1.67537	0.271773	3417	8.40052e-05	0.000140739	Microtubule-actin cross-linking factor 1, isoforms 1/2/3/5 OS=Homo sapiens OX=9606 GN=MACF1 PE=1 SV=4
P39687	1.21042	0.271837	3011	1.52617e-05	1.8473e-05	Acidic leucine-rich nuclear phosphoprotein 32 family member A OS=Homo sapiens OX=9606 GN=ANP32A PE=1 SV=1; Additional IDs concatenated into MaxParsimony group: O43423
P39019	1.28572	0.271905	1483	8.09872e-05	0.000104127	40S ribosomal protein S19 OS=Homo sapiens OX=9606 GN=RPS19 PE=1 SV=2
O95292	-1.37535	0.272756	2896	2.9989e-05	2.18046e-05	Vesicle-associated membrane protein-associated protein B/C OS=Homo sapiens OX=9606 GN=VAPB PE=1 SV=3
Q14764	1.5861	0.27283	1299	6.74465e-05	0.000106977	Major vault protein OS=Homo sapiens OX=9606 GN=MVP PE=1 SV=4
Q9H1K1	1.33982	0.272839	49	1.72536e-05	2.31167e-05	Iron-sulfur cluster assembly enzyme ISCU, mitochondrial OS=Homo sapiens OX=9606 GN=ISCU PE=1 SV=2
O75475	-1.41378	0.272987	3906	1.02357e-05	7.23996e-06	PC4 and SFRS1-interacting protein OS=Homo sapiens OX=9606 GN=PSIP1 PE=1 SV=1
O43264	2.41068	0.273073	1421	1.84759e-06	4.45396e-06	Centromere/kinetochore protein zw10 homolog OS=Homo sapiens OX=9606 GN=ZW10 PE=1 SV=3
P04114	1.378	0.273085	667	0.000265034	0.000365217	Apolipoprotein B-100 OS=Homo sapiens OX=9606 GN=APOB PE=1 SV=2
Q9NZN4	1.26667	0.273179	2998	3.42643e-06	4.34015e-06	EH domain-containing protein 2 OS=Homo sapiens OX=9606 GN=EHD2 PE=1 SV=2
Q13561	-1.30056	0.27337	1231	0.000316121	0.000243066	Dynactin subunit 2 OS=Homo sapiens OX=9606 GN=DCTN2 PE=1 SV=4
O60268	1.6772	0.273384	475	7.57531e-05	0.000127053	Uncharacterized protein KIAA0513 OS=Homo sapiens OX=9606 GN=KIAA0513 PE=1 SV=1
P09417	-1.35339	0.273446	1673	0.000609994	0.000450715	Dihydropteridine reductase OS=Homo sapiens OX=9606 GN=QDPR PE=1 SV=2
Q8N608	2.12396	0.273465	1549	8.70147e-06	1.84816e-05	Inactive dipeptidyl peptidase 10 OS=Homo sapiens OX=9606 GN=DPP10 PE=1 SV=2
P55263	-1.25394	0.273521	1726	3.24306e-05	2.58631e-05	Adenosine kinase OS=Homo sapiens OX=9606 GN=ADK PE=1 SV=2
Q10567	-1.24624	0.274057	3057	9.93624e-05	7.97298e-05	AP-1 complex subunit beta-1 OS=Homo sapiens OX=9606 GN=AP1B1 PE=1 SV=2
P30566	1.32463	0.274594	1279	4.6321e-06	6.13582e-06	Adenylosuccinate lyase OS=Homo sapiens OX=9606 GN=ADSL PE=1 SV=2
Q03154	2.01967	0.274634	1147	1.06533e-05	2.15161e-05	Aminoacylase-1 OS=Homo sapiens OX=9606 GN=ACY1 PE=1 SV=1
O75363	1.6718	0.274796	500	4.7867e-05	8.00241e-05	Breast carcinoma-amplified sequence 1 OS=Homo sapiens OX=9606 GN=BCAS1 PE=1 SV=2
Q9UBW8	-1.53644	0.274827	2242	5.46356e-05	3.55598e-05	COP9 signalosome complex subunit 7a OS=Homo sapiens OX=9606 GN=COPS7A PE=1 SV=1
Q9H2H8	1.41181	0.274887	1842	9.39482e-06	1.32637e-05	Peptidyl-prolyl cis-trans isomerase-like 3 OS=Homo sapiens OX=9606 GN=PPIL3 PE=1 SV=1
Q15637	1.31121	0.274956	1073	8.22225e-06	1.07811e-05	Splicing factor 1 OS=Homo sapiens OX=9606 GN=SF1 PE=1 SV=4
Q14696	-1.42505	0.275586	2135	2.37477e-05	1.66645e-05	LRP chaperone MESD OS=Homo sapiens OX=9606 GN=MESD PE=1 SV=2
Q13228	-1.2681	0.27561	1347	0.00022291	0.000175783	Methanethiol oxidase OS=Homo sapiens OX=9606 GN=SELENBP1 PE=1 SV=2
P52565	-1.21546	0.27564	1572	0.00044661	0.000367441	Rho GDP-dissociation inhibitor 1 OS=Homo sapiens OX=9606 GN=ARHGDIA PE=1 SV=3
Q6P4F2	-1.76053	0.275736	432	5.72364e-06	3.25109e-06	Ferredoxin-2, mitochondrial OS=Homo sapiens OX=9606 GN=FDX2 PE=1 SV=2
P21283	-1.48877	0.275907	2006	0.000220778	0.000148295	V-type proton ATPase subunit C 1 OS=Homo sapiens OX=9606 GN=ATP6V1C1 PE=1 SV=4
P50995	-1.47872	0.276267	2476	1.09254e-05	7.38842e-06	Annexin A11 OS=Homo sapiens OX=9606 GN=ANXA11 PE=1 SV=1
P06733	1.16032	0.276502	2636	0.00573733	0.00665714	Alpha-enolase OS=Homo sapiens OX=9606 GN=ENO1 PE=1 SV=2; Additional IDs concatenated into MaxParsimony group: P13929
P34897	-1.72081	0.27677	3250	0.000111967	6.50661e-05	Serine hydroxymethyltransferase, mitochondrial OS=Homo sapiens OX=9606 GN=SHMT2 PE=1 SV=3
Q9Y2Y0	-1.80693	0.276804	3810	1.10217e-05	6.09966e-06	ADP-ribosylation factor-like protein 2-binding protein OS=Homo sapiens OX=9606 GN=ARL2BP PE=1 SV=1
Q12768	1.54544	0.276825	2508	1.07473e-05	1.66093e-05	WASH complex subunit 5 OS=Homo sapiens OX=9606 GN=WASHC5 PE=1 SV=1
Q9H492	-1.25751	0.27739	3091	1.91247e-05	1.52084e-05	Microtubule-associated proteins 1A/1B light chain 3A OS=Homo sapiens OX=9606 GN=MAP1LC3A PE=1 SV=2; Additional IDs concatenated into MaxParsimony group: A6NCE7
P63172	-1.41554	0.27748	1721	1.09883e-05	7.76264e-06	Dynein light chain Tctex-type 1 OS=Homo sapiens OX=9606 GN=DYNLT1 PE=1 SV=1
Q8TEQ6	1.54429	0.277948	2397	2.13284e-06	3.29373e-06	Gem-associated protein 5 OS=Homo sapiens OX=9606 GN=GEMIN5 PE=1 SV=3
Q15818	1.84616	0.278157	2092	8.80831e-05	0.000162616	Neuronal pentraxin-1 OS=Homo sapiens OX=9606 GN=NPTX1 PE=2 SV=2
Q9NRX4	-1.27161	0.278496	285	4.67488e-05	3.67635e-05	14 kDa phosphohistidine phosphatase OS=Homo sapiens OX=9606 GN=PHPT1 PE=1 SV=1
Q92575	1.36112	0.278676	2304	7.16868e-06	9.75745e-06	UBX domain-containing protein 4 OS=Homo sapiens OX=9606 GN=UBXN4 PE=1 SV=2
Q14914	-1.49798	0.278939	912	0.000113856	7.60064e-05	Prostaglandin reductase 1 OS=Homo sapiens OX=9606 GN=PTGR1 PE=1 SV=2
Q9H845	1.90368	0.278958	1497	5.64169e-05	0.0001074	Complex I assembly factor ACAD9, mitochondrial OS=Homo sapiens OX=9606 GN=ACAD9 PE=1 SV=1
Q9BVA0	-1.53112	0.279599	1077	6.20531e-06	4.0528e-06	Katanin p80 WD40 repeat-containing subunit B1 OS=Homo sapiens OX=9606 GN=KATNB1 PE=1 SV=1
P24539	-1.2919	0.279702	2355	0.000125006	9.67617e-05	ATP synthase F(0) complex subunit B1, mitochondrial OS=Homo sapiens OX=9606 GN=ATP5PB PE=1 SV=2
P61020	-1.25964	0.280173	3359	2.27661e-05	1.80735e-05	Ras-related protein Rab-5B OS=Homo sapiens OX=9606 GN=RAB5B PE=1 SV=1
P26885	-1.31398	0.280201	1301	2.64437e-05	2.01249e-05	Peptidyl-prolyl cis-trans isomerase FKBP2 OS=Homo sapiens OX=9606 GN=FKBP2 PE=1 SV=2
O60888	-1.2875	0.280677	828	0.000109406	8.49759e-05	Protein CutA OS=Homo sapiens OX=9606 GN=CUTA PE=1 SV=2
Q4LDG9	-1.69187	0.280726	3772	3.47716e-06	2.05522e-06	Dynein light chain 1, axonemal OS=Homo sapiens OX=9606 GN=DNAL1 PE=1 SV=1
Q9BXK5	-1.39534	0.280768	1250	4.40666e-05	3.15812e-05	Bcl-2-like protein 13 OS=Homo sapiens OX=9606 GN=BCL2L13 PE=1 SV=1
Q96CW1	-1.3756	0.281319	15	0.000327523	0.000238095	AP-2 complex subunit mu OS=Homo sapiens OX=9606 GN=AP2M1 PE=1 SV=2
Q9P2J5	1.61335	0.281469	920	3.82928e-05	6.17797e-05	Leucine--tRNA ligase, cytoplasmic OS=Homo sapiens OX=9606 GN=LARS PE=1 SV=2
Q9UKV3	1.32813	0.281601	2371	3.94049e-06	5.23347e-06	Apoptotic chromatin condensation inducer in the nucleus OS=Homo sapiens OX=9606 GN=ACIN1 PE=1 SV=2
Q9UI15	-1.50721	0.281604	3327	0.000226979	0.000150595	Transgelin-3 OS=Homo sapiens OX=9606 GN=TAGLN3 PE=1 SV=2
Q9NRN7	-1.45191	0.282015	1748	9.8065e-06	6.75423e-06	L-aminoadipate-semialdehyde dehydrogenase-phosphopantetheinyl transferase OS=Homo sapiens OX=9606 GN=AASDHPPT PE=1 SV=2
Q14166	-1.34716	0.282017	2275	1.07884e-05	8.00828e-06	Tubulin--tyrosine ligase-like protein 12 OS=Homo sapiens OX=9606 GN=TTLL12 PE=1 SV=2
O00423	1.63306	0.282186	2978	2.4947e-06	4.07399e-06	Echinoderm microtubule-associated protein-like 1 OS=Homo sapiens OX=9606 GN=EML1 PE=1 SV=3
P08621	1.6458	0.282262	321	1.33281e-05	2.19353e-05	U1 small nuclear ribonucleoprotein 70 kDa OS=Homo sapiens OX=9606 GN=SNRNP70 PE=1 SV=2
Q96GD0	-1.51673	0.282359	3065	0.000147286	9.71074e-05	Pyridoxal phosphate phosphatase OS=Homo sapiens OX=9606 GN=PDXP PE=1 SV=2; Additional IDs concatenated into MaxParsimony group: Q6ZT62
P04264	1.43149	0.282367	3016	1.83616e-05	2.62845e-05	Keratin, type II cytoskeletal 1 OS=Homo sapiens OX=9606 GN=KRT1 PE=1 SV=6; Additional IDs concatenated into MaxParsimony group: contaminant_KERATIN13, contaminant_KERATIN22, Q7Z794
P30876	1.40488	0.282414	1659	2.5636e-06	3.60157e-06	DNA-directed RNA polymerase II subunit RPB2 OS=Homo sapiens OX=9606 GN=POLR2B PE=1 SV=1
Q06124	-1.20963	0.282445	909	0.000147859	0.000122235	Tyrosine-protein phosphatase non-receptor type 11 OS=Homo sapiens OX=9606 GN=PTPN11 PE=1 SV=3
O95573	1.52058	0.282466	3124	3.18247e-05	4.8392e-05	Long-chain-fatty-acid--CoA ligase 3 OS=Homo sapiens OX=9606 GN=ACSL3 PE=1 SV=3
P10451	1.92152	0.2825	1830	2.86669e-05	5.50841e-05	Osteopontin OS=Homo sapiens OX=9606 GN=SPP1 PE=1 SV=1
P12532	-1.45772	0.283165	3368	0.000621518	0.000426364	Creatine kinase U-type, mitochondrial OS=Homo sapiens OX=9606 GN=CKMT1A PE=1 SV=1
O00401	-1.33232	0.283318	2570	1.88476e-05	1.41465e-05	Neural Wiskott-Aldrich syndrome protein OS=Homo sapiens OX=9606 GN=WASL PE=1 SV=2
P23588	-1.26901	0.283348	485	2.70942e-05	2.13507e-05	Eukaryotic translation initiation factor 4B OS=Homo sapiens OX=9606 GN=EIF4B PE=1 SV=2
Q562R1	-1.30786	0.284158	2631	9.86154e-06	7.5402e-06	Beta-actin-like protein 2 OS=Homo sapiens OX=9606 GN=ACTBL2 PE=1 SV=2
P42704	-1.41436	0.284374	2572	0.000175403	0.000124016	Leucine-rich PPR motif-containing protein, mitochondrial OS=Homo sapiens OX=9606 GN=LRPPRC PE=1 SV=3
Q15907	-1.20674	0.284474	2970	4.12848e-05	3.4212e-05	Ras-related protein Rab-11B OS=Homo sapiens OX=9606 GN=RAB11B PE=1 SV=4; Additional IDs concatenated into MaxParsimony group: P62491
Q9UJA5	-1.32206	0.285589	2187	1.19134e-05	9.01125e-06	tRNA (adenine(58)-N(1))-methyltransferase non-catalytic subunit TRM6 OS=Homo sapiens OX=9606 GN=TRMT6 PE=1 SV=1
Q02156	1.75478	0.285608	623	1.84413e-05	3.23605e-05	Protein kinase C epsilon type OS=Homo sapiens OX=9606 GN=PRKCE PE=1 SV=1
P62899	1.27362	0.286134	216	2.97108e-05	3.78402e-05	60S ribosomal protein L31 OS=Homo sapiens OX=9606 GN=RPL31 PE=1 SV=1
Q9Y570	-1.43258	0.286314	2442	6.71685e-05	4.68864e-05	Protein phosphatase methylesterase 1 OS=Homo sapiens OX=9606 GN=PPME1 PE=1 SV=3
P23368	-1.19291	0.286409	232	0.000103501	8.67635e-05	NAD-dependent malic enzyme, mitochondrial OS=Homo sapiens OX=9606 GN=ME2 PE=1 SV=1
Q9NQ66	-1.32436	0.286555	2219	9.16909e-05	6.92341e-05	1-phosphatidylinositol 4,5-bisphosphate phosphodiesterase beta-1 OS=Homo sapiens OX=9606 GN=PLCB1 PE=1 SV=1
P49915	1.39808	0.28663	1259	1.51146e-05	2.11314e-05	GMP synthase [glutamine-hydrolyzing] OS=Homo sapiens OX=9606 GN=GMPS PE=1 SV=1
P41217	-1.25698	0.286718	700	1.69554e-05	1.34889e-05	OX-2 membrane glycoprotein OS=Homo sapiens OX=9606 GN=CD200 PE=1 SV=4
P36507	-1.23513	0.286842	2738	3.07595e-05	2.49038e-05	Dual specificity mitogen-activated protein kinase kinase 2 OS=Homo sapiens OX=9606 GN=MAP2K2 PE=1 SV=1
P08758	1.25412	0.286928	1019	0.000508572	0.000637813	Annexin A5 OS=Homo sapiens OX=9606 GN=ANXA5 PE=1 SV=2
Q15691	1.17595	0.286955	3007	8.88886e-05	0.000104529	Microtubule-associated protein RP/EB family member 1 OS=Homo sapiens OX=9606 GN=MAPRE1 PE=1 SV=3
Q9Y6R1	-1.3634	0.287216	3226	8.84548e-05	6.4878e-05	Electrogenic sodium bicarbonate cotransporter 1 OS=Homo sapiens OX=9606 GN=SLC4A4 PE=1 SV=1
Q16595	-1.38027	0.287256	1874	1.06184e-05	7.69301e-06	Frataxin, mitochondrial OS=Homo sapiens OX=9606 GN=FXN PE=1 SV=2
Q12904	1.27977	0.287312	1482	3.51214e-05	4.49471e-05	Aminoacyl tRNA synthase complex-interacting multifunctional protein 1 OS=Homo sapiens OX=9606 GN=AIMP1 PE=1 SV=2
Q6IQ22	1.44135	0.287414	524	6.86141e-06	9.88971e-06	Ras-related protein Rab-12 OS=Homo sapiens OX=9606 GN=RAB12 PE=1 SV=3
Q9NXG2	2.42362	0.28782	2155	5.03654e-05	0.000122066	THUMP domain-containing protein 1 OS=Homo sapiens OX=9606 GN=THUMPD1 PE=1 SV=2
Q9Y2J8	-1.19957	0.287866	2004	0.000256882	0.000214144	Protein-arginine deiminase type-2 OS=Homo sapiens OX=9606 GN=PADI2 PE=1 SV=2
P62937	1.13605	0.28802	2940	0.00335824	0.00381515	Peptidyl-prolyl cis-trans isomerase A OS=Homo sapiens OX=9606 GN=PPIA PE=1 SV=2; Additional IDs concatenated into MaxParsimony group: A0A0B4J2A2, P0DN37, P0DN26, F5H284, A0A075B767, Q9Y536, A0A075B759
P68371	1.71528	0.288325	2801	0.000536787	0.000920741	Tubulin beta-4B chain OS=Homo sapiens OX=9606 GN=TUBB4B PE=1 SV=1
P50570	1.23333	0.288931	2641	3.52617e-05	4.34891e-05	Dynamin-2 OS=Homo sapiens OX=9606 GN=DNM2 PE=1 SV=2
Q9HCJ6	-1.48096	0.289035	2021	0.000144014	9.72437e-05	Synaptic vesicle membrane protein VAT-1 homolog-like OS=Homo sapiens OX=9606 GN=VAT1L PE=1 SV=2
Q00577	-1.27622	0.289475	2972	0.000202317	0.000158529	Transcriptional activator protein Pur-alpha OS=Homo sapiens OX=9606 GN=PURA PE=1 SV=2
P13473	1.55923	0.289896	2083	2.31458e-05	3.60896e-05	Lysosome-associated membrane glycoprotein 2 OS=Homo sapiens OX=9606 GN=LAMP2 PE=1 SV=2
P11586	1.40469	0.290246	1352	0.000287556	0.000403928	C-1-tetrahydrofolate synthase, cytoplasmic OS=Homo sapiens OX=9606 GN=MTHFD1 PE=1 SV=3
O94874	1.36768	0.290612	2594	2.01271e-05	2.75276e-05	E3 UFM1-protein ligase 1 OS=Homo sapiens OX=9606 GN=UFL1 PE=1 SV=2
Q6PIU2	-1.37995	0.290794	932	3.4251e-05	2.48204e-05	Neutral cholesterol ester hydrolase 1 OS=Homo sapiens OX=9606 GN=NCEH1 PE=1 SV=3
Q5VW32	-1.2295	0.290805	272	2.08266e-05	1.69391e-05	BRO1 domain-containing protein BROX OS=Homo sapiens OX=9606 GN=BROX PE=1 SV=1
P61960	-1.22543	0.291544	1281	3.60925e-05	2.9453e-05	Ubiquitin-fold modifier 1 OS=Homo sapiens OX=9606 GN=UFM1 PE=1 SV=1
Q9Y2Q0	1.59116	0.291617	2885	0.000103304	0.000164374	Phospholipid-transporting ATPase IA OS=Homo sapiens OX=9606 GN=ATP8A1 PE=1 SV=1
P46821	1.20235	0.291893	3398	0.00170907	0.0020549	Microtubule-associated protein 1B OS=Homo sapiens OX=9606 GN=MAP1B PE=1 SV=2
Q96PU8	-1.20764	0.292033	157	9.15798e-05	7.58339e-05	Protein quaking OS=Homo sapiens OX=9606 GN=QKI PE=1 SV=1
Q8N4Q0	-1.5257	0.292408	4039	6.53267e-06	4.28176e-06	Prostaglandin reductase 3 OS=Homo sapiens OX=9606 GN=ZADH2 PE=1 SV=1
O15484	1.79428	0.292535	3763	3.01763e-05	5.41449e-05	Calpain-5 OS=Homo sapiens OX=9606 GN=CAPN5 PE=1 SV=2
P49069	-1.1785	0.292643	2035	4.48596e-06	3.80648e-06	Calcium signal-modulating cyclophilin ligand OS=Homo sapiens OX=9606 GN=CAMLG PE=1 SV=1
Q01433	1.36034	0.292763	2569	1.58246e-05	2.15269e-05	AMP deaminase 2 OS=Homo sapiens OX=9606 GN=AMPD2 PE=1 SV=2
Q8NCN5	-1.55087	0.292875	750	1.26847e-05	8.17909e-06	Pyruvate dehydrogenase phosphatase regulatory subunit, mitochondrial OS=Homo sapiens OX=9606 GN=PDPR PE=1 SV=2
Q16576	1.27327	0.292981	3199	4.66818e-06	5.94385e-06	Histone-binding protein RBBP7 OS=Homo sapiens OX=9606 GN=RBBP7 PE=1 SV=1
O15371	-1.26289	0.293141	2245	2.10323e-05	1.6654e-05	Eukaryotic translation initiation factor 3 subunit D OS=Homo sapiens OX=9606 GN=EIF3D PE=1 SV=1
O95336	1.18094	0.293572	913	0.000235508	0.000278121	6-phosphogluconolactonase OS=Homo sapiens OX=9606 GN=PGLS PE=1 SV=2
Q8IU85	1.58706	0.293962	2680	3.40982e-05	5.41159e-05	Calcium/calmodulin-dependent protein kinase type 1D OS=Homo sapiens OX=9606 GN=CAMK1D PE=1 SV=1
O14976	1.61129	0.294714	1629	3.72881e-06	6.0082e-06	Cyclin-G-associated kinase OS=Homo sapiens OX=9606 GN=GAK PE=1 SV=2
Q8N126	-1.30919	0.294902	2560	7.6813e-05	5.86721e-05	Cell adhesion molecule 3 OS=Homo sapiens OX=9606 GN=CADM3 PE=1 SV=1
Q14204	-1.12768	0.295179	900	0.00245939	0.00218093	Cytoplasmic dynein 1 heavy chain 1 OS=Homo sapiens OX=9606 GN=DYNC1H1 PE=1 SV=5
P49773	1.42197	0.295285	1889	0.000283542	0.000403188	Histidine triad nucleotide-binding protein 1 OS=Homo sapiens OX=9606 GN=HINT1 PE=1 SV=2
P62820	-1.31082	0.29529	3166	2.8889e-05	2.20389e-05	Ras-related protein Rab-1A OS=Homo sapiens OX=9606 GN=RAB1A PE=1 SV=3; Additional IDs concatenated into MaxParsimony group: Q92928
Q7Z2K8	-1.51154	0.295418	1699	2.03006e-05	1.34304e-05	G protein-regulated inducer of neurite outgrowth 1 OS=Homo sapiens OX=9606 GN=GPRIN1 PE=1 SV=2
Q9BY44	1.60579	0.295957	1747	2.36921e-06	3.80445e-06	Eukaryotic translation initiation factor 2A OS=Homo sapiens OX=9606 GN=EIF2A PE=1 SV=3
Q14289	1.72102	0.296159	2695	1.86246e-05	3.20534e-05	Protein-tyrosine kinase 2-beta OS=Homo sapiens OX=9606 GN=PTK2B PE=1 SV=2
Q4J6C6	1.50266	0.296593	914	5.63065e-05	8.46093e-05	Prolyl endopeptidase-like OS=Homo sapiens OX=9606 GN=PREPL PE=1 SV=1
P63215	-1.32137	0.296604	1252	5.22625e-05	3.95517e-05	Guanine nucleotide-binding protein G(I)/G(S)/G(O) subunit gamma-3 OS=Homo sapiens OX=9606 GN=GNG3 PE=1 SV=1
Q04637	1.27496	0.29731	3129	2.83019e-05	3.60838e-05	Eukaryotic translation initiation factor 4 gamma 1 OS=Homo sapiens OX=9606 GN=EIF4G1 PE=1 SV=4
Q9BVA1	1.21016	0.297834	2802	0.000443005	0.000536109	Tubulin beta-2B chain OS=Homo sapiens OX=9606 GN=TUBB2B PE=1 SV=1
P17655	1.24256	0.297894	1452	0.000208876	0.000259541	Calpain-2 catalytic subunit OS=Homo sapiens OX=9606 GN=CAPN2 PE=1 SV=6
P01619	1.22744	0.29868	2860	7.99916e-05	9.81848e-05	Immunoglobulin kappa variable 3-20 OS=Homo sapiens OX=9606 GN=IGKV3-20 PE=1 SV=2; Additional IDs concatenated into MaxParsimony group: A0A0C4DH25, P04433
A6NDG6	1.76097	0.298985	159	1.38845e-05	2.44501e-05	Glycerol-3-phosphate phosphatase OS=Homo sapiens OX=9606 GN=PGP PE=1 SV=1
Q8WW59	1.42571	0.299163	2066	7.7837e-06	1.10973e-05	SPRY domain-containing protein 4 OS=Homo sapiens OX=9606 GN=SPRYD4 PE=1 SV=2
Q9Y3B3	-1.50685	0.299932	1300	2.01774e-05	1.33905e-05	Transmembrane emp24 domain-containing protein 7 OS=Homo sapiens OX=9606 GN=TMED7 PE=1 SV=2
P55327	-1.45766	0.299961	583	9.11872e-05	6.25573e-05	Tumor protein D52 OS=Homo sapiens OX=9606 GN=TPD52 PE=1 SV=2
Q9H6U6	1.66248	0.300121	412	2.79625e-06	4.64871e-06	Breast carcinoma-amplified sequence 3 OS=Homo sapiens OX=9606 GN=BCAS3 PE=1 SV=3
O43759	-1.35373	0.300157	765	0.000142637	0.000105366	Synaptogyrin-1 OS=Homo sapiens OX=9606 GN=SYNGR1 PE=1 SV=2
Q14694	1.39263	0.300223	615	3.3752e-06	4.7004e-06	Ubiquitin carboxyl-terminal hydrolase 10 OS=Homo sapiens OX=9606 GN=USP10 PE=1 SV=2
Q9NTK5	-1.62302	0.300534	2320	0.000232235	0.000143088	Obg-like ATPase 1 OS=Homo sapiens OX=9606 GN=OLA1 PE=1 SV=2
Q13085	-1.44001	0.300885	3138	1.41565e-05	9.8309e-06	Acetyl-CoA carboxylase 1 OS=Homo sapiens OX=9606 GN=ACACA PE=1 SV=2
P13489	1.17755	0.301127	1115	0.000405181	0.000477122	Ribonuclease inhibitor OS=Homo sapiens OX=9606 GN=RNH1 PE=1 SV=2
P05455	1.22421	0.301807	2325	6.39391e-05	7.8275e-05	Lupus La protein OS=Homo sapiens OX=9606 GN=SSB PE=1 SV=2
Q99460	1.21275	0.301869	10	7.73572e-05	9.38147e-05	26S proteasome non-ATPase regulatory subunit 1 OS=Homo sapiens OX=9606 GN=PSMD1 PE=1 SV=2
Q9BXW7	-1.38138	0.301997	1922	1.00189e-05	7.25279e-06	Haloacid dehalogenase-like hydrolase domain-containing 5 OS=Homo sapiens OX=9606 GN=HDHD5 PE=1 SV=1
P06396	-1.16179	0.302609	1345	0.00122642	0.00105563	Gelsolin OS=Homo sapiens OX=9606 GN=GSN PE=1 SV=1
Q13885	1.80431	0.302672	2798	0.00148094	0.00267208	Tubulin beta-2A chain OS=Homo sapiens OX=9606 GN=TUBB2A PE=1 SV=1
O43617	1.21	0.303344	386	7.45308e-06	9.01825e-06	Trafficking protein particle complex subunit 3 OS=Homo sapiens OX=9606 GN=TRAPPC3 PE=1 SV=1
P17812	1.45204	0.303411	1141	6.53538e-06	9.48961e-06	CTP synthase 1 OS=Homo sapiens OX=9606 GN=CTPS1 PE=1 SV=2
Q15102	1.20905	0.303563	145	6.91761e-05	8.36373e-05	Platelet-activating factor acetylhydrolase IB subunit gamma OS=Homo sapiens OX=9606 GN=PAFAH1B3 PE=1 SV=1
P68036	-1.2682	0.3041	2705	1.83926e-05	1.4503e-05	Ubiquitin-conjugating enzyme E2 L3 OS=Homo sapiens OX=9606 GN=UBE2L3 PE=1 SV=1; Additional IDs concatenated into MaxParsimony group: A0A1B0GUS4
O75534	-1.28673	0.304254	2328	2.82811e-05	2.19791e-05	Cold shock domain-containing protein E1 OS=Homo sapiens OX=9606 GN=CSDE1 PE=1 SV=2
O75525	-1.31595	0.304322	3355	9.24453e-06	7.02499e-06	KH domain-containing, RNA-binding, signal transduction-associated protein 3 OS=Homo sapiens OX=9606 GN=KHDRBS3 PE=1 SV=1
Q01581	-1.99095	0.304384	400	1.97023e-05	9.89595e-06	Hydroxymethylglutaryl-CoA synthase, cytoplasmic OS=Homo sapiens OX=9606 GN=HMGCS1 PE=1 SV=2
Q04206	1.42654	0.304418	3883	3.8587e-06	5.5046e-06	Transcription factor p65 OS=Homo sapiens OX=9606 GN=RELA PE=1 SV=2
Q8IYQ7	-1.41509	0.30491	1769	1.5048e-05	1.0634e-05	Threonine synthase-like 1 OS=Homo sapiens OX=9606 GN=THNSL1 PE=1 SV=2
Q92581	1.41456	0.305356	1763	5.45247e-06	7.71284e-06	Sodium/hydrogen exchanger 6 OS=Homo sapiens OX=9606 GN=SLC9A6 PE=1 SV=2
Q06481	-1.53847	0.305434	1178	2.8971e-06	1.8831e-06	Amyloid-like protein 2 OS=Homo sapiens OX=9606 GN=APLP2 PE=1 SV=2
Q16718	1.4319	0.305498	2078	1.13029e-05	1.61846e-05	NADH dehydrogenase [ubiquinone] 1 alpha subcomplex subunit 5 OS=Homo sapiens OX=9606 GN=NDUFA5 PE=1 SV=3
Q9Y2J0	1.58061	0.305508	687	3.98911e-05	6.30522e-05	Rabphilin-3A OS=Homo sapiens OX=9606 GN=RPH3A PE=1 SV=1
Q86TV6	1.36435	0.306039	319	6.72987e-06	9.18188e-06	Tetratricopeptide repeat protein 7B OS=Homo sapiens OX=9606 GN=TTC7B PE=1 SV=3
Q14978	1.92705	0.306176	4103	1.88854e-06	3.6393e-06	Nucleolar and coiled-body phosphoprotein 1 OS=Homo sapiens OX=9606 GN=NOLC1 PE=1 SV=2
Q5JTZ9	2.40983	0.306384	327	8.72189e-06	2.10183e-05	Alanine--tRNA ligase, mitochondrial OS=Homo sapiens OX=9606 GN=AARS2 PE=1 SV=1
Q8IVF2	-1.32119	0.306904	3453	1.14756e-05	8.68577e-06	Protein AHNAK2 OS=Homo sapiens OX=9606 GN=AHNAK2 PE=1 SV=2
Q02153	-1.54204	0.307054	525	1.57716e-05	1.02277e-05	Guanylate cyclase soluble subunit beta-1 OS=Homo sapiens OX=9606 GN=GUCY1B1 PE=1 SV=1
P05388	1.26441	0.308495	3165	5.44742e-05	6.88776e-05	60S acidic ribosomal protein P0 OS=Homo sapiens OX=9606 GN=RPLP0 PE=1 SV=1; Additional IDs concatenated into MaxParsimony group: Q8NHW5
P63241	1.34439	0.308576	2976	1.27414e-05	1.71293e-05	Eukaryotic translation initiation factor 5A-1 OS=Homo sapiens OX=9606 GN=EIF5A PE=1 SV=2; Additional IDs concatenated into MaxParsimony group: Q6IS14, Q9GZV4
Q7Z460	-1.44776	0.308708	3030	5.99052e-06	4.13778e-06	CLIP-associating protein 1 OS=Homo sapiens OX=9606 GN=CLASP1 PE=1 SV=1
P49407	-1.45729	0.30871	2720	3.52427e-05	2.41837e-05	Beta-arrestin-1 OS=Homo sapiens OX=9606 GN=ARRB1 PE=1 SV=2
Q9H9C1	-1.4149	0.308774	3562	3.22209e-06	2.27726e-06	Spermatogenesis-defective protein 39 homolog OS=Homo sapiens OX=9606 GN=VIPAS39 PE=1 SV=1
P13798	1.21291	0.308805	564	9.52103e-05	0.000115482	Acylamino-acid-releasing enzyme OS=Homo sapiens OX=9606 GN=APEH PE=1 SV=4
Q96HY7	-1.55119	0.308821	1508	7.06966e-06	4.55756e-06	Probable 2-oxoglutarate dehydrogenase E1 component DHKTD1, mitochondrial OS=Homo sapiens OX=9606 GN=DHTKD1 PE=1 SV=2
Q96PD5	1.46763	0.30886	3556	9.21667e-06	1.35266e-05	N-acetylmuramoyl-L-alanine amidase OS=Homo sapiens OX=9606 GN=PGLYRP2 PE=1 SV=1
Q08257	-1.26913	0.308985	461	0.000173304	0.000136553	Quinone oxidoreductase OS=Homo sapiens OX=9606 GN=CRYZ PE=1 SV=1
Q9H4B7	1.98165	0.309217	2807	1.1845e-05	2.34727e-05	Tubulin beta-1 chain OS=Homo sapiens OX=9606 GN=TUBB1 PE=1 SV=1
P61758	-1.30785	0.309491	1055	3.49074e-05	2.66907e-05	Prefoldin subunit 3 OS=Homo sapiens OX=9606 GN=VBP1 PE=1 SV=4
Q13200	1.23648	0.30976	120	8.73135e-05	0.000107961	26S proteasome non-ATPase regulatory subunit 2 OS=Homo sapiens OX=9606 GN=PSMD2 PE=1 SV=3
Q92552	1.80233	0.310465	2079	3.67779e-06	6.62859e-06	28S ribosomal protein S27, mitochondrial OS=Homo sapiens OX=9606 GN=MRPS27 PE=1 SV=3
Q9NQX7	-1.74388	0.310475	2389	1.27112e-05	7.28903e-06	Integral membrane protein 2C OS=Homo sapiens OX=9606 GN=ITM2C PE=1 SV=1
O00178	1.22206	0.310567	1844	2.35077e-06	2.87278e-06	GTP-binding protein 1 OS=Homo sapiens OX=9606 GN=GTPBP1 PE=1 SV=3
Q9NVS9	-1.19162	0.310808	2105	0.000158527	0.000133034	Pyridoxine-5'-phosphate oxidase OS=Homo sapiens OX=9606 GN=PNPO PE=1 SV=1
Q15370	1.2734	0.310851	1152	9.52587e-05	0.000121303	Elongin-B OS=Homo sapiens OX=9606 GN=ELOB PE=1 SV=1
P53677	-1.49289	0.310993	3340	2.55992e-05	1.71475e-05	AP-3 complex subunit mu-2 OS=Homo sapiens OX=9606 GN=AP3M2 PE=2 SV=1
Q8NB37	-1.34186	0.311048	2044	2.2625e-05	1.6861e-05	Glutamine amidotransferase-like class 1 domain-containing protein 1 OS=Homo sapiens OX=9606 GN=GATD1 PE=1 SV=1
O75083	1.41745	0.311176	2099	0.000619186	0.000877667	WD repeat-containing protein 1 OS=Homo sapiens OX=9606 GN=WDR1 PE=1 SV=4
P08571	-1.28254	0.311579	1708	4.69084e-05	3.65745e-05	Monocyte differentiation antigen CD14 OS=Homo sapiens OX=9606 GN=CD14 PE=1 SV=2
P62140	1.19773	0.311609	2822	7.47286e-05	8.95047e-05	Serine/threonine-protein phosphatase PP1-beta catalytic subunit OS=Homo sapiens OX=9606 GN=PPP1CB PE=1 SV=3
O43761	1.45288	0.311708	2292	7.59139e-05	0.000110294	Synaptogyrin-3 OS=Homo sapiens OX=9606 GN=SYNGR3 PE=1 SV=2
P49418	-1.34987	0.312286	345	0.000476647	0.000353107	Amphiphysin OS=Homo sapiens OX=9606 GN=AMPH PE=1 SV=1
P31153	1.14887	0.312401	3164	0.000112328	0.00012905	S-adenosylmethionine synthase isoform type-2 OS=Homo sapiens OX=9606 GN=MAT2A PE=1 SV=1; Additional IDs concatenated into MaxParsimony group: Q00266
Q9NWU2	-1.60985	0.31248	420	2.39579e-06	1.48821e-06	Glucose-induced degradation protein 8 homolog OS=Homo sapiens OX=9606 GN=GID8 PE=1 SV=1
P36871	1.11631	0.312592	902	0.00043466	0.000485215	Phosphoglucomutase-1 OS=Homo sapiens OX=9606 GN=PGM1 PE=1 SV=3
Q9UQB8	-1.4616	0.312608	1615	4.21e-05	2.8804e-05	Brain-specific angiogenesis inhibitor 1-associated protein 2 OS=Homo sapiens OX=9606 GN=BAIAP2 PE=1 SV=1
Q9Y2D4	1.52282	0.312907	1649	3.97116e-06	6.04735e-06	Exocyst complex component 6B OS=Homo sapiens OX=9606 GN=EXOC6B PE=1 SV=3
Q14257	1.33336	0.312912	917	4.84592e-05	6.46135e-05	Reticulocalbin-2 OS=Homo sapiens OX=9606 GN=RCN2 PE=1 SV=1
Q13884	-1.3942	0.312951	512	1.04871e-05	7.52199e-06	Beta-1-syntrophin OS=Homo sapiens OX=9606 GN=SNTB1 PE=1 SV=3
O95831	1.47651	0.312998	1804	3.85014e-05	5.68476e-05	Apoptosis-inducing factor 1, mitochondrial OS=Homo sapiens OX=9606 GN=AIFM1 PE=1 SV=1
P07311	1.5088	0.313002	1427	1.9976e-05	3.01398e-05	Acylphosphatase-1 OS=Homo sapiens OX=9606 GN=ACYP1 PE=1 SV=2
Q8TC12	1.22145	0.313346	2453	3.8031e-05	4.64527e-05	Retinol dehydrogenase 11 OS=Homo sapiens OX=9606 GN=RDH11 PE=1 SV=2
O95396	1.16569	0.313502	307	2.22138e-06	2.58945e-06	Adenylyltransferase and sulfurtransferase MOCS3 OS=Homo sapiens OX=9606 GN=MOCS3 PE=1 SV=1
Q8NC44	-1.56403	0.313806	405	5.21828e-06	3.33643e-06	Reticulophagy regulator 2 OS=Homo sapiens OX=9606 GN=RETREG2 PE=1 SV=3
Q96A65	1.3659	0.314196	940	9.65924e-06	1.31936e-05	Exocyst complex component 4 OS=Homo sapiens OX=9606 GN=EXOC4 PE=1 SV=1
Q96E17	1.25134	0.314494	2670	3.67922e-05	4.60396e-05	Ras-related protein Rab-3C OS=Homo sapiens OX=9606 GN=RAB3C PE=1 SV=1
P05408	1.41051	0.314732	1706	1.83879e-05	2.59365e-05	Neuroendocrine protein 7B2 OS=Homo sapiens OX=9606 GN=SCG5 PE=1 SV=2
Q9ULA0	1.67857	0.315276	2238	1.81624e-05	3.04869e-05	Aspartyl aminopeptidase OS=Homo sapiens OX=9606 GN=DNPEP PE=1 SV=1
Q96JG6	-1.55928	0.315355	592	2.75692e-05	1.76807e-05	Syndetin OS=Homo sapiens OX=9606 GN=VPS50 PE=1 SV=3
Q00610	-1.265	0.315894	2728	0.00387523	0.00306342	Clathrin heavy chain 1 OS=Homo sapiens OX=9606 GN=CLTC PE=1 SV=5; Additional IDs concatenated into MaxParsimony group: P53675
Q9P0V9	1.90344	0.316094	2957	4.22538e-06	8.04273e-06	Septin-10 OS=Homo sapiens OX=9606 GN=SEPTIN10 PE=1 SV=2
P49789	-1.34322	0.316103	975	1.69938e-05	1.26515e-05	Bis(5'-adenosyl)-triphosphatase OS=Homo sapiens OX=9606 GN=FHIT PE=1 SV=3
Q92598	-1.30847	0.316197	3155	0.00036997	0.000282749	Heat shock protein 105 kDa OS=Homo sapiens OX=9606 GN=HSPH1 PE=1 SV=1
P34913	1.40118	0.316234	357	1.23903e-05	1.7361e-05	Bifunctional epoxide hydrolase 2 OS=Homo sapiens OX=9606 GN=EPHX2 PE=1 SV=2
O75781	-1.31878	0.316517	1888	0.000237632	0.000180191	Paralemmin-1 OS=Homo sapiens OX=9606 GN=PALM PE=1 SV=2
O60518	-1.65884	0.316679	2943	1.90976e-05	1.15126e-05	Ran-binding protein 6 OS=Homo sapiens OX=9606 GN=RANBP6 PE=1 SV=2
P02774	1.34609	0.316722	788	0.000515244	0.000693568	Vitamin D-binding protein OS=Homo sapiens OX=9606 GN=GC PE=1 SV=2
Q9BZF1	-1.20293	0.316762	621	7.5482e-06	6.27485e-06	Oxysterol-binding protein-related protein 8 OS=Homo sapiens OX=9606 GN=OSBPL8 PE=1 SV=3
P30041	1.10394	0.317363	2201	0.00200495	0.00221334	Peroxiredoxin-6 OS=Homo sapiens OX=9606 GN=PRDX6 PE=1 SV=3
O60331	-1.28774	0.317393	3132	2.50981e-05	1.949e-05	Phosphatidylinositol 4-phosphate 5-kinase type-1 gamma OS=Homo sapiens OX=9606 GN=PIP5K1C PE=1 SV=2; Additional IDs concatenated into MaxParsimony group: O14986
Q02818	1.3581	0.317573	1038	3.35561e-05	4.55726e-05	Nucleobindin-1 OS=Homo sapiens OX=9606 GN=NUCB1 PE=1 SV=4
O60749	1.22134	0.317584	1040	3.96242e-05	4.83947e-05	Sorting nexin-2 OS=Homo sapiens OX=9606 GN=SNX2 PE=1 SV=2
O00478	-1.22966	0.317945	2077	2.13493e-06	1.7362e-06	Butyrophilin subfamily 3 member A3 OS=Homo sapiens OX=9606 GN=BTN3A3 PE=1 SV=1
O94830	-1.49575	0.318042	2364	7.18567e-06	4.80407e-06	Phospholipase DDHD2 OS=Homo sapiens OX=9606 GN=DDHD2 PE=1 SV=2
Q99832	1.21754	0.318067	1224	0.000290457	0.000353643	T-complex protein 1 subunit eta OS=Homo sapiens OX=9606 GN=CCT7 PE=1 SV=2
O60884	1.15353	0.318187	1612	3.12028e-05	3.59933e-05	DnaJ homolog subfamily A member 2 OS=Homo sapiens OX=9606 GN=DNAJA2 PE=1 SV=1
Q9NSK0	-1.23827	0.318454	3287	1.67521e-06	1.35287e-06	Kinesin light chain 4 OS=Homo sapiens OX=9606 GN=KLC4 PE=1 SV=3
Q15366	1.15735	0.318541	3063	0.000140267	0.000162338	Poly(rC)-binding protein 2 OS=Homo sapiens OX=9606 GN=PCBP2 PE=1 SV=1
P04075	-1.14553	0.318722	3218	0.00472066	0.00412092	Fructose-bisphosphate aldolase A OS=Homo sapiens OX=9606 GN=ALDOA PE=1 SV=2; Additional IDs concatenated into MaxParsimony group: P05062
P35221	-1.2909	0.318864	2652	7.06993e-05	5.47675e-05	Catenin alpha-1 OS=Homo sapiens OX=9606 GN=CTNNA1 PE=1 SV=1
P12081	1.20159	0.318963	2677	5.77486e-05	6.93903e-05	Histidine--tRNA ligase, cytoplasmic OS=Homo sapiens OX=9606 GN=HARS PE=1 SV=2
Q9P000	1.42219	0.319081	1734	5.72928e-06	8.14812e-06	COMM domain-containing protein 9 OS=Homo sapiens OX=9606 GN=COMMD9 PE=1 SV=2
Q9BY11	-1.29597	0.31923	1018	0.00063898	0.000493052	Protein kinase C and casein kinase substrate in neurons protein 1 OS=Homo sapiens OX=9606 GN=PACSIN1 PE=1 SV=1
Q86YS7	-1.26745	0.319505	627	5.21803e-06	4.11694e-06	C2 domain-containing protein 5 OS=Homo sapiens OX=9606 GN=C2CD5 PE=1 SV=1
O76071	1.30041	0.319986	77	1.90569e-06	2.47818e-06	Probable cytosolic iron-sulfur protein assembly protein CIAO1 OS=Homo sapiens OX=9606 GN=CIAO1 PE=1 SV=1
P46439	1.38163	0.320112	3334	1.29205e-05	1.78513e-05	Glutathione S-transferase Mu 5 OS=Homo sapiens OX=9606 GN=GSTM5 PE=1 SV=3
P28062	1.38444	0.32069	955	1.60936e-05	2.22807e-05	Proteasome subunit beta type-8 OS=Homo sapiens OX=9606 GN=PSMB8 PE=1 SV=3
Q15811	-1.29174	0.32092	3227	1.20784e-05	9.35052e-06	Intersectin-1 OS=Homo sapiens OX=9606 GN=ITSN1 PE=1 SV=3; Additional IDs concatenated into MaxParsimony group: Q9NZM3
Q08174	1.91309	0.32092	470	7.68665e-05	0.000147052	Protocadherin-1 OS=Homo sapiens OX=9606 GN=PCDH1 PE=1 SV=2
P33176	1.17276	0.320934	3280	4.10733e-05	4.81692e-05	Kinesin-1 heavy chain OS=Homo sapiens OX=9606 GN=KIF5B PE=1 SV=1
P02766	1.20009	0.320951	2582	3.73564e-05	4.48312e-05	Transthyretin OS=Homo sapiens OX=9606 GN=TTR PE=1 SV=1
O00487	1.18794	0.32105	1994	1.45299e-05	1.72607e-05	26S proteasome non-ATPase regulatory subunit 14 OS=Homo sapiens OX=9606 GN=PSMD14 PE=1 SV=1
Q7L0Y3	-2.19085	0.321074	3433	3.12977e-05	1.42856e-05	tRNA methyltransferase 10 homolog C OS=Homo sapiens OX=9606 GN=TRMT10C PE=1 SV=2
O60443	1.54172	0.321433	1993	2.52374e-05	3.89089e-05	Gasdermin-E OS=Homo sapiens OX=9606 GN=GSDME PE=1 SV=2
Q9BQA1	1.29212	0.321537	2138	2.26968e-05	2.9327e-05	Methylosome protein 50 OS=Homo sapiens OX=9606 GN=WDR77 PE=1 SV=1
Q9C0C9	-1.36553	0.321768	1791	4.7133e-05	3.45163e-05	(E3-independent) E2 ubiquitin-conjugating enzyme OS=Homo sapiens OX=9606 GN=UBE2O PE=1 SV=3
O14744	1.36331	0.321787	486	6.34965e-05	8.65653e-05	Protein arginine N-methyltransferase 5 OS=Homo sapiens OX=9606 GN=PRMT5 PE=1 SV=4
Q07954	-1.62308	0.322118	899	0.000331212	0.000204065	Prolow-density lipoprotein receptor-related protein 1 OS=Homo sapiens OX=9606 GN=LRP1 PE=1 SV=2
P15170	1.30957	0.322437	3295	1.20424e-05	1.57704e-05	Eukaryotic peptide chain release factor GTP-binding subunit ERF3A OS=Homo sapiens OX=9606 GN=GSPT1 PE=1 SV=1
O95741	1.36741	0.323178	2671	5.56314e-05	7.60707e-05	Copine-6 OS=Homo sapiens OX=9606 GN=CPNE6 PE=1 SV=3; Additional IDs concatenated into MaxParsimony group: Q86YQ8, Q8IYJ1, Q9UBL6, Q96FN4
P05386	1.23711	0.323509	3345	6.94008e-05	8.58562e-05	60S acidic ribosomal protein P1 OS=Homo sapiens OX=9606 GN=RPLP1 PE=1 SV=1
O43639	1.28064	0.324106	2485	2.01139e-06	2.57586e-06	Cytoplasmic protein NCK2 OS=Homo sapiens OX=9606 GN=NCK2 PE=1 SV=2
Q15126	1.13768	0.324237	1061	2.14502e-05	2.44035e-05	Phosphomevalonate kinase OS=Homo sapiens OX=9606 GN=PMVK PE=1 SV=3
Q9GZS3	1.17056	0.324307	1388	2.46115e-05	2.88092e-05	WD repeat-containing protein 61 OS=Homo sapiens OX=9606 GN=WDR61 PE=1 SV=1
P05556	1.36803	0.324491	937	2.24049e-05	3.06505e-05	Integrin beta-1 OS=Homo sapiens OX=9606 GN=ITGB1 PE=1 SV=2
Q9UBB6	-1.38544	0.324669	1120	0.000393219	0.000283823	Neurochondrin OS=Homo sapiens OX=9606 GN=NCDN PE=1 SV=1
P02652	1.2444	0.324702	938	0.00038542	0.000479618	Apolipoprotein A-II OS=Homo sapiens OX=9606 GN=APOA2 PE=1 SV=1
Q13509	-1.23687	0.324747	2805	0.00051167	0.000413683	Tubulin beta-3 chain OS=Homo sapiens OX=9606 GN=TUBB3 PE=1 SV=2
Q969M7	-1.33141	0.324773	1651	2.64761e-06	1.98857e-06	NEDD8-conjugating enzyme UBE2F OS=Homo sapiens OX=9606 GN=UBE2F PE=1 SV=1
P07305	1.18292	0.324774	1971	7.28367e-05	8.61602e-05	Histone H1.0 OS=Homo sapiens OX=9606 GN=H1-0 PE=1 SV=3
Q9GZP4	1.38735	0.32516	246	5.54858e-05	7.69781e-05	PITH domain-containing protein 1 OS=Homo sapiens OX=9606 GN=PITHD1 PE=1 SV=1
P00751	1.29109	0.32533	149	0.000168239	0.000217211	Complement factor B OS=Homo sapiens OX=9606 GN=CFB PE=1 SV=2
O43504	1.27996	0.325382	382	1.34446e-05	1.72085e-05	Ragulator complex protein LAMTOR5 OS=Homo sapiens OX=9606 GN=LAMTOR5 PE=1 SV=1
P28070	1.17744	0.325493	1810	4.76422e-05	5.60958e-05	Proteasome subunit beta type-4 OS=Homo sapiens OX=9606 GN=PSMB4 PE=1 SV=4
Q99622	1.17434	0.325655	849	4.56207e-06	5.3574e-06	Protein C10 OS=Homo sapiens OX=9606 GN=C12orf57 PE=1 SV=1
P49589	1.70088	0.325665	2210	7.65339e-05	0.000130175	Cysteine--tRNA ligase, cytoplasmic OS=Homo sapiens OX=9606 GN=CARS PE=1 SV=3
P07108	-1.19324	0.325722	789	0.00115159	0.000965098	Acyl-CoA-binding protein OS=Homo sapiens OX=9606 GN=DBI PE=1 SV=2
Q08AM6	-1.26422	0.325996	589	1.24138e-05	9.81936e-06	Protein VAC14 homolog OS=Homo sapiens OX=9606 GN=VAC14 PE=1 SV=1
P00966	-1.22257	0.326172	498	2.51121e-05	2.05404e-05	Argininosuccinate synthase OS=Homo sapiens OX=9606 GN=ASS1 PE=1 SV=2
Q96JJ7	1.35538	0.32637	1521	2.63077e-05	3.56568e-05	Protein disulfide-isomerase TMX3 OS=Homo sapiens OX=9606 GN=TMX3 PE=1 SV=2
Q8WTS6	1.42577	0.32659	551	6.7572e-06	9.63424e-06	Histone-lysine N-methyltransferase SETD7 OS=Homo sapiens OX=9606 GN=SETD7 PE=1 SV=1
O43295	-1.65245	0.326646	1841	2.56748e-05	1.55374e-05	SLIT-ROBO Rho GTPase-activating protein 3 OS=Homo sapiens OX=9606 GN=SRGAP3 PE=1 SV=3
Q9UIC8	1.32161	0.326738	1498	1.13585e-05	1.50115e-05	Leucine carboxyl methyltransferase 1 OS=Homo sapiens OX=9606 GN=LCMT1 PE=1 SV=2
Q99447	1.30629	0.327056	590	2.80845e-05	3.66863e-05	Ethanolamine-phosphate cytidylyltransferase OS=Homo sapiens OX=9606 GN=PCYT2 PE=1 SV=1
Q14738	-1.41335	0.327111	3294	2.37023e-05	1.67703e-05	Serine/threonine-protein phosphatase 2A 56 kDa regulatory subunit delta isoform OS=Homo sapiens OX=9606 GN=PPP2R5D PE=1 SV=1; Additional IDs concatenated into MaxParsimony group: Q13362
P19525	1.44939	0.327516	1960	7.10396e-06	1.02964e-05	Interferon-induced, double-stranded RNA-activated protein kinase OS=Homo sapiens OX=9606 GN=EIF2AK2 PE=1 SV=2
O14974	1.27688	0.327964	472	1.25693e-05	1.60495e-05	Protein phosphatase 1 regulatory subunit 12A OS=Homo sapiens OX=9606 GN=PPP1R12A PE=1 SV=1
Q15286	-1.31467	0.328228	48	2.61385e-05	1.98822e-05	Ras-related protein Rab-35 OS=Homo sapiens OX=9606 GN=RAB35 PE=1 SV=1
Q86V81	1.20312	0.328352	587	2.00527e-05	2.41259e-05	THO complex subunit 4 OS=Homo sapiens OX=9606 GN=ALYREF PE=1 SV=3
Q9NQR4	1.23989	0.328435	2434	9.24228e-05	0.000114594	Omega-amidase NIT2 OS=Homo sapiens OX=9606 GN=NIT2 PE=1 SV=1
P11908	1.32591	0.328498	2893	4.74385e-06	6.2899e-06	Ribose-phosphate pyrophosphokinase 2 OS=Homo sapiens OX=9606 GN=PRPS2 PE=1 SV=2
Q8N6N7	1.25682	0.328576	939	5.04427e-05	6.33972e-05	Acyl-CoA-binding domain-containing protein 7 OS=Homo sapiens OX=9606 GN=ACBD7 PE=1 SV=1
P51665	-1.17268	0.329139	1144	2.88723e-05	2.46209e-05	26S proteasome non-ATPase regulatory subunit 7 OS=Homo sapiens OX=9606 GN=PSMD7 PE=1 SV=2
Q96B97	-1.31656	0.329157	183	5.68597e-06	4.3188e-06	SH3 domain-containing kinase-binding protein 1 OS=Homo sapiens OX=9606 GN=SH3KBP1 PE=1 SV=2
Q7L523	1.38228	0.329164	3205	1.50913e-06	2.08603e-06	Ras-related GTP-binding protein A OS=Homo sapiens OX=9606 GN=RRAGA PE=1 SV=1; Additional IDs concatenated into MaxParsimony group: Q5VZM2
P17174	-1.34271	0.32921	1884	0.00133833	0.000996738	Aspartate aminotransferase, cytoplasmic OS=Homo sapiens OX=9606 GN=GOT1 PE=1 SV=3
Q86VP6	-1.16354	0.329509	1998	0.000792279	0.000680919	Cullin-associated NEDD8-dissociated protein 1 OS=Homo sapiens OX=9606 GN=CAND1 PE=1 SV=2
Q96N66	1.23079	0.329749	2937	4.57053e-06	5.62537e-06	Lysophospholipid acyltransferase 7 OS=Homo sapiens OX=9606 GN=MBOAT7 PE=1 SV=2
P48723	2.60754	0.329784	2386	1.53527e-05	4.00326e-05	Heat shock 70 kDa protein 13 OS=Homo sapiens OX=9606 GN=HSPA13 PE=1 SV=1
O75223	1.16953	0.329958	806	6.09509e-05	7.12838e-05	Gamma-glutamylcyclotransferase OS=Homo sapiens OX=9606 GN=GGCT PE=1 SV=1
Q9NYB9	-1.33021	0.330103	3312	2.97756e-05	2.23841e-05	Abl interactor 2 OS=Homo sapiens OX=9606 GN=ABI2 PE=1 SV=1
P02765	1.19338	0.330168	1367	0.000212554	0.000253658	Alpha-2-HS-glycoprotein OS=Homo sapiens OX=9606 GN=AHSG PE=1 SV=2
Q13564	-1.22564	0.330452	1137	2.58306e-05	2.10751e-05	NEDD8-activating enzyme E1 regulatory subunit OS=Homo sapiens OX=9606 GN=NAE1 PE=1 SV=1
P22059	-1.14839	0.331055	1697	2.88191e-05	2.50952e-05	Oxysterol-binding protein 1 OS=Homo sapiens OX=9606 GN=OSBP PE=1 SV=1
P35613	1.1942	0.331443	821	5.29807e-05	6.32695e-05	Basigin OS=Homo sapiens OX=9606 GN=BSG PE=1 SV=2
Q14108	1.56364	0.331558	1269	4.12932e-05	6.45676e-05	Lysosome membrane protein 2 OS=Homo sapiens OX=9606 GN=SCARB2 PE=1 SV=2
Q14157	1.2315	0.331604	1592	1.66803e-05	2.05418e-05	Ubiquitin-associated protein 2-like OS=Homo sapiens OX=9606 GN=UBAP2L PE=1 SV=2
Q96KP1	2.39722	0.332156	2290	1.1761e-05	2.81937e-05	Exocyst complex component 2 OS=Homo sapiens OX=9606 GN=EXOC2 PE=1 SV=1
Q15334	-1.2745	0.332553	1357	6.98311e-05	5.47911e-05	Lethal(2) giant larvae protein homolog 1 OS=Homo sapiens OX=9606 GN=LLGL1 PE=1 SV=3
Q12765	-1.12195	0.332887	127	0.000563277	0.000502051	Secernin-1 OS=Homo sapiens OX=9606 GN=SCRN1 PE=1 SV=2
Q9Y262	1.16682	0.333028	2019	1.93405e-05	2.25669e-05	Eukaryotic translation initiation factor 3 subunit L OS=Homo sapiens OX=9606 GN=EIF3L PE=1 SV=1
Q9Y639	-1.30193	0.333087	2340	0.000118607	9.1101e-05	Neuroplastin OS=Homo sapiens OX=9606 GN=NPTN PE=1 SV=2
Q96C86	-1.24855	0.333115	2533	6.01021e-06	4.81377e-06	m7GpppX diphosphatase OS=Homo sapiens OX=9606 GN=DCPS PE=1 SV=2
O00291	1.54863	0.333245	597	3.39206e-05	5.25304e-05	Huntingtin-interacting protein 1 OS=Homo sapiens OX=9606 GN=HIP1 PE=1 SV=5
Q66K74	1.34635	0.333321	603	7.23186e-06	9.73659e-06	Microtubule-associated protein 1S OS=Homo sapiens OX=9606 GN=MAP1S PE=1 SV=2
P40306	1.36978	0.333396	958	2.30084e-06	3.15165e-06	Proteasome subunit beta type-10 OS=Homo sapiens OX=9606 GN=PSMB10 PE=1 SV=1
Q4G0N4	-1.23426	0.334151	924	0.000179438	0.00014538	NAD kinase 2, mitochondrial OS=Homo sapiens OX=9606 GN=NADK2 PE=1 SV=2
Q99614	-1.24308	0.334155	807	1.72501e-05	1.38769e-05	Tetratricopeptide repeat protein 1 OS=Homo sapiens OX=9606 GN=TTC1 PE=1 SV=1
O43809	-1.17121	0.3343	934	1.66382e-05	1.42061e-05	Cleavage and polyadenylation specificity factor subunit 5 OS=Homo sapiens OX=9606 GN=NUDT21 PE=1 SV=1
O00625	1.19104	0.334465	441	6.5202e-06	7.76584e-06	Pirin OS=Homo sapiens OX=9606 GN=PIR PE=1 SV=1
P15104	-1.22192	0.334986	2102	0.000849982	0.000695612	Glutamine synthetase OS=Homo sapiens OX=9606 GN=GLUL PE=1 SV=4
O14773	1.47354	0.335378	2101	0.000282033	0.000415587	Tripeptidyl-peptidase 1 OS=Homo sapiens OX=9606 GN=TPP1 PE=1 SV=2
P07203	1.16646	0.335522	2214	0.000172793	0.000201556	Glutathione peroxidase 1 OS=Homo sapiens OX=9606 GN=GPX1 PE=1 SV=4
P78344	1.2292	0.33569	443	1.11547e-05	1.37114e-05	Eukaryotic translation initiation factor 4 gamma 2 OS=Homo sapiens OX=9606 GN=EIF4G2 PE=1 SV=1
P61081	1.24158	0.336032	2037	3.64946e-05	4.5311e-05	NEDD8-conjugating enzyme Ubc12 OS=Homo sapiens OX=9606 GN=UBE2M PE=1 SV=1
Q96P70	1.18579	0.336066	482	1.61867e-05	1.9194e-05	Importin-9 OS=Homo sapiens OX=9606 GN=IPO9 PE=1 SV=3
P34932	-1.15473	0.336086	3158	0.000481158	0.000416685	Heat shock 70 kDa protein 4 OS=Homo sapiens OX=9606 GN=HSPA4 PE=1 SV=4
P16949	-1.35528	0.336102	2864	0.000444618	0.000328064	Stathmin OS=Homo sapiens OX=9606 GN=STMN1 PE=1 SV=3; Additional IDs concatenated into MaxParsimony group: Q93045
Q7Z6K5	1.26159	0.336528	1600	7.25461e-06	9.15231e-06	Arpin OS=Homo sapiens OX=9606 GN=ARPIN PE=1 SV=1
P50579	1.2934	0.336832	578	1.14449e-05	1.48029e-05	Methionine aminopeptidase 2 OS=Homo sapiens OX=9606 GN=METAP2 PE=1 SV=1
P62857	1.15184	0.336995	1297	6.51617e-05	7.50557e-05	40S ribosomal protein S28 OS=Homo sapiens OX=9606 GN=RPS28 PE=1 SV=1
P41252	-1.32062	0.337323	1490	7.31247e-05	5.53714e-05	Isoleucine--tRNA ligase, cytoplasmic OS=Homo sapiens OX=9606 GN=IARS PE=1 SV=2
P55087	-1.26344	0.337481	1801	0.000192965	0.00015273	Aquaporin-4 OS=Homo sapiens OX=9606 GN=AQP4 PE=1 SV=2
Q8N573	-1.41815	0.337484	344	0.000230455	0.000162505	Oxidation resistance protein 1 OS=Homo sapiens OX=9606 GN=OXR1 PE=1 SV=2
Q8IZP0	-1.194	0.33799	3313	3.11994e-05	2.61301e-05	Abl interactor 1 OS=Homo sapiens OX=9606 GN=ABI1 PE=1 SV=4
P23142	-1.30311	0.338047	2094	5.98038e-05	4.58931e-05	Fibulin-1 OS=Homo sapiens OX=9606 GN=FBLN1 PE=1 SV=4
P62314	1.24085	0.338251	1265	1.63257e-05	2.02578e-05	Small nuclear ribonucleoprotein Sm D1 OS=Homo sapiens OX=9606 GN=SNRPD1 PE=1 SV=1
Q9P2R7	-1.34119	0.338483	787	0.000428116	0.000319207	Succinate--CoA ligase [ADP-forming] subunit beta, mitochondrial OS=Homo sapiens OX=9606 GN=SUCLA2 PE=1 SV=3
Q9UKA9	-1.26269	0.338509	4113	4.2271e-06	3.3477e-06	Polypyrimidine tract-binding protein 2 OS=Homo sapiens OX=9606 GN=PTBP2 PE=1 SV=1
Q9NXR7	1.20188	0.33863	989	5.35342e-06	6.43418e-06	BRISC and BRCA1-A complex member 2 OS=Homo sapiens OX=9606 GN=BABAM2 PE=1 SV=2
Q9UIW2	-1.51771	0.338734	3037	5.92488e-06	3.90383e-06	Plexin-A1 OS=Homo sapiens OX=9606 GN=PLXNA1 PE=1 SV=3; Additional IDs concatenated into MaxParsimony group: O75051
Q9P2U7	1.50073	0.338846	2851	0.00017835	0.000267655	Vesicular glutamate transporter 1 OS=Homo sapiens OX=9606 GN=SLC17A7 PE=2 SV=1
P20338	-1.26858	0.338968	2914	7.08166e-06	5.58237e-06	Ras-related protein Rab-4A OS=Homo sapiens OX=9606 GN=RAB4A PE=1 SV=3
Q8TD55	1.47988	0.339397	2307	1.16235e-06	1.72013e-06	Pleckstrin homology domain-containing family O member 2 OS=Homo sapiens OX=9606 GN=PLEKHO2 PE=1 SV=1
P45985	-1.36278	0.33954	693	4.63753e-05	3.40298e-05	Dual specificity mitogen-activated protein kinase kinase 4 OS=Homo sapiens OX=9606 GN=MAP2K4 PE=1 SV=1
O14933	1.25724	0.339826	854	4.323e-06	5.43506e-06	Ubiquitin/ISG15-conjugating enzyme E2 L6 OS=Homo sapiens OX=9606 GN=UBE2L6 PE=1 SV=4
O00629	1.26454	0.339961	3391	2.63377e-05	3.33051e-05	Importin subunit alpha-3 OS=Homo sapiens OX=9606 GN=KPNA4 PE=1 SV=1
Q9BWM7	-1.78426	0.340469	2284	2.49605e-05	1.39892e-05	Sideroflexin-3 OS=Homo sapiens OX=9606 GN=SFXN3 PE=1 SV=3
P13861	1.21282	0.340577	3191	5.24607e-05	6.36253e-05	cAMP-dependent protein kinase type II-alpha regulatory subunit OS=Homo sapiens OX=9606 GN=PRKAR2A PE=1 SV=2
Q96PE7	-1.35265	0.340586	4094	3.4399e-06	2.54308e-06	Methylmalonyl-CoA epimerase, mitochondrial OS=Homo sapiens OX=9606 GN=MCEE PE=1 SV=1
Q9NUP9	-1.22764	0.340755	2858	2.15656e-05	1.75667e-05	Protein lin-7 homolog C OS=Homo sapiens OX=9606 GN=LIN7C PE=1 SV=1; Additional IDs concatenated into MaxParsimony group: Q9HAP6
Q9H0Q3	1.24348	0.340848	2575	2.54473e-05	3.16432e-05	FXYD domain-containing ion transport regulator 6 OS=Homo sapiens OX=9606 GN=FXYD6 PE=1 SV=1
Q9H299	1.16949	0.340873	726	9.63544e-05	0.000112686	SH3 domain-binding glutamic acid-rich-like protein 3 OS=Homo sapiens OX=9606 GN=SH3BGRL3 PE=1 SV=1
O94985	-1.35603	0.340934	185	2.95935e-05	2.18237e-05	Calsyntenin-1 OS=Homo sapiens OX=9606 GN=CLSTN1 PE=1 SV=1
Q96DG6	1.29966	0.341149	58	4.62923e-05	6.01641e-05	Carboxymethylenebutenolidase homolog OS=Homo sapiens OX=9606 GN=CMBL PE=1 SV=1
Q9NUQ9	-1.21746	0.341443	2888	0.000155694	0.000127885	Protein FAM49B OS=Homo sapiens OX=9606 GN=FAM49B PE=1 SV=1
Q7Z6Z7	1.14537	0.341708	3059	5.55503e-05	6.36254e-05	E3 ubiquitin-protein ligase HUWE1 OS=Homo sapiens OX=9606 GN=HUWE1 PE=1 SV=3
Q6ICL3	1.28501	0.341724	2085	4.74234e-06	6.09395e-06	Transport and Golgi organization protein 2 homolog OS=Homo sapiens OX=9606 GN=TANGO2 PE=1 SV=1
Q15843	-1.18428	0.341754	269	8.42349e-05	7.11274e-05	NEDD8 OS=Homo sapiens OX=9606 GN=NEDD8 PE=1 SV=1
Q14444	1.19622	0.342048	1251	5.25644e-05	6.28784e-05	Caprin-1 OS=Homo sapiens OX=9606 GN=CAPRIN1 PE=1 SV=2
P53004	1.12452	0.342666	143	0.000111915	0.000125851	Biliverdin reductase A OS=Homo sapiens OX=9606 GN=BLVRA PE=1 SV=2
Q96GA7	1.24667	0.34297	1716	3.65677e-05	4.55879e-05	Serine dehydratase-like OS=Homo sapiens OX=9606 GN=SDSL PE=1 SV=1
Q96KR1	-1.32342	0.343594	2082	1.34344e-05	1.01513e-05	Zinc finger RNA-binding protein OS=Homo sapiens OX=9606 GN=ZFR PE=1 SV=2
Q9UPU5	1.28668	0.343623	429	2.18026e-06	2.80529e-06	Ubiquitin carboxyl-terminal hydrolase 24 OS=Homo sapiens OX=9606 GN=USP24 PE=1 SV=3
Q96QK1	-1.1632	0.343732	2427	0.000392981	0.000337845	Vacuolar protein sorting-associated protein 35 OS=Homo sapiens OX=9606 GN=VPS35 PE=1 SV=2
Q9NXJ5	1.64259	0.343913	864	1.35148e-06	2.21992e-06	Pyroglutamyl-peptidase 1 OS=Homo sapiens OX=9606 GN=PGPEP1 PE=1 SV=1
P43652	1.35918	0.343949	797	4.15484e-05	5.64718e-05	Afamin OS=Homo sapiens OX=9606 GN=AFM PE=1 SV=1
Q08495	1.54472	0.344146	931	8.69965e-05	0.000134385	Dematin OS=Homo sapiens OX=9606 GN=DMTN PE=1 SV=3
Q9BST9	1.29875	0.344407	3860	2.04642e-06	2.65779e-06	Rhotekin OS=Homo sapiens OX=9606 GN=RTKN PE=1 SV=2
P53602	-1.29092	0.346271	1289	1.05229e-05	8.15149e-06	Diphosphomevalonate decarboxylase OS=Homo sapiens OX=9606 GN=MVD PE=1 SV=1
P48553	-1.48498	0.34679	2299	3.83441e-06	2.58213e-06	Trafficking protein particle complex subunit 10 OS=Homo sapiens OX=9606 GN=TRAPPC10 PE=1 SV=2
P61925	-1.55699	0.346977	1527	1.05884e-05	6.80057e-06	cAMP-dependent protein kinase inhibitor alpha OS=Homo sapiens OX=9606 GN=PKIA PE=1 SV=2
O43615	-1.24777	0.347007	1491	1.86943e-05	1.49821e-05	Mitochondrial import inner membrane translocase subunit TIM44 OS=Homo sapiens OX=9606 GN=TIMM44 PE=1 SV=2
P14136	-1.14705	0.347325	3147	0.10255	0.0894028	Glial fibrillary acidic protein OS=Homo sapiens OX=9606 GN=GFAP PE=1 SV=1; Additional IDs concatenated into MaxParsimony group: P17661, P41219
Q96FV2	1.43745	0.347486	1745	1.17218e-05	1.68495e-05	Secernin-2 OS=Homo sapiens OX=9606 GN=SCRN2 PE=1 SV=3
P13716	-1.13877	0.347715	2003	0.000112486	9.87787e-05	Delta-aminolevulinic acid dehydratase OS=Homo sapiens OX=9606 GN=ALAD PE=1 SV=1
P62277	1.15697	0.347758	1535	6.37867e-05	7.37995e-05	40S ribosomal protein S13 OS=Homo sapiens OX=9606 GN=RPS13 PE=1 SV=2
Q9H2X9	1.41029	0.347801	3012	2.43267e-05	3.43077e-05	Solute carrier family 12 member 5 OS=Homo sapiens OX=9606 GN=SLC12A5 PE=1 SV=3; Additional IDs concatenated into MaxParsimony group: Q9UHW9, Q9UP95
P54619	1.22468	0.348723	836	4.94964e-06	6.06174e-06	5'-AMP-activated protein kinase subunit gamma-1 OS=Homo sapiens OX=9606 GN=PRKAG1 PE=1 SV=1
P07738	1.16994	0.349093	2029	5.95768e-05	6.97013e-05	Bisphosphoglycerate mutase OS=Homo sapiens OX=9606 GN=BPGM PE=1 SV=2
P06756	1.44283	0.349843	2247	4.44266e-05	6.40999e-05	Integrin alpha-V OS=Homo sapiens OX=9606 GN=ITGAV PE=1 SV=2
Q16181	1.16694	0.349936	2317	0.000523084	0.000610406	Septin-7 OS=Homo sapiens OX=9606 GN=SEPTIN7 PE=1 SV=2
P68366	-1.28338	0.350265	2804	0.000902045	0.000702866	Tubulin alpha-4A chain OS=Homo sapiens OX=9606 GN=TUBA4A PE=1 SV=1
Q9BWS9	1.60576	0.350567	212	6.07412e-06	9.75359e-06	Chitinase domain-containing protein 1 OS=Homo sapiens OX=9606 GN=CHID1 PE=1 SV=1
O95487	1.27617	0.350589	1836	2.94593e-06	3.7595e-06	Protein transport protein Sec24B OS=Homo sapiens OX=9606 GN=SEC24B PE=1 SV=2
Q96D71	1.1709	0.350782	3898	2.02915e-06	2.37594e-06	RalBP1-associated Eps domain-containing protein 1 OS=Homo sapiens OX=9606 GN=REPS1 PE=1 SV=3; Additional IDs concatenated into MaxParsimony group: Q8NFH8
P62834	-1.19748	0.350902	2843	1.74734e-05	1.45918e-05	Ras-related protein Rap-1A OS=Homo sapiens OX=9606 GN=RAP1A PE=1 SV=1
Q96EY1	-1.21517	0.351072	1958	4.98415e-06	4.10161e-06	DnaJ homolog subfamily A member 3, mitochondrial OS=Homo sapiens OX=9606 GN=DNAJA3 PE=1 SV=2
Q12849	1.28012	0.351295	1199	1.84635e-06	2.36354e-06	G-rich sequence factor 1 OS=Homo sapiens OX=9606 GN=GRSF1 PE=1 SV=3
Q99962	-1.29302	0.351975	2953	0.000398201	0.000307961	Endophilin-A1 OS=Homo sapiens OX=9606 GN=SH3GL2 PE=1 SV=1
Q5T4S7	-1.20616	0.352303	1798	2.59814e-05	2.15405e-05	E3 ubiquitin-protein ligase UBR4 OS=Homo sapiens OX=9606 GN=UBR4 PE=1 SV=1
P09669	-1.47753	0.352545	3622	4.76131e-05	3.22247e-05	Cytochrome c oxidase subunit 6C OS=Homo sapiens OX=9606 GN=COX6C PE=1 SV=2
Q969P0	-1.23206	0.353284	682	0.000157175	0.000127571	Immunoglobulin superfamily member 8 OS=Homo sapiens OX=9606 GN=IGSF8 PE=1 SV=1
Q8NFP9	-1.34191	0.353304	2787	1.14211e-05	8.51105e-06	Neurobeachin OS=Homo sapiens OX=9606 GN=NBEA PE=1 SV=3; Additional IDs concatenated into MaxParsimony group: P50851
P36404	-1.2646	0.353308	2030	1.33133e-05	1.05277e-05	ADP-ribosylation factor-like protein 2 OS=Homo sapiens OX=9606 GN=ARL2 PE=1 SV=4
A0MZ66	1.21728	0.353692	394	1.62087e-05	1.97306e-05	Shootin-1 OS=Homo sapiens OX=9606 GN=SHTN1 PE=1 SV=4
Q15233	-1.28184	0.354069	1692	4.94109e-05	3.85468e-05	Non-POU domain-containing octamer-binding protein OS=Homo sapiens OX=9606 GN=NONO PE=1 SV=4
O60641	-1.29154	0.354192	2958	0.000336314	0.000260398	Clathrin coat assembly protein AP180 OS=Homo sapiens OX=9606 GN=SNAP91 PE=1 SV=2
P01857	-1.25701	0.354209	2732	0.000852435	0.000678146	Immunoglobulin heavy constant gamma 1 OS=Homo sapiens OX=9606 GN=IGHG1 PE=1 SV=1; Additional IDs concatenated into MaxParsimony group: P01824, P06331, A0A0C4DH41, P0DP06, A0A087WSY4, P0DP07, P0DP08, A0A075B6R2, P01825
O75964	-1.36167	0.354264	3097	1.42038e-05	1.04311e-05	ATP synthase subunit g, mitochondrial OS=Homo sapiens OX=9606 GN=ATP5MG PE=1 SV=3
Q13557	1.24984	0.354412	3153	8.35176e-05	0.000104384	Calcium/calmodulin-dependent protein kinase type II subunit delta OS=Homo sapiens OX=9606 GN=CAMK2D PE=1 SV=3
Q9BSD7	1.2968	0.354552	2520	2.77204e-06	3.59479e-06	Cancer-related nucleoside-triphosphatase OS=Homo sapiens OX=9606 GN=NTPCR PE=1 SV=1
Q7Z4H3	1.28913	0.35494	3676	5.70005e-06	7.34813e-06	HD domain-containing protein 2 OS=Homo sapiens OX=9606 GN=HDDC2 PE=1 SV=1
P40227	-1.14075	0.355417	3113	0.000198574	0.000174073	T-complex protein 1 subunit zeta OS=Homo sapiens OX=9606 GN=CCT6A PE=1 SV=3; Additional IDs concatenated into MaxParsimony group: Q92526
Q8TCS8	-1.41185	0.355505	3822	1.27582e-05	9.03649e-06	Polyribonucleotide nucleotidyltransferase 1, mitochondrial OS=Homo sapiens OX=9606 GN=PNPT1 PE=1 SV=2
P35813	-1.18584	0.355575	480	3.50936e-05	2.95939e-05	Protein phosphatase 1A OS=Homo sapiens OX=9606 GN=PPM1A PE=1 SV=1
Q16775	-1.25457	0.355621	2443	0.000119382	9.51582e-05	Hydroxyacylglutathione hydrolase, mitochondrial OS=Homo sapiens OX=9606 GN=HAGH PE=1 SV=2
P49419	-1.11512	0.355714	2425	0.000666215	0.000597438	Alpha-aminoadipic semialdehyde dehydrogenase OS=Homo sapiens OX=9606 GN=ALDH7A1 PE=1 SV=5
Q66K14	-1.30259	0.35576	3496	3.97711e-06	3.05322e-06	TBC1 domain family member 9B OS=Homo sapiens OX=9606 GN=TBC1D9B PE=1 SV=3
P32004	-1.19695	0.356125	2106	4.6349e-05	3.87226e-05	Neural cell adhesion molecule L1 OS=Homo sapiens OX=9606 GN=L1CAM PE=1 SV=2
O00399	1.15425	0.356146	2514	1.03799e-05	1.1981e-05	Dynactin subunit 6 OS=Homo sapiens OX=9606 GN=DCTN6 PE=1 SV=1
Q9UJ41	-1.32619	0.356385	1333	2.58824e-06	1.95163e-06	Rab5 GDP/GTP exchange factor OS=Homo sapiens OX=9606 GN=RABGEF1 PE=1 SV=3
Q4V328	-1.30887	0.356456	689	2.46479e-05	1.88315e-05	GRIP1-associated protein 1 OS=Homo sapiens OX=9606 GN=GRIPAP1 PE=1 SV=2
Q9Y3F4	-1.17117	0.356887	243	9.39665e-05	8.02332e-05	Serine-threonine kinase receptor-associated protein OS=Homo sapiens OX=9606 GN=STRAP PE=1 SV=1
Q9NP81	-1.36961	0.356912	2357	2.07021e-05	1.51154e-05	Serine--tRNA ligase, mitochondrial OS=Homo sapiens OX=9606 GN=SARS2 PE=1 SV=1
O15075	-1.12418	0.356999	1450	0.000238907	0.000212517	Serine/threonine-protein kinase DCLK1 OS=Homo sapiens OX=9606 GN=DCLK1 PE=1 SV=2
P42356	1.72696	0.357011	3193	2.37062e-05	4.09397e-05	Phosphatidylinositol 4-kinase alpha OS=Homo sapiens OX=9606 GN=PI4KA PE=1 SV=4; Additional IDs concatenated into MaxParsimony group: A4QPH2, Q8N8J0
Q14C86	-1.21229	0.357084	2359	7.41145e-06	6.1136e-06	GTPase-activating protein and VPS9 domain-containing protein 1 OS=Homo sapiens OX=9606 GN=GAPVD1 PE=1 SV=2
O96005	1.39683	0.357341	1823	1.00481e-05	1.40355e-05	Cleft lip and palate transmembrane protein 1 OS=Homo sapiens OX=9606 GN=CLPTM1 PE=1 SV=1
Q09666	-1.11614	0.357378	1574	0.000749063	0.000671119	Neuroblast differentiation-associated protein AHNAK OS=Homo sapiens OX=9606 GN=AHNAK PE=1 SV=2
Q15424	1.28187	0.357417	2718	1.12665e-05	1.44422e-05	Scaffold attachment factor B1 OS=Homo sapiens OX=9606 GN=SAFB PE=1 SV=4; Additional IDs concatenated into MaxParsimony group: Q14151
P42858	1.1965	0.357595	2934	1.6273e-05	1.94707e-05	Huntingtin OS=Homo sapiens OX=9606 GN=HTT PE=1 SV=2
O95208	-1.26794	0.357876	1825	2.95369e-05	2.32952e-05	Epsin-2 OS=Homo sapiens OX=9606 GN=EPN2 PE=1 SV=3
P53779	-1.39892	0.358001	2784	2.09168e-05	1.49521e-05	Mitogen-activated protein kinase 10 OS=Homo sapiens OX=9606 GN=MAPK10 PE=1 SV=2
Q6GMV3	-1.11521	0.35807	309	2.03036e-05	1.82061e-05	Putative peptidyl-tRNA hydrolase PTRHD1 OS=Homo sapiens OX=9606 GN=PTRHD1 PE=1 SV=1
Q15785	1.18604	0.358225	295	2.86104e-06	3.39329e-06	Mitochondrial import receptor subunit TOM34 OS=Homo sapiens OX=9606 GN=TOMM34 PE=1 SV=2
Q9Y6B6	1.23468	0.358377	3338	4.74459e-06	5.85806e-06	GTP-binding protein SAR1b OS=Homo sapiens OX=9606 GN=SAR1B PE=1 SV=1
Q9Y547	1.28742	0.35881	2270	4.26714e-06	5.4936e-06	Intraflagellar transport protein 25 homolog OS=Homo sapiens OX=9606 GN=HSPB11 PE=1 SV=1
Q9UJC5	-1.25957	0.35883	2339	5.12202e-05	4.0665e-05	SH3 domain-binding glutamic acid-rich-like protein 2 OS=Homo sapiens OX=9606 GN=SH3BGRL2 PE=1 SV=2
Q9H4A3	1.12692	0.359877	3276	5.31035e-06	5.98433e-06	Serine/threonine-protein kinase WNK1 OS=Homo sapiens OX=9606 GN=WNK1 PE=1 SV=2; Additional IDs concatenated into MaxParsimony group: Q96J92
P27635	1.24867	0.359973	2920	2.19129e-05	2.73619e-05	60S ribosomal protein L10 OS=Homo sapiens OX=9606 GN=RPL10 PE=1 SV=4; Additional IDs concatenated into MaxParsimony group: Q96L21
O60841	1.33519	0.360672	391	0.00204955	0.00273654	Eukaryotic translation initiation factor 5B OS=Homo sapiens OX=9606 GN=EIF5B PE=1 SV=4
O60763	1.1254	0.361235	351	5.41676e-05	6.09602e-05	General vesicular transport factor p115 OS=Homo sapiens OX=9606 GN=USO1 PE=1 SV=2
Q9BZZ5	1.24556	0.361668	833	1.46457e-05	1.8242e-05	Apoptosis inhibitor 5 OS=Homo sapiens OX=9606 GN=API5 PE=1 SV=3
O75208	1.18755	0.361813	951	1.29137e-05	1.53357e-05	Ubiquinone biosynthesis protein COQ9, mitochondrial OS=Homo sapiens OX=9606 GN=COQ9 PE=1 SV=1
Q9P0J7	-1.21498	0.361878	540	1.59181e-06	1.31016e-06	E3 ubiquitin-protein ligase KCMF1 OS=Homo sapiens OX=9606 GN=KCMF1 PE=1 SV=2
O95373	1.11907	0.361979	3315	6.66232e-05	7.45563e-05	Importin-7 OS=Homo sapiens OX=9606 GN=IPO7 PE=1 SV=1; Additional IDs concatenated into MaxParsimony group: O15397
P46783	-1.19317	0.362426	3167	3.33441e-05	2.79459e-05	40S ribosomal protein S10 OS=Homo sapiens OX=9606 GN=RPS10 PE=1 SV=1; Additional IDs concatenated into MaxParsimony group: Q9NQ39
Q9UMX5	1.26285	0.362602	1485	2.35147e-05	2.96956e-05	Neudesin OS=Homo sapiens OX=9606 GN=NENF PE=1 SV=1
Q9Y2V2	1.16523	0.363157	2058	1.84225e-05	2.14665e-05	Calcium-regulated heat-stable protein 1 OS=Homo sapiens OX=9606 GN=CARHSP1 PE=1 SV=2
P62266	1.17172	0.363246	2043	1.84839e-05	2.16579e-05	40S ribosomal protein S23 OS=Homo sapiens OX=9606 GN=RPS23 PE=1 SV=3
Q9UM19	-1.27245	0.363516	2455	3.56516e-05	2.8018e-05	Hippocalcin-like protein 4 OS=Homo sapiens OX=9606 GN=HPCAL4 PE=1 SV=3
Q13232	1.15299	0.363521	1630	9.53434e-06	1.0993e-05	Nucleoside diphosphate kinase 3 OS=Homo sapiens OX=9606 GN=NME3 PE=1 SV=2
P21579	-1.23894	0.363547	3026	0.000382078	0.000308391	Synaptotagmin-1 OS=Homo sapiens OX=9606 GN=SYT1 PE=1 SV=1; Additional IDs concatenated into MaxParsimony group: O00445
Q9NPA0	1.25265	0.363687	1079	2.80739e-06	3.51668e-06	ER membrane protein complex subunit 7 OS=Homo sapiens OX=9606 GN=EMC7 PE=1 SV=1
Q7RTV0	1.24963	0.364017	2068	3.57362e-06	4.46568e-06	PHD finger-like domain-containing protein 5A OS=Homo sapiens OX=9606 GN=PHF5A PE=1 SV=1
Q9UPR5	-1.24013	0.364085	255	2.72809e-05	2.19984e-05	Sodium/calcium exchanger 2 OS=Homo sapiens OX=9606 GN=SLC8A2 PE=2 SV=2
Q9P2R3	1.13662	0.364227	134	7.69585e-05	8.74722e-05	Rabankyrin-5 OS=Homo sapiens OX=9606 GN=ANKFY1 PE=1 SV=2
P09493	-1.15191	0.364539	2903	9.74194e-05	8.45718e-05	Tropomyosin alpha-1 chain OS=Homo sapiens OX=9606 GN=TPM1 PE=1 SV=2
P61769	-1.19234	0.364688	1723	3.11691e-05	2.61412e-05	Beta-2-microglobulin OS=Homo sapiens OX=9606 GN=B2M PE=1 SV=1
Q8TAF3	1.39514	0.36478	2308	9.21237e-06	1.28526e-05	WD repeat-containing protein 48 OS=Homo sapiens OX=9606 GN=WDR48 PE=1 SV=1
A5A3E0	-1.25635	0.364888	2628	7.39663e-06	5.8874e-06	POTE ankyrin domain family member F OS=Homo sapiens OX=9606 GN=POTEF PE=1 SV=2
P52594	1.1444	0.364912	817	1.31778e-05	1.50807e-05	Arf-GAP domain and FG repeat-containing protein 1 OS=Homo sapiens OX=9606 GN=AGFG1 PE=1 SV=2
Q9UHD8	1.12092	0.364918	3399	0.000202361	0.00022683	Septin-9 OS=Homo sapiens OX=9606 GN=SEPTIN9 PE=1 SV=2
P16152	1.12651	0.365367	3367	0.000934302	0.0010525	Carbonyl reductase [NADPH] 1 OS=Homo sapiens OX=9606 GN=CBR1 PE=1 SV=3
Q96HE7	1.20702	0.365777	1879	4.11187e-05	4.96311e-05	ERO1-like protein alpha OS=Homo sapiens OX=9606 GN=ERO1A PE=1 SV=2
P35237	1.15646	0.365967	2655	0.000111449	0.000128886	Serpin B6 OS=Homo sapiens OX=9606 GN=SERPINB6 PE=1 SV=3; Additional IDs concatenated into MaxParsimony group: P50452, O75830, P29508, P48594
P19784	-1.20868	0.366095	42	2.59444e-05	2.14651e-05	Casein kinase II subunit alpha' OS=Homo sapiens OX=9606 GN=CSNK2A2 PE=1 SV=1
Q9H1K0	1.38524	0.366396	649	6.65575e-06	9.21984e-06	Rabenosyn-5 OS=Homo sapiens OX=9606 GN=RBSN PE=1 SV=2
Q5JTJ3	-1.17125	0.366497	1636	2.58043e-05	2.20314e-05	Cytochrome c oxidase assembly factor 6 homolog OS=Homo sapiens OX=9606 GN=COA6 PE=1 SV=1
O14618	1.30256	0.36689	2069	2.59197e-05	3.37618e-05	Copper chaperone for superoxide dismutase OS=Homo sapiens OX=9606 GN=CCS PE=1 SV=1
P02549	1.40679	0.36691	2199	3.86959e-05	5.4437e-05	Spectrin alpha chain, erythrocytic 1 OS=Homo sapiens OX=9606 GN=SPTA1 PE=1 SV=5
Q9BQE5	1.30971	0.366988	2356	5.07981e-06	6.65309e-06	Apolipoprotein L2 OS=Homo sapiens OX=9606 GN=APOL2 PE=1 SV=1
Q9Y3B8	1.3901	0.367194	1435	7.67942e-06	1.06751e-05	Oligoribonuclease, mitochondrial OS=Homo sapiens OX=9606 GN=REXO2 PE=1 SV=3
P53365	1.24936	0.367486	1417	4.26351e-06	5.32665e-06	Arfaptin-2 OS=Homo sapiens OX=9606 GN=ARFIP2 PE=1 SV=1
Q13151	-1.15196	0.367637	1520	3.17691e-05	2.75782e-05	Heterogeneous nuclear ribonucleoprotein A0 OS=Homo sapiens OX=9606 GN=HNRNPA0 PE=1 SV=1
P11277	-1.39886	0.3678	3425	6.75926e-05	4.83197e-05	Spectrin beta chain, erythrocytic OS=Homo sapiens OX=9606 GN=SPTB PE=1 SV=5
P02655	1.2525	0.367851	845	3.87574e-05	4.85437e-05	Apolipoprotein C-II OS=Homo sapiens OX=9606 GN=APOC2 PE=1 SV=1
P62258	-1.09182	0.367917	3411	0.00271041	0.00248247	14-3-3 protein epsilon OS=Homo sapiens OX=9606 GN=YWHAE PE=1 SV=1; Additional IDs concatenated into MaxParsimony group: P31946, P27348, P61981, Q04917, P31947, Reverse_O15439
Q6ZVM7	-1.26719	0.368191	929	4.36555e-05	3.44508e-05	TOM1-like protein 2 OS=Homo sapiens OX=9606 GN=TOM1L2 PE=1 SV=1
Q9UHQ9	-1.43417	0.368235	3234	3.36218e-05	2.34435e-05	NADH-cytochrome b5 reductase 1 OS=Homo sapiens OX=9606 GN=CYB5R1 PE=1 SV=1
Q92974	-1.32718	0.368518	1310	1.41136e-05	1.06343e-05	Rho guanine nucleotide exchange factor 2 OS=Homo sapiens OX=9606 GN=ARHGEF2 PE=1 SV=4
P06132	1.31581	0.368659	270	1.1083e-05	1.45832e-05	Uroporphyrinogen decarboxylase OS=Homo sapiens OX=9606 GN=UROD PE=1 SV=2
Q6P1M0	-1.46935	0.368969	3738	3.35298e-06	2.28195e-06	Long-chain fatty acid transport protein 4 OS=Homo sapiens OX=9606 GN=SLC27A4 PE=1 SV=1
P60880	1.33344	0.369155	135	0.000483671	0.000644947	Synaptosomal-associated protein 25 OS=Homo sapiens OX=9606 GN=SNAP25 PE=1 SV=1
Q9H115	-1.25704	0.369445	3283	0.000270842	0.00021546	Beta-soluble NSF attachment protein OS=Homo sapiens OX=9606 GN=NAPB PE=1 SV=2
P62633	1.14058	0.369518	2610	9.51996e-06	1.08583e-05	Cellular nucleic acid-binding protein OS=Homo sapiens OX=9606 GN=CNBP PE=1 SV=1
Q9BW91	1.41682	0.369557	895	3.92064e-06	5.55485e-06	ADP-ribose pyrophosphatase, mitochondrial OS=Homo sapiens OX=9606 GN=NUDT9 PE=1 SV=1
Q8N7J2	-1.26935	0.36966	1247	1.56333e-05	1.2316e-05	APC membrane recruitment protein 2 OS=Homo sapiens OX=9606 GN=AMER2 PE=1 SV=3
Q9Y4E6	-1.35667	0.369686	2319	8.9607e-05	6.60493e-05	WD repeat-containing protein 7 OS=Homo sapiens OX=9606 GN=WDR7 PE=1 SV=2
P61978	1.07881	0.369862	2548	0.000657262	0.000709062	Heterogeneous nuclear ribonucleoprotein K OS=Homo sapiens OX=9606 GN=HNRNPK PE=1 SV=1
P30711	-1.19981	0.370092	3197	4.22623e-05	3.52241e-05	Glutathione S-transferase theta-1 OS=Homo sapiens OX=9606 GN=GSTT1 PE=1 SV=4
Q96MZ0	-1.23262	0.370475	1909	2.66632e-05	2.16314e-05	Ganglioside-induced differentiation-associated protein 1-like 1 OS=Homo sapiens OX=9606 GN=GDAP1L1 PE=2 SV=2
P31146	-1.14948	0.370538	2223	0.000168918	0.000146952	Coronin-1A OS=Homo sapiens OX=9606 GN=CORO1A PE=1 SV=4
P51687	-1.1968	0.370658	1257	1.70215e-05	1.42224e-05	Sulfite oxidase, mitochondrial OS=Homo sapiens OX=9606 GN=SUOX PE=1 SV=2
P52943	-1.14758	0.37087	2208	0.000235131	0.000204893	Cysteine-rich protein 2 OS=Homo sapiens OX=9606 GN=CRIP2 PE=1 SV=1
P08708	-1.20696	0.371408	1599	7.14117e-05	5.91668e-05	40S ribosomal protein S17 OS=Homo sapiens OX=9606 GN=RPS17 PE=1 SV=2
Q9NSE4	-1.15971	0.371558	1219	9.37093e-05	8.08039e-05	Isoleucine--tRNA ligase, mitochondrial OS=Homo sapiens OX=9606 GN=IARS2 PE=1 SV=2
P27169	1.29842	0.371893	1743	1.27034e-05	1.64944e-05	Serum paraoxonase/arylesterase 1 OS=Homo sapiens OX=9606 GN=PON1 PE=1 SV=3
Q9ULV4	-1.12829	0.371947	3271	0.000102415	9.07697e-05	Coronin-1C OS=Homo sapiens OX=9606 GN=CORO1C PE=1 SV=1; Additional IDs concatenated into MaxParsimony group: Q6QEF8
P10321	1.32108	0.372134	3078	2.27717e-05	3.00832e-05	HLA class I histocompatibility antigen, C alpha chain OS=Homo sapiens OX=9606 GN=HLA-C PE=1 SV=3
P35080	1.26396	0.372456	1463	0.000402305	0.000508499	Profilin-2 OS=Homo sapiens OX=9606 GN=PFN2 PE=1 SV=3
P54920	1.14098	0.372494	3282	0.000125221	0.000142875	Alpha-soluble NSF attachment protein OS=Homo sapiens OX=9606 GN=NAPA PE=1 SV=3
P60174	1.10421	0.372986	341	0.00370213	0.00408792	Triosephosphate isomerase OS=Homo sapiens OX=9606 GN=TPI1 PE=1 SV=3
Q9UI08	1.20203	0.373088	620	2.48903e-06	2.9919e-06	Ena/VASP-like protein OS=Homo sapiens OX=9606 GN=EVL PE=1 SV=2
P33316	-1.25833	0.373458	169	5.63153e-05	4.47539e-05	Deoxyuridine 5'-triphosphate nucleotidohydrolase, mitochondrial OS=Homo sapiens OX=9606 GN=DUT PE=1 SV=4
Q8WVM8	1.1909	0.373525	2563	2.32372e-05	2.76732e-05	Sec1 family domain-containing protein 1 OS=Homo sapiens OX=9606 GN=SCFD1 PE=1 SV=4
Q13613	1.23445	0.373589	2096	8.31739e-06	1.02674e-05	Myotubularin-related protein 1 OS=Homo sapiens OX=9606 GN=MTMR1 PE=1 SV=4
Q8N0X7	1.15879	0.373962	960	8.10685e-06	9.39415e-06	Spartin OS=Homo sapiens OX=9606 GN=SPART PE=1 SV=1
Q9ULC4	1.22421	0.374117	1809	1.33752e-05	1.63741e-05	Malignant T-cell-amplified sequence 1 OS=Homo sapiens OX=9606 GN=MCTS1 PE=1 SV=1
O00408	1.28158	0.37442	1700	7.11613e-05	9.11987e-05	cGMP-dependent 3',5'-cyclic phosphodiesterase OS=Homo sapiens OX=9606 GN=PDE2A PE=1 SV=1
Q14894	-1.21556	0.374456	671	0.000618634	0.000508931	Ketimine reductase mu-crystallin OS=Homo sapiens OX=9606 GN=CRYM PE=1 SV=1
P62714	-1.13764	0.374538	3240	1.63416e-05	1.43645e-05	Serine/threonine-protein phosphatase 2A catalytic subunit beta isoform OS=Homo sapiens OX=9606 GN=PPP2CB PE=1 SV=1
Q9NZT2	1.18653	0.374559	2421	2.79405e-06	3.31522e-06	Opioid growth factor receptor OS=Homo sapiens OX=9606 GN=OGFR PE=1 SV=3
Q16795	-1.33228	0.374597	539	1.26623e-05	9.5042e-06	NADH dehydrogenase [ubiquinone] 1 alpha subcomplex subunit 9, mitochondrial OS=Homo sapiens OX=9606 GN=NDUFA9 PE=1 SV=2
P49368	-1.11844	0.374633	1017	0.000426299	0.000381156	T-complex protein 1 subunit gamma OS=Homo sapiens OX=9606 GN=CCT3 PE=1 SV=4
Q96EM0	-1.19526	0.375082	3620	8.98785e-06	7.51956e-06	Trans-3-hydroxy-L-proline dehydratase OS=Homo sapiens OX=9606 GN=L3HYPDH PE=1 SV=2
Q96QR8	1.18867	0.375944	2973	1.09978e-05	1.30728e-05	Transcriptional activator protein Pur-beta OS=Homo sapiens OX=9606 GN=PURB PE=1 SV=3
Q8N1B4	1.2419	0.376021	2590	6.31151e-06	7.83826e-06	Vacuolar protein sorting-associated protein 52 homolog OS=Homo sapiens OX=9606 GN=VPS52 PE=1 SV=1
Q9NT99	1.19652	0.376065	1093	5.52545e-06	6.61131e-06	Leucine-rich repeat-containing protein 4B OS=Homo sapiens OX=9606 GN=LRRC4B PE=2 SV=3
Q16798	-1.27082	0.376425	245	0.000134147	0.000105559	NADP-dependent malic enzyme, mitochondrial OS=Homo sapiens OX=9606 GN=ME3 PE=2 SV=2
P24821	-1.14346	0.376434	669	0.00105666	0.000924086	Tenascin OS=Homo sapiens OX=9606 GN=TNC PE=1 SV=3
O00505	1.17881	0.376435	3390	8.25859e-06	9.73535e-06	Importin subunit alpha-4 OS=Homo sapiens OX=9606 GN=KPNA3 PE=1 SV=2
P20042	1.19126	0.376634	697	3.92141e-05	4.67141e-05	Eukaryotic translation initiation factor 2 subunit 2 OS=Homo sapiens OX=9606 GN=EIF2S2 PE=1 SV=2
P09497	1.2766	0.376772	810	0.000221661	0.000282973	Clathrin light chain B OS=Homo sapiens OX=9606 GN=CLTB PE=1 SV=1
P10114	1.19334	0.376801	3134	6.17026e-06	7.36319e-06	Ras-related protein Rap-2a OS=Homo sapiens OX=9606 GN=RAP2A PE=1 SV=1; Additional IDs concatenated into MaxParsimony group: Q9Y3L5
Q92905	-1.14319	0.376815	1366	2.49079e-05	2.17881e-05	COP9 signalosome complex subunit 5 OS=Homo sapiens OX=9606 GN=COPS5 PE=1 SV=4
O00571	1.22647	0.376829	2848	8.32864e-06	1.02149e-05	ATP-dependent RNA helicase DDX3X OS=Homo sapiens OX=9606 GN=DDX3X PE=1 SV=3
Q9NWV4	1.10334	0.376916	362	4.18312e-05	4.61538e-05	CXXC motif containing zinc binding protein OS=Homo sapiens OX=9606 GN=CZIB PE=1 SV=1
Q96HU8	-1.25022	0.377002	315	2.15939e-05	1.72721e-05	GTP-binding protein Di-Ras2 OS=Homo sapiens OX=9606 GN=DIRAS2 PE=1 SV=1
P10599	-1.09157	0.377638	1893	0.000627565	0.000574917	Thioredoxin OS=Homo sapiens OX=9606 GN=TXN PE=1 SV=3
Q86X83	1.11993	0.377717	97	1.5175e-06	1.6995e-06	COMM domain-containing protein 2 OS=Homo sapiens OX=9606 GN=COMMD2 PE=1 SV=2
Q9UPT6	1.20167	0.378264	1042	1.47534e-05	1.77287e-05	C-Jun-amino-terminal kinase-interacting protein 3 OS=Homo sapiens OX=9606 GN=MAPK8IP3 PE=1 SV=3
Q9Y4P8	-1.16962	0.378475	356	1.85468e-05	1.58572e-05	WD repeat domain phosphoinositide-interacting protein 2 OS=Homo sapiens OX=9606 GN=WIPI2 PE=1 SV=1
Q8TBX8	1.31958	0.37862	1329	2.52349e-05	3.32995e-05	Phosphatidylinositol 5-phosphate 4-kinase type-2 gamma OS=Homo sapiens OX=9606 GN=PIP4K2C PE=1 SV=3
P27338	-1.26697	0.378878	3071	0.000177237	0.000139891	Amine oxidase [flavin-containing] B OS=Homo sapiens OX=9606 GN=MAOB PE=1 SV=3
O14775	-1.23804	0.379592	2578	4.23535e-05	3.421e-05	Guanine nucleotide-binding protein subunit beta-5 OS=Homo sapiens OX=9606 GN=GNB5 PE=1 SV=2
P32119	1.03386	0.379939	3109	0.00165236	0.00170831	Peroxiredoxin-2 OS=Homo sapiens OX=9606 GN=PRDX2 PE=1 SV=5
Q8NBQ5	1.36436	0.380212	2360	4.88681e-06	6.66735e-06	Estradiol 17-beta-dehydrogenase 11 OS=Homo sapiens OX=9606 GN=HSD17B11 PE=1 SV=3
P15559	-1.25554	0.380763	3918	2.75187e-05	2.19179e-05	NAD(P)H dehydrogenase [quinone] 1 OS=Homo sapiens OX=9606 GN=NQO1 PE=1 SV=1
Q02952	1.15133	0.380771	2	0.000350834	0.000403926	A-kinase anchor protein 12 OS=Homo sapiens OX=9606 GN=AKAP12 PE=1 SV=4
Q9H4M9	-1.12474	0.381201	3001	2.5544e-05	2.27112e-05	EH domain-containing protein 1 OS=Homo sapiens OX=9606 GN=EHD1 PE=1 SV=2
Q9Y3I0	1.10316	0.381336	1461	0.000115461	0.000127372	RNA-splicing ligase RtcB homolog OS=Homo sapiens OX=9606 GN=RTCB PE=1 SV=1
Q15436	1.15652	0.381477	3189	1.90933e-05	2.20819e-05	Protein transport protein Sec23A OS=Homo sapiens OX=9606 GN=SEC23A PE=1 SV=2; Additional IDs concatenated into MaxParsimony group: Q15437
O95294	-1.21176	0.381814	161	1.80955e-05	1.49332e-05	RasGAP-activating-like protein 1 OS=Homo sapiens OX=9606 GN=RASAL1 PE=1 SV=3
P19623	-1.13308	0.38246	247	2.83827e-05	2.50492e-05	Spermidine synthase OS=Homo sapiens OX=9606 GN=SRM PE=1 SV=1
Q86SK9	-1.09771	0.382964	880	8.96388e-06	8.16597e-06	Stearoyl-CoA desaturase 5 OS=Homo sapiens OX=9606 GN=SCD5 PE=1 SV=2
P46778	1.13815	0.38348	2152	9.78763e-06	1.11398e-05	60S ribosomal protein L21 OS=Homo sapiens OX=9606 GN=RPL21 PE=1 SV=2
Q8NBM8	1.22172	0.383514	2169	5.37368e-06	6.56515e-06	Prenylcysteine oxidase-like OS=Homo sapiens OX=9606 GN=PCYOX1L PE=1 SV=2
Q13177	1.11261	0.384553	2838	2.25691e-05	2.51106e-05	Serine/threonine-protein kinase PAK 2 OS=Homo sapiens OX=9606 GN=PAK2 PE=1 SV=3
P52888	-1.13615	0.384694	588	3.21795e-05	2.83234e-05	Thimet oligopeptidase OS=Homo sapiens OX=9606 GN=THOP1 PE=1 SV=2
P30626	1.09738	0.385001	1226	0.000319562	0.000350682	Sorcin OS=Homo sapiens OX=9606 GN=SRI PE=1 SV=1
Q07866	-1.1174	0.385091	3286	4.89613e-05	4.38174e-05	Kinesin light chain 1 OS=Homo sapiens OX=9606 GN=KLC1 PE=1 SV=2
Q9P0J1	-1.16784	0.385331	1642	4.00526e-06	3.42963e-06	[Pyruvate dehydrogenase [acetyl-transferring]]-phosphatase 1, mitochondrial OS=Homo sapiens OX=9606 GN=PDP1 PE=1 SV=3
Q9UHX1	1.1557	0.385484	261	1.88329e-05	2.17652e-05	Poly(U)-binding-splicing factor PUF60 OS=Homo sapiens OX=9606 GN=PUF60 PE=1 SV=1
P35609	-1.2107	0.385523	3421	3.46502e-05	2.86201e-05	Alpha-actinin-2 OS=Homo sapiens OX=9606 GN=ACTN2 PE=1 SV=1
Q99816	-1.17956	0.385744	1666	3.78151e-06	3.20588e-06	Tumor susceptibility gene 101 protein OS=Homo sapiens OX=9606 GN=TSG101 PE=1 SV=2
O75369	1.19755	0.385941	3052	4.92884e-05	5.90255e-05	Filamin-B OS=Homo sapiens OX=9606 GN=FLNB PE=1 SV=2
P22352	1.17383	0.386913	223	2.56724e-06	3.01351e-06	Glutathione peroxidase 3 OS=Homo sapiens OX=9606 GN=GPX3 PE=1 SV=2
P63010	-1.1793	0.387354	3056	0.000555251	0.000470833	AP-2 complex subunit beta OS=Homo sapiens OX=9606 GN=AP2B1 PE=1 SV=1
P51991	-1.08601	0.387394	2751	0.000113271	0.0001043	Heterogeneous nuclear ribonucleoprotein A3 OS=Homo sapiens OX=9606 GN=HNRNPA3 PE=1 SV=2
O14495	-1.2114	0.3874	867	1.63096e-05	1.34634e-05	Phospholipid phosphatase 3 OS=Homo sapiens OX=9606 GN=PLPP3 PE=1 SV=1
Q9BV68	1.0936	0.387564	647	3.85296e-06	4.21359e-06	E3 ubiquitin-protein ligase RNF126 OS=Homo sapiens OX=9606 GN=RNF126 PE=1 SV=2
P20336	-1.16503	0.387878	2669	0.000157711	0.000135371	Ras-related protein Rab-3A OS=Homo sapiens OX=9606 GN=RAB3A PE=1 SV=1
Q93009	1.20834	0.388296	1379	1.92852e-05	2.3303e-05	Ubiquitin carboxyl-terminal hydrolase 7 OS=Homo sapiens OX=9606 GN=USP7 PE=1 SV=2
P50991	-1.09381	0.388694	2942	0.000303145	0.000277146	T-complex protein 1 subunit delta OS=Homo sapiens OX=9606 GN=CCT4 PE=1 SV=4
O76054	1.13215	0.388886	1370	5.20957e-05	5.89803e-05	SEC14-like protein 2 OS=Homo sapiens OX=9606 GN=SEC14L2 PE=1 SV=1
Q8TB22	-1.21676	0.388998	4157	3.61512e-06	2.9711e-06	Spermatogenesis-associated protein 20 OS=Homo sapiens OX=9606 GN=SPATA20 PE=2 SV=3
P37837	-1.07254	0.389155	242	0.00039971	0.000372677	Transaldolase OS=Homo sapiens OX=9606 GN=TALDO1 PE=1 SV=2
P43243	1.1161	0.389202	140	9.20947e-05	0.000102787	Matrin-3 OS=Homo sapiens OX=9606 GN=MATR3 PE=1 SV=2
Q14019	1.14595	0.389224	803	0.000215702	0.000247183	Coactosin-like protein OS=Homo sapiens OX=9606 GN=COTL1 PE=1 SV=3
Q7L2E3	-1.24168	0.389374	1166	2.55331e-06	2.05633e-06	ATP-dependent RNA helicase DHX30 OS=Homo sapiens OX=9606 GN=DHX30 PE=1 SV=1
Q0VDG4	-1.17772	0.38964	1198	6.17977e-06	5.24721e-06	Secernin-3 OS=Homo sapiens OX=9606 GN=SCRN3 PE=1 SV=1
Q9Y281	-1.1345	0.389922	2755	7.96524e-05	7.02091e-05	Cofilin-2 OS=Homo sapiens OX=9606 GN=CFL2 PE=1 SV=1
P41091	1.13791	0.390395	3290	9.17926e-06	1.04452e-05	Eukaryotic translation initiation factor 2 subunit 3 OS=Homo sapiens OX=9606 GN=EIF2S3 PE=1 SV=3; Additional IDs concatenated into MaxParsimony group: Q2VIR3
P51808	1.1009	0.390608	264	2.93883e-05	3.23536e-05	Dynein light chain Tctex-type 3 OS=Homo sapiens OX=9606 GN=DYNLT3 PE=1 SV=1
Q9H1E5	1.21599	0.390623	1000	7.97934e-06	9.70277e-06	Thioredoxin-related transmembrane protein 4 OS=Homo sapiens OX=9606 GN=TMX4 PE=1 SV=1
O14787	-1.15152	0.390728	3195	1.75023e-05	1.51993e-05	Transportin-2 OS=Homo sapiens OX=9606 GN=TNPO2 PE=1 SV=3
Q12840	-1.2024	0.390735	3279	2.941e-06	2.44594e-06	Kinesin heavy chain isoform 5A OS=Homo sapiens OX=9606 GN=KIF5A PE=1 SV=2
Q96ME1	-1.30065	0.390938	2267	5.24233e-06	4.03054e-06	F-box/LRR-repeat protein 18 OS=Homo sapiens OX=9606 GN=FBXL18 PE=1 SV=2
Q8N9R8	-1.25667	0.391006	1244	3.52826e-05	2.80763e-05	Protein SCAI OS=Homo sapiens OX=9606 GN=SCAI PE=1 SV=2
Q4VC31	-1.12255	0.391393	1961	5.18401e-06	4.61806e-06	Coiled-coil domain-containing protein 58 OS=Homo sapiens OX=9606 GN=CCDC58 PE=1 SV=1
Q14247	-1.15345	0.39153	796	0.000132333	0.000114728	Src substrate cortactin OS=Homo sapiens OX=9606 GN=CTTN PE=1 SV=2
O94919	1.21764	0.392079	1901	8.32698e-05	0.000101393	Endonuclease domain-containing 1 protein OS=Homo sapiens OX=9606 GN=ENDOD1 PE=1 SV=2
P54709	1.23547	0.392089	985	1.02928e-05	1.27164e-05	Sodium/potassium-transporting ATPase subunit beta-3 OS=Homo sapiens OX=9606 GN=ATP1B3 PE=1 SV=1
Q9Y2I1	1.247	0.392258	991	6.34909e-06	7.9173e-06	Nischarin OS=Homo sapiens OX=9606 GN=NISCH PE=1 SV=3
Q9Y6K8	-1.25025	0.392309	2690	3.57567e-05	2.85996e-05	Adenylate kinase isoenzyme 5 OS=Homo sapiens OX=9606 GN=AK5 PE=1 SV=2
P78417	-1.09363	0.39235	1895	0.000484673	0.000443179	Glutathione S-transferase omega-1 OS=Homo sapiens OX=9606 GN=GSTO1 PE=1 SV=2
P07900	-1.07409	0.392389	3221	0.0013344	0.00124235	Heat shock protein HSP 90-alpha OS=Homo sapiens OX=9606 GN=HSP90AA1 PE=1 SV=5; Additional IDs concatenated into MaxParsimony group: Q58FF7, Q14568, Q58FF6, Q58FG0, Q58FF3, Q58FG1
Q3LXA3	-1.14326	0.393242	1359	3.34464e-05	2.92552e-05	Triokinase/FMN cyclase OS=Homo sapiens OX=9606 GN=TKFC PE=1 SV=2
Q8TCU6	-1.21305	0.393261	948	2.18188e-05	1.79868e-05	Phosphatidylinositol 3,4,5-trisphosphate-dependent Rac exchanger 1 protein OS=Homo sapiens OX=9606 GN=PREX1 PE=1 SV=3
Q15365	-1.09027	0.393441	3064	0.000226744	0.000207972	Poly(rC)-binding protein 1 OS=Homo sapiens OX=9606 GN=PCBP1 PE=1 SV=2
P45984	-1.1745	0.393613	2785	2.80235e-06	2.38599e-06	Mitogen-activated protein kinase 9 OS=Homo sapiens OX=9606 GN=MAPK9 PE=1 SV=2; Additional IDs concatenated into MaxParsimony group: P45983
Q02338	1.20217	0.393676	1815	1.75545e-05	2.11035e-05	D-beta-hydroxybutyrate dehydrogenase, mitochondrial OS=Homo sapiens OX=9606 GN=BDH1 PE=1 SV=3
Q9Y4E8	-1.17079	0.393808	4040	3.33044e-06	2.84462e-06	Ubiquitin carboxyl-terminal hydrolase 15 OS=Homo sapiens OX=9606 GN=USP15 PE=1 SV=3
P62136	-1.0846	0.393833	2821	1.53599e-05	1.41618e-05	Serine/threonine-protein phosphatase PP1-alpha catalytic subunit OS=Homo sapiens OX=9606 GN=PPP1CA PE=1 SV=1
P50990	-1.07285	0.39405	901	0.000565267	0.000526883	T-complex protein 1 subunit theta OS=Homo sapiens OX=9606 GN=CCT8 PE=1 SV=4
Q96RP9	1.32241	0.394166	1511	1.0644e-05	1.40757e-05	Elongation factor G, mitochondrial OS=Homo sapiens OX=9606 GN=GFM1 PE=1 SV=2
O60547	-1.20669	0.394356	742	6.36226e-06	5.27248e-06	GDP-mannose 4,6 dehydratase OS=Homo sapiens OX=9606 GN=GMDS PE=1 SV=1
O75116	-1.22148	0.394371	2701	4.73571e-05	3.87703e-05	Rho-associated protein kinase 2 OS=Homo sapiens OX=9606 GN=ROCK2 PE=1 SV=4; Additional IDs concatenated into MaxParsimony group: Q13464
P22748	-1.26658	0.394503	625	1.67248e-05	1.32047e-05	Carbonic anhydrase 4 OS=Homo sapiens OX=9606 GN=CA4 PE=1 SV=2
P54577	-1.09837	0.394731	346	0.000118716	0.000108084	Tyrosine--tRNA ligase, cytoplasmic OS=Homo sapiens OX=9606 GN=YARS PE=1 SV=4
Q8N3V7	1.26483	0.395193	2024	6.3774e-05	8.06632e-05	Synaptopodin OS=Homo sapiens OX=9606 GN=SYNPO PE=1 SV=2
Q9Y6G9	-1.22701	0.395242	2759	6.60446e-05	5.38255e-05	Cytoplasmic dynein 1 light intermediate chain 1 OS=Homo sapiens OX=9606 GN=DYNC1LI1 PE=1 SV=3
P34931	1.31769	0.395538	3392	3.78385e-06	4.98595e-06	Heat shock 70 kDa protein 1-like OS=Homo sapiens OX=9606 GN=HSPA1L PE=1 SV=2
Q6DD88	1.2339	0.395673	686	9.49826e-05	0.000117199	Atlastin-3 OS=Homo sapiens OX=9606 GN=ATL3 PE=1 SV=1
P61086	-1.14362	0.395933	816	5.31825e-05	4.65035e-05	Ubiquitin-conjugating enzyme E2 K OS=Homo sapiens OX=9606 GN=UBE2K PE=1 SV=3
P36578	1.09247	0.396019	2552	0.000195038	0.000213073	60S ribosomal protein L4 OS=Homo sapiens OX=9606 GN=RPL4 PE=1 SV=5
Q92686	-1.15548	0.396114	961	4.48587e-05	3.88225e-05	Neurogranin OS=Homo sapiens OX=9606 GN=NRGN PE=1 SV=1
P51114	1.26421	0.396202	1932	3.63514e-06	4.59558e-06	Fragile X mental retardation syndrome-related protein 1 OS=Homo sapiens OX=9606 GN=FXR1 PE=1 SV=3
P54289	1.37425	0.39628	1701	0.000243986	0.000335299	Voltage-dependent calcium channel subunit alpha-2/delta-1 OS=Homo sapiens OX=9606 GN=CACNA2D1 PE=1 SV=3
O00273	1.10972	0.396696	739	7.46865e-06	8.28808e-06	DNA fragmentation factor subunit alpha OS=Homo sapiens OX=9606 GN=DFFA PE=1 SV=1
P31942	1.12069	0.396742	3185	3.60351e-05	4.03841e-05	Heterogeneous nuclear ribonucleoprotein H3 OS=Homo sapiens OX=9606 GN=HNRNPH3 PE=1 SV=2
Q86VR2	1.09725	0.397205	2528	4.69674e-06	5.15348e-06	Reticulophagy regulator 3 OS=Homo sapiens OX=9606 GN=RETREG3 PE=1 SV=1
Q03252	1.12113	0.397265	1138	8.37419e-05	9.38852e-05	Lamin-B2 OS=Homo sapiens OX=9606 GN=LMNB2 PE=1 SV=4
Q9HA65	1.38267	0.397326	3852	3.428e-05	4.7398e-05	TBC1 domain family member 17 OS=Homo sapiens OX=9606 GN=TBC1D17 PE=1 SV=2
P62861	-1.10072	0.39756	62	1.47037e-05	1.33582e-05	40S ribosomal protein S30 OS=Homo sapiens OX=9606 GN=FAU PE=1 SV=1
Q10713	1.20975	0.39773	1158	8.61704e-06	1.04245e-05	Mitochondrial-processing peptidase subunit alpha OS=Homo sapiens OX=9606 GN=PMPCA PE=1 SV=2
O75131	-1.20664	0.397793	2674	3.84788e-05	3.18894e-05	Copine-3 OS=Homo sapiens OX=9606 GN=CPNE3 PE=1 SV=1
P26232	-1.12976	0.397921	2653	6.57962e-05	5.82392e-05	Catenin alpha-2 OS=Homo sapiens OX=9606 GN=CTNNA2 PE=1 SV=5
Q13642	-1.08712	0.398006	1249	0.000655411	0.000602889	Four and a half LIM domains protein 1 OS=Homo sapiens OX=9606 GN=FHL1 PE=1 SV=4
Q8N4C8	1.20802	0.398687	3099	6.08227e-06	7.34748e-06	Misshapen-like kinase 1 OS=Homo sapiens OX=9606 GN=MINK1 PE=1 SV=2
P13726	1.24882	0.398887	3710	5.08612e-06	6.35165e-06	Tissue factor OS=Homo sapiens OX=9606 GN=F3 PE=1 SV=1
O15020	1.23758	0.399313	3422	0.000121791	0.000150727	Spectrin beta chain, non-erythrocytic 2 OS=Homo sapiens OX=9606 GN=SPTBN2 PE=1 SV=3
Q15746	-1.22368	0.39934	1903	2.96773e-05	2.42525e-05	Myosin light chain kinase, smooth muscle OS=Homo sapiens OX=9606 GN=MYLK PE=1 SV=4
Q9UBQ0	1.09183	0.399342	364	7.38016e-05	8.05787e-05	Vacuolar protein sorting-associated protein 29 OS=Homo sapiens OX=9606 GN=VPS29 PE=1 SV=1
Q9H074	-1.10744	0.399367	1493	2.04411e-05	1.8458e-05	Polyadenylate-binding protein-interacting protein 1 OS=Homo sapiens OX=9606 GN=PAIP1 PE=1 SV=1
Q9BR76	1.10897	0.39942	1816	2.64878e-05	2.93742e-05	Coronin-1B OS=Homo sapiens OX=9606 GN=CORO1B PE=1 SV=1
P15121	-1.06029	0.399655	1230	0.000400879	0.000378086	Aldo-keto reductase family 1 member B1 OS=Homo sapiens OX=9606 GN=AKR1B1 PE=1 SV=3
P43034	1.15703	0.400142	2546	0.000367318	0.000424997	Platelet-activating factor acetylhydrolase IB subunit alpha OS=Homo sapiens OX=9606 GN=PAFAH1B1 PE=1 SV=2
Q96RU3	1.12961	0.400272	2349	1.97388e-06	2.22972e-06	Formin-binding protein 1 OS=Homo sapiens OX=9606 GN=FNBP1 PE=1 SV=2
A0A0C4DH38	-1.0942	0.400349	2717	1.13262e-05	1.03511e-05	Immunoglobulin heavy variable 5-51 OS=Homo sapiens OX=9606 GN=IGHV5-51 PE=3 SV=1; Additional IDs concatenated into MaxParsimony group: P01743, P0DP01, P01742, A0A0C4DH29, A0A0J9YXX1, A0A0G2JMI3
P35222	-1.09171	0.400594	3005	0.000107231	9.82229e-05	Catenin beta-1 OS=Homo sapiens OX=9606 GN=CTNNB1 PE=1 SV=1; Additional IDs concatenated into MaxParsimony group: P14923
P49758	-1.28266	0.400661	3137	1.31446e-05	1.02479e-05	Regulator of G-protein signaling 6 OS=Homo sapiens OX=9606 GN=RGS6 PE=1 SV=5
P00352	-1.15668	0.400904	3103	0.000187857	0.00016241	Retinal dehydrogenase 1 OS=Homo sapiens OX=9606 GN=ALDH1A1 PE=1 SV=2
P51148	-1.07728	0.401141	3363	5.15688e-05	4.78693e-05	Ras-related protein Rab-5C OS=Homo sapiens OX=9606 GN=RAB5C PE=1 SV=2
Q13155	1.22354	0.401427	2132	1.97677e-05	2.41864e-05	Aminoacyl tRNA synthase complex-interacting multifunctional protein 2 OS=Homo sapiens OX=9606 GN=AIMP2 PE=1 SV=2
P29218	-1.08731	0.401504	2107	0.000260036	0.000239155	Inositol monophosphatase 1 OS=Homo sapiens OX=9606 GN=IMPA1 PE=1 SV=1
P99999	-1.09111	0.401539	1035	0.000187306	0.000171666	Cytochrome c OS=Homo sapiens OX=9606 GN=CYCS PE=1 SV=2
Q9NQ88	-1.20687	0.401557	840	1.84279e-05	1.52692e-05	Fructose-2,6-bisphosphatase TIGAR OS=Homo sapiens OX=9606 GN=TIGAR PE=1 SV=1
Q9C0B1	-1.20751	0.401723	749	1.02973e-05	8.52766e-06	Alpha-ketoglutarate-dependent dioxygenase FTO OS=Homo sapiens OX=9606 GN=FTO PE=1 SV=3
O96008	-1.23782	0.401957	1963	1.59789e-06	1.29089e-06	Mitochondrial import receptor subunit TOM40 homolog OS=Homo sapiens OX=9606 GN=TOMM40 PE=1 SV=1
Q9H1E3	1.07672	0.402044	1384	1.57907e-05	1.70022e-05	Nuclear ubiquitous casein and cyclin-dependent kinase substrate 1 OS=Homo sapiens OX=9606 GN=NUCKS1 PE=1 SV=1
P26639	1.15997	0.40212	3330	4.4687e-05	5.18355e-05	Threonine--tRNA ligase 1, cytoplasmic OS=Homo sapiens OX=9606 GN=TARS1 PE=1 SV=3
O14994	1.23531	0.402225	252	5.81179e-05	7.17935e-05	Synapsin-3 OS=Homo sapiens OX=9606 GN=SYN3 PE=1 SV=2
Q5SRE7	1.2108	0.402276	4180	6.05829e-06	7.33539e-06	Phytanoyl-CoA dioxygenase domain-containing protein 1 OS=Homo sapiens OX=9606 GN=PHYHD1 PE=1 SV=2
Q96EY8	-1.15309	0.402315	1057	1.95513e-05	1.69556e-05	Corrinoid adenosyltransferase OS=Homo sapiens OX=9606 GN=MMAB PE=1 SV=1
Q12905	1.08646	0.402428	910	0.000197219	0.000214272	Interleukin enhancer-binding factor 2 OS=Homo sapiens OX=9606 GN=ILF2 PE=1 SV=2
Q7L5N1	-1.14891	0.402461	808	2.40085e-05	2.08967e-05	COP9 signalosome complex subunit 6 OS=Homo sapiens OX=9606 GN=COPS6 PE=1 SV=1
P26196	1.10392	0.402992	200	1.387e-05	1.53113e-05	Probable ATP-dependent RNA helicase DDX6 OS=Homo sapiens OX=9606 GN=DDX6 PE=1 SV=2
Q9HCC0	-1.19841	0.403164	676	7.03169e-05	5.86754e-05	Methylcrotonoyl-CoA carboxylase beta chain, mitochondrial OS=Homo sapiens OX=9606 GN=MCCC2 PE=1 SV=1
Q15019	1.08254	0.404185	3403	0.000351479	0.000380491	Septin-2 OS=Homo sapiens OX=9606 GN=SEPTIN2 PE=1 SV=1; Additional IDs concatenated into MaxParsimony group: Q8WYJ6
P47755	1.07611	0.404507	3357	0.000175537	0.000188898	F-actin-capping protein subunit alpha-2 OS=Homo sapiens OX=9606 GN=CAPZA2 PE=1 SV=3
Q9UMS4	1.08014	0.404528	1240	3.36667e-05	3.63647e-05	Pre-mRNA-processing factor 19 OS=Homo sapiens OX=9606 GN=PRPF19 PE=1 SV=1
O43157	1.26419	0.404852	813	2.07678e-05	2.62544e-05	Plexin-B1 OS=Homo sapiens OX=9606 GN=PLXNB1 PE=1 SV=3
P06730	-1.08585	0.404913	520	2.79414e-05	2.57322e-05	Eukaryotic translation initiation factor 4E OS=Homo sapiens OX=9606 GN=EIF4E PE=1 SV=2
Q9BXS5	1.12733	0.405136	2849	5.94511e-05	6.70212e-05	AP-1 complex subunit mu-1 OS=Homo sapiens OX=9606 GN=AP1M1 PE=1 SV=3; Additional IDs concatenated into MaxParsimony group: Q9Y6Q5
Q16352	1.15312	0.405296	3148	0.000418318	0.000482373	Alpha-internexin OS=Homo sapiens OX=9606 GN=INA PE=1 SV=2
Q92777	1.17441	0.4053	2635	0.000762182	0.000895112	Synapsin-2 OS=Homo sapiens OX=9606 GN=SYN2 PE=2 SV=4
P51151	1.14377	0.40558	3302	4.94376e-06	5.65451e-06	Ras-related protein Rab-9A OS=Homo sapiens OX=9606 GN=RAB9A PE=1 SV=1
Q6YN16	-1.1755	0.405594	1150	0.000140724	0.000119715	Hydroxysteroid dehydrogenase-like protein 2 OS=Homo sapiens OX=9606 GN=HSDL2 PE=1 SV=1
O60271	1.10633	0.405819	1376	1.23073e-05	1.3616e-05	C-Jun-amino-terminal kinase-interacting protein 4 OS=Homo sapiens OX=9606 GN=SPAG9 PE=1 SV=4
P27361	1.20046	0.405983	2737	9.96316e-05	0.000119603	Mitogen-activated protein kinase 3 OS=Homo sapiens OX=9606 GN=MAPK3 PE=1 SV=4
Q07960	1.0801	0.406261	133	0.000175887	0.000189976	Rho GTPase-activating protein 1 OS=Homo sapiens OX=9606 GN=ARHGAP1 PE=1 SV=1
Q9UNH7	1.06924	0.406276	814	3.03898e-05	3.24941e-05	Sorting nexin-6 OS=Homo sapiens OX=9606 GN=SNX6 PE=1 SV=1
P22676	-1.17319	0.407325	2663	9.38277e-05	7.99766e-05	Calretinin OS=Homo sapiens OX=9606 GN=CALB2 PE=2 SV=2
O60645	1.17113	0.407833	2266	7.92531e-06	9.28154e-06	Exocyst complex component 3 OS=Homo sapiens OX=9606 GN=EXOC3 PE=1 SV=3
Q8IUR7	-1.1226	0.408338	885	2.27317e-06	2.02492e-06	Armadillo repeat-containing protein 8 OS=Homo sapiens OX=9606 GN=ARMC8 PE=1 SV=2
P51149	-1.06233	0.408648	238	0.000604486	0.000569019	Ras-related protein Rab-7a OS=Homo sapiens OX=9606 GN=RAB7A PE=1 SV=1
Q9NRY4	1.17389	0.408707	3493	5.49932e-06	6.45559e-06	Rho GTPase-activating protein 35 OS=Homo sapiens OX=9606 GN=ARHGAP35 PE=1 SV=3
P25789	1.12529	0.408786	3284	0.000119918	0.000134943	Proteasome subunit alpha type-4 OS=Homo sapiens OX=9606 GN=PSMA4 PE=1 SV=1; Additional IDs concatenated into MaxParsimony group: Reverse_Q9UJ14
P12955	1.07782	0.409063	2005	0.000119454	0.000128751	Xaa-Pro dipeptidase OS=Homo sapiens OX=9606 GN=PEPD PE=1 SV=3
Q8WXG6	1.23552	0.409109	402	2.95871e-05	3.65555e-05	MAP kinase-activating death domain protein OS=Homo sapiens OX=9606 GN=MADD PE=1 SV=2
Q93008	-1.12743	0.409195	3069	2.21418e-05	1.96392e-05	Probable ubiquitin carboxyl-terminal hydrolase FAF-X OS=Homo sapiens OX=9606 GN=USP9X PE=1 SV=3; Additional IDs concatenated into MaxParsimony group: O00507
Q9P2T1	-1.11309	0.409448	473	2.31249e-05	2.07754e-05	GMP reductase 2 OS=Homo sapiens OX=9606 GN=GMPR2 PE=1 SV=1
P42345	-1.14663	0.409463	1400	4.26271e-06	3.71759e-06	Serine/threonine-protein kinase mTOR OS=Homo sapiens OX=9606 GN=MTOR PE=1 SV=1
Q9NQE9	-1.17138	0.409568	2574	5.26467e-05	4.49444e-05	Histidine triad nucleotide-binding protein 3 OS=Homo sapiens OX=9606 GN=HINT3 PE=1 SV=1
P26640	1.07745	0.409725	1689	7.82361e-05	8.42954e-05	Valine--tRNA ligase OS=Homo sapiens OX=9606 GN=VARS PE=1 SV=4
P21589	1.20613	0.40982	1731	8.31068e-06	1.00238e-05	5'-nucleotidase OS=Homo sapiens OX=9606 GN=NT5E PE=1 SV=1
O60684	-1.19244	0.410095	3254	5.55933e-06	4.66213e-06	Importin subunit alpha-7 OS=Homo sapiens OX=9606 GN=KPNA6 PE=1 SV=1; Additional IDs concatenated into MaxParsimony group: O15131
P50213	1.23527	0.410636	2314	0.000517253	0.000638948	Isocitrate dehydrogenase [NAD] subunit alpha, mitochondrial OS=Homo sapiens OX=9606 GN=IDH3A PE=1 SV=1
P46926	1.07175	0.410797	2840	7.18677e-05	7.70241e-05	Glucosamine-6-phosphate isomerase 1 OS=Homo sapiens OX=9606 GN=GNPDA1 PE=1 SV=1
P06744	1.06022	0.410899	558	0.00150587	0.00159656	Glucose-6-phosphate isomerase OS=Homo sapiens OX=9606 GN=GPI PE=1 SV=4
O75340	1.14152	0.410922	151	2.86801e-05	3.27389e-05	Programmed cell death protein 6 OS=Homo sapiens OX=9606 GN=PDCD6 PE=1 SV=1
P27816	1.07555	0.411391	2423	0.000513319	0.000552101	Microtubule-associated protein 4 OS=Homo sapiens OX=9606 GN=MAP4 PE=1 SV=3
P09234	1.09355	0.41143	1507	1.03982e-05	1.1371e-05	U1 small nuclear ribonucleoprotein C OS=Homo sapiens OX=9606 GN=SNRPC PE=1 SV=1
Q92597	1.23933	0.41257	2115	7.69565e-05	9.53746e-05	Protein NDRG1 OS=Homo sapiens OX=9606 GN=NDRG1 PE=1 SV=1
Q15382	-1.05904	0.413171	367	3.8724e-05	3.65651e-05	GTP-binding protein Rheb OS=Homo sapiens OX=9606 GN=RHEB PE=1 SV=1
P09651	1.09124	0.413602	2753	6.82428e-06	7.44694e-06	Heterogeneous nuclear ribonucleoprotein A1 OS=Homo sapiens OX=9606 GN=HNRNPA1 PE=1 SV=5
Q14240	-1.06954	0.413885	2945	0.000114221	0.000106794	Eukaryotic initiation factor 4A-II OS=Homo sapiens OX=9606 GN=EIF4A2 PE=1 SV=2
Q5T440	1.16921	0.414207	2263	3.61583e-06	4.22765e-06	Putative transferase CAF17, mitochondrial OS=Homo sapiens OX=9606 GN=IBA57 PE=1 SV=1
Q9Y316	1.11687	0.414376	1177	1.58708e-06	1.77256e-06	Protein MEMO1 OS=Homo sapiens OX=9606 GN=MEMO1 PE=1 SV=1
P09496	-1.09073	0.414395	1395	0.000121801	0.000111669	Clathrin light chain A OS=Homo sapiens OX=9606 GN=CLTA PE=1 SV=1
[truncated: 337 more rows]
